# Supplementary material for: A synthesized olean-28,13β-lactam targets YTHDF1-GLS1 axis to induce ROS-dependent metabolic crisis and cell death in pancreatic adenocarcinoma
Source: Cancer Cell Int. 2022 Apr 2;22:143. doi: 10.1186/s12935-022-02562-6 (PMC8976991; doi:10.1186/s12935-022-02562-6)
Supplement: Supplementary file 1 — Additional file 1. List of up-regulated genes in B28 vs. vehicle samples. [file 12935_2022_2562_MOESM1_ESM.xls]

gene_id	B28_1	B28_2	B28_3	con_1	con_2	con_3	B28	control	log2FoldChange	pvalue	padj	gene_name	gene_chr	gene_start	gene_end	gene_strand	gene_length	gene_biotype	gene_description	tf_family
ENSG00000100292	29169.2067859133	31435.7167947463	27733.5450697278	1274.44592576601	1243.23296856473	1341.13780299823	29446.1562167958	1286.27223244299	4.51647800763806	0	0	HMOX1	22	35380361	35394214	+	2405	protein_coding	heme oxygenase 1 [Source:HGNC Symbol;Acc:HGNC:5013]	-
ENSG00000204389	25117.5786238258	28302.6497080876	25143.1407631549	1532.52122573362	1721.22687164107	1964.66679648173	26187.7896983561	1739.47163128547	3.91183275882743	0	0	HSPA1A	6	31815464	31817946	+	2483	protein_coding	heat shock protein family A (Hsp70) member 1A [Source:HGNC Symbol;Acc:HGNC:5232]	-
ENSG00000175352	7230.75001559498	8014.32971167449	7619.21781908276	772.101823359905	725.967265939876	779.661454131058	7621.43251545074	759.243514476946	3.32693124159816	0	0	NRIP3	11	8980576	9004049	-	4123	protein_coding	nuclear receptor interacting protein 3 [Source:HGNC Symbol;Acc:HGNC:1167]	-
ENSG00000248323	4709.37751108902	4836.93131588435	4800.82086155561	330.29390242769	415.159023798692	326.27680878912	4782.37656284299	357.243245005168	3.74498562231883	2.85943871638381e-292	2.57097853867501e-289	LUCAT1	5	91054834	91314547	-	16538	antisense	lung cancer associated transcript 1 [Source:HGNC Symbol;Acc:HGNC:48498]	-
ENSG00000068028	7347.56342457067	8653.27879763411	7924.13481974913	865.561191249412	786.558042386171	809.686927332511	7974.99234731797	820.602053656031	3.28052696231976	2.93444016045099e-277	2.44297577505991e-274	RASSF1	3	50329782	50340980	-	3683	protein_coding	Ras association domain family member 1 [Source:HGNC Symbol;Acc:HGNC:9882]	-
ENSG00000173110	2610.33040826437	3318.10211607687	3231.74948730587	79.6528703603753	50.4923137052464	54.045851762615	3053.39400388237	61.3970119427456	5.63520143878459	4.02257580897298e-275	3.22926639407481e-272	HSPA6	1	161524540	161526910	+	2371	protein_coding	heat shock protein family A (Hsp70) member 6 [Source:HGNC Symbol;Acc:HGNC:5239]	-
ENSG00000204388	9450.20478613302	9517.73932569712	8274.46499072751	1084.34107517258	1157.95706097365	1228.04185393942	9080.80303418588	1156.77999669522	2.97245516069729	2.12073687928282e-234	1.53773947008127e-231	HSPA1B	6	31827735	31830255	+	2521	protein_coding	heat shock protein family A (Hsp70) member 1B [Source:HGNC Symbol;Acc:HGNC:5233]	-
ENSG00000159176	12410.07685664	14461.6440179639	13834.3345560696	1802.27894668743	1821.08944763589	1566.32885200912	13568.6851435578	1729.89908211081	2.9718814759217	4.70411174853122e-228	3.20421284495409e-225	CSRP1	1	201483530	201509456	-	10318	protein_coding	cysteine and glycine rich protein 1 [Source:HGNC Symbol;Acc:HGNC:2469]	-
ENSG00000168003	30144.1494685181	32335.8351149368	29440.7095537019	5072.2947845487	4315.40974467506	4692.98146138707	30640.2313790522	4693.56199687028	2.70657017195719	4.82067723408745e-225	3.18703479022994e-222	SLC3A2	11	62856102	62888875	+	5178	protein_coding	solute carrier family 3 member 2 [Source:HGNC Symbol;Acc:HGNC:11026]	-
ENSG00000151929	10074.7072418107	10767.6894983813	10109.5277910905	1050.35585048548	1217.42578600427	1375.16667262654	10317.3081770942	1214.31610303876	3.08640464200761	7.60055533310023e-216	4.49592849414281e-213	BAG3	10	119651370	119677819	+	2747	protein_coding	BCL2 associated athanogene 3 [Source:HGNC Symbol;Acc:HGNC:939]	-
ENSG00000173545	6031.16616188313	6743.17760853612	6151.16757879239	1118.32629985967	1125.41756991916	1067.905996865	6308.50378307055	1103.88328888128	2.51489497769846	8.23928519096647e-191	3.77964596984784e-188	ZNF622	5	16451519	16465792	-	1699	protein_coding	zinc finger protein 622 [Source:HGNC Symbol;Acc:HGNC:30958]	-
ENSG00000148677	2039.74183365237	2316.79276417334	2526.45514837849	145.499243191619	194.114894911281	174.147744568426	2294.3299154014	171.253960890442	3.74507832917459	3.26500266256641e-189	1.46781459698335e-186	ANKRD1	10	90912096	90921276	-	1979	protein_coding	ankyrin repeat domain 1 [Source:HGNC Symbol;Acc:HGNC:15819]	-
ENSG00000183856	2538.44523351011	2365.94269386254	2572.79511808463	315.425366627086	247.973362863543	293.248788267522	2492.39434848576	285.549172586051	3.12423680658214	2.83001666253175e-181	1.09677783690325e-178	IQGAP3	1	156525405	156572604	-	6742	protein_coding	IQ motif containing GTPase activating protein 3 [Source:HGNC Symbol;Acc:HGNC:20669]	-
ENSG00000140379	1067.49484510089	1147.79541685959	1189.08362265943	47.7917222162252	63.9569306933121	51.0433044424698	1134.7912948733	54.2639857840023	4.39067753365355	2.73461709093741e-165	9.31344287425622e-163	BCL2A1	15	79960889	79971446	-	1089	protein_coding	BCL2 related protein A1 [Source:HGNC Symbol;Acc:HGNC:991]	-
ENSG00000179148	1493.41450551993	1630.62119674762	1547.75498818492	113.638095047469	160.453352441116	139.118025833398	1557.26356348416	137.736491107328	3.50094585909405	3.14197020595029e-162	1.0089315184193e-159	ALOXE3	17	8095900	8119047	-	3760	protein_coding	arachidonate lipoxygenase 3 [Source:HGNC Symbol;Acc:HGNC:13743]	-
ENSG00000080824	49646.5973793511	48418.4630885327	50406.7654475457	11049.4461763913	12315.6363384174	10831.1890328707	49490.6086384765	11398.7571825598	2.11835491984943	1.19241703711293e-161	3.67166440551021e-159	HSP90AA1	14	102080738	102139699	-	5248	protein_coding	heat shock protein 90 alpha family class A member 1 [Source:HGNC Symbol;Acc:HGNC:5253]	-
ENSG00000175793	19651.6096484482	22587.7657265785	20518.4117864826	4601.81183028675	4379.36667536837	4660.95428997219	20919.2623871697	4547.37759854244	2.20162111161006	5.11010500076507e-161	1.53153253609596e-158	SFN	1	26863138	26864457	+	1320	protein_coding	stratifin [Source:HGNC Symbol;Acc:HGNC:10773]	-
ENSG00000135842	6500.21692715473	5492.26371174037	5155.78502950461	491.723719691384	687.817517807023	652.553617578241	5716.08855613324	610.698285025549	3.22676581127826	5.18007698738527e-154	1.45547213153058e-151	FAM129A	1	184790724	184974550	-	8372	protein_coding	family with sequence similarity 129 member A [Source:HGNC Symbol;Acc:HGNC:16784]	-
ENSG00000086061	17025.1050758641	18126.6868141998	18539.6950800306	3696.95522299289	4207.69280877053	4128.50256519976	17897.1623233648	4011.05019898773	2.15769582503218	5.23027775522013e-152	1.41646004074504e-149	DNAJA1	9	33025211	33039907	+	2730	protein_coding	DnaJ heat shock protein family (Hsp40) member A1 [Source:HGNC Symbol;Acc:HGNC:5229]	-
ENSG00000134057	7797.74433146928	7885.19068072639	7564.53665482952	1940.34392197874	1877.19201841949	1761.49442781856	7749.15722234173	1859.6767894056	2.05918771561137	2.03584912238778e-148	5.2002064287537e-146	CCNB1	5	69167010	69178245	+	2558	protein_coding	cyclin B1 [Source:HGNC Symbol;Acc:HGNC:1579]	-
ENSG00000162772	4727.34880477758	5083.64468844191	5065.88548827471	1016.37062579839	1126.53962133483	1057.89750579785	4958.95966049807	1066.93591764369	2.21682359395135	1.23111576257422e-147	3.10932810237565e-145	ATF3	1	212565334	212620777	+	4040	protein_coding	activating transcription factor 3 [Source:HGNC Symbol;Acc:HGNC:785]	TF_bZIP
ENSG00000169715	1532.05278695035	1980.45304924135	2103.83462465854	121.07236294777	162.697455272461	138.117176726683	1872.11348695008	140.628998315638	3.73642766347076	8.12560561962386e-146	1.9430570544458e-143	MT1E	16	56625475	56627112	+	1052	protein_coding	metallothionein 1E [Source:HGNC Symbol;Acc:HGNC:7397]	-
ENSG00000128590	2854.74000242889	2818.89302629243	2860.10293026267	557.570092522627	599.175455968924	580.492481894754	2844.57865299466	579.079343462102	2.29663843983078	1.92975095500451e-145	4.56599389122014e-143	DNAJB9	7	108569568	108574850	+	2837	protein_coding	DnaJ heat shock protein family (Hsp40) member B9 [Source:HGNC Symbol;Acc:HGNC:6968]	-
ENSG00000271303	4592.56410211333	5563.57929599529	5128.90784707505	876.181573964128	916.71600660414	964.81853887335	5095.01708172789	919.238706480539	2.47024569797721	2.80108915870059e-145	6.55863355304915e-143	SRXN1	20	646615	653370	-	2698	protein_coding	sulfiredoxin 1 [Source:HGNC Symbol;Acc:HGNC:16132]	-
ENSG00000145022	1606.6336557579	1739.52202135311	1710.87168155051	214.531730837278	217.677974640395	167.141800821421	1685.67578622051	199.783835433031	3.07965149897503	4.39884704295191e-145	1.01935344156158e-142	TCTA	3	49412206	49416475	+	2747	protein_coding	T cell leukemia translocation altered [Source:HGNC Symbol;Acc:HGNC:11692]	-
ENSG00000131459	6037.45611467413	6046.40507588333	5769.32622841384	1448.62020228736	1449.69042904841	1502.27450917936	5951.06247299043	1466.86171350504	2.02026021784723	5.21213826687984e-145	1.1954943261523e-142	GFPT2	5	180300690	180353387	-	4780	protein_coding	glutamine-fructose-6-phosphate transaminase 2 [Source:HGNC Symbol;Acc:HGNC:4242]	-
ENSG00000198431	22309.5639849872	21894.8480903719	21062.4430308326	4434.00978339423	5308.4252475449	5023.26166660305	21755.6183687306	4921.89889918073	2.14416639803505	5.49744449835793e-140	1.18818805225086e-137	TXNRD1	12	104215779	104350305	+	6708	protein_coding	thioredoxin reductase 1 [Source:HGNC Symbol;Acc:HGNC:12437]	-
ENSG00000162616	2188.00500658305	2108.6283560779	2253.0493271123	417.381040688367	369.154915756135	383.325207871881	2183.22756325775	389.953721438794	2.48482646325421	1.22727913326303e-137	2.55433151458207e-135	DNAJB4	1	77979175	78017964	+	3783	protein_coding	DnaJ heat shock protein family (Hsp40) member B4 [Source:HGNC Symbol;Acc:HGNC:14886]	-
ENSG00000094804	2211.36768837818	2237.76738702599	2218.75774952976	244.268802438484	348.957990274036	275.233504346651	2222.63094164464	289.48676568639	2.94285346746835	3.64157247936865e-137	7.50965744873839e-135	CDC6	17	40287633	40304657	+	5557	protein_coding	cell division cycle 6 [Source:HGNC Symbol;Acc:HGNC:1744]	-
ENSG00000108829	11496.2365725764	12910.0481983636	11769.4255059642	2787.85046261314	2841.03418448186	3054.59147369447	12058.5700923014	2894.49204026315	2.05849655659148	8.91718492005255e-137	1.82218620575401e-134	LRRC59	17	50375059	50397553	-	4570	protein_coding	leucine rich repeat containing 59 [Source:HGNC Symbol;Acc:HGNC:28817]	-
ENSG00000117399	6248.61881551479	6780.76284888669	6614.56727585375	1630.22874670901	1451.93453187975	1471.24818687119	6547.98298008507	1517.80382181998	2.10898616175476	4.86353280376543e-136	9.84887300567923e-134	CDC20	1	43358955	43363203	+	2038	protein_coding	cell division cycle 20 [Source:HGNC Symbol;Acc:HGNC:1723]	-
ENSG00000136868	5388.69241251685	5376.61681835401	5336.51091135854	1401.89051834261	1444.08017197005	1414.19978778843	5367.27338074313	1420.05682603369	1.91833359065771	2.76447234627123e-134	5.49909817694554e-132	SLC31A1	9	113221562	113264492	+	5127	protein_coding	solute carrier family 31 member 1 [Source:HGNC Symbol;Acc:HGNC:11016]	-
ENSG00000181026	3968.96021112005	4495.7729803946	4481.07507058328	896.36030112209	750.652397084663	825.700513039952	4315.26942069931	824.237737082235	2.38782063194238	3.01130701387646e-133	5.88592687460131e-131	AEN	15	88621296	88632282	+	6018	protein_coding	apoptosis enhancing nuclease [Source:HGNC Symbol;Acc:HGNC:25722]	-
ENSG00000171241	1123.20585553545	1180.56203665239	1153.86524568277	89.2112148036204	124.547707139608	124.105289232672	1152.5443792902	112.6214037253	3.35513472085595	2.15373644245734e-131	4.03430731279633e-129	SHCBP1	16	46580554	46621626	-	4459	protein_coding	SHC binding and spindle associated 1 [Source:HGNC Symbol;Acc:HGNC:29547]	-
ENSG00000140105	9077.30044209525	9885.88193631035	9104.87724786146	2438.43987129896	2529.10389092501	2549.16267480334	9356.01987542235	2505.56881234244	1.90070033974567	2.46238301700449e-129	4.4999549151404e-127	WARS	14	100333788	100376805	-	6358	protein_coding	tryptophanyl-tRNA synthetase [Source:HGNC Symbol;Acc:HGNC:12729]	-
ENSG00000115738	862.622097051222	1154.54148564046	1327.17673238371	37.1713395015085	41.5159023798692	30.0254732014528	1114.78010502513	36.2375716942768	4.94870188172028	7.892383020063e-129	1.4306853671369e-126	ID2	2	8678845	8684453	+	2205	protein_coding	inhibitor of DNA binding 2 [Source:HGNC Symbol;Acc:HGNC:5361]	bHLH
ENSG00000154734	740.417299968966	826.875287712447	816.510266222103	30.7991098726785	24.6851311447871	24.0203785611622	794.600951301172	26.5015398595426	4.90664589222811	6.20886107098519e-126	1.09891952089453e-123	ADAMTS1	21	26835747	26845409	-	7063	protein_coding	ADAM metallopeptidase with thrombospondin type 1 motif 1 [Source:HGNC Symbol;Acc:HGNC:217]	-
ENSG00000171621	2928.42230655201	3233.29439426021	3197.45790972333	707.317488800133	646.301615427154	692.587581846845	3119.72487017852	682.068895358044	2.19292152058126	1.7270713936356e-124	3.00938843303418e-122	SPSB1	1	9292880	9369532	+	3403	protein_coding	splA/ryanodine receptor domain and SOCS box containing 1 [Source:HGNC Symbol;Acc:HGNC:30628]	-
ENSG00000100664	10525.7867133938	10800.4561181741	10480.2475487395	2428.88152685571	2864.59726421098	2719.30702294491	10602.1634601025	2670.92860467053	1.98904770434078	6.29382408598908e-124	1.06370359251776e-121	EIF5	14	103333544	103345025	+	8505	protein_coding	eukaryotic translation initiation factor 5 [Source:HGNC Symbol;Acc:HGNC:3299]	-
ENSG00000116161	12074.0136646638	13420.8219774866	13670.2910633099	2616.8623009062	3159.69678653275	2954.50656302296	13055.0422351535	2910.35521682063	2.16543191896874	2.31609707765504e-123	3.88516642623358e-121	CACYBP	1	174999163	175011715	+	4511	protein_coding	calcyclin binding protein [Source:HGNC Symbol;Acc:HGNC:30423]	-
ENSG00000145536	916.535978116923	902.045768413579	851.728643198766	46.7296839447535	78.5435990970499	67.0568901499113	890.103463243089	64.1100577305716	3.79821075363858	5.05152134844487e-121	8.16892783239884e-119	ADAMTS16	5	5140330	5320304	+	5863	protein_coding	ADAM metallopeptidase with thrombospondin type 1 motif 16 [Source:HGNC Symbol;Acc:HGNC:17108]	-
ENSG00000146670	3003.901740044	3135.95825899336	2993.56204301634	761.481440645188	721.479060277187	741.629188075884	3044.4740140179	741.529896332753	2.03739558698637	6.94486420494669e-121	1.11504755427708e-118	CDCA5	11	65066300	65084164	-	3925	protein_coding	cell division cycle associated 5 [Source:HGNC Symbol;Acc:HGNC:14626]	-
ENSG00000102265	9062.02484245997	9402.09243231076	8683.18352353562	2467.11490462869	2246.34693417563	2532.14823998919	9049.10026610212	2415.20335959784	1.90533212690345	1.71866073550576e-118	2.62803102127201e-116	TIMP1	X	47582313	47586789	+	1541	protein_coding	TIMP metallopeptidase inhibitor 1 [Source:HGNC Symbol;Acc:HGNC:11820]	-
ENSG00000178381	4243.92100455513	5400.70992114284	5564.50356231272	861.313038163525	766.361116904073	671.569750605828	5069.71149600356	766.414635224475	2.72608490579297	1.00978685195362e-117	1.52335495692708e-115	ZFAND2A	7	1152071	1160759	-	2281	protein_coding	zinc finger AN1-type containing 2A [Source:HGNC Symbol;Acc:HGNC:28073]	-
ENSG00000167996	25193.9566220023	28914.6145189237	28927.2626893579	7347.18076204102	6392.32691508419	6506.52004275482	27678.6112767613	6748.67590662668	2.03607016057892	1.43634774063774e-116	2.15241496760368e-114	FTH1	11	61959718	61967660	-	2030	protein_coding	ferritin heavy chain 1 [Source:HGNC Symbol;Acc:HGNC:3976]	-
ENSG00000101294	20217.705399638	21428.4056203803	19844.6286269554	5660.66398694401	4767.59646519093	4808.07910865931	20496.9132156579	5078.77985359808	2.01283713695363	1.46859693333245e-116	2.18616701108919e-114	HM13	20	31514410	31577923	+	10805	protein_coding	histocompatibility minor 13 [Source:HGNC Symbol;Acc:HGNC:16435]	-
ENSG00000125148	10060.3302068599	13478.6454241798	13694.3878475571	2250.45909724847	2046.62178218599	2173.84425978518	12411.1211595323	2156.97504640655	2.52442573257736	1.20562009363383e-115	1.75973561459099e-113	MT2A	16	56608199	56609497	+	1299	protein_coding	metallothionein 2A [Source:HGNC Symbol;Acc:HGNC:7406]	-
ENSG00000075218	1198.68528902743	1184.4169330986	1175.18163174759	192.228927136372	182.894380754559	195.165575809443	1186.09461795787	190.096294566792	2.64062314882932	7.78961511862068e-115	1.11525457730163e-112	GTSE1	22	46296741	46330810	+	4242	protein_coding	G2 and S-phase expressed 1 [Source:HGNC Symbol;Acc:HGNC:13698]	-
ENSG00000067798	1276.86041657269	1080.33472905088	983.33415716419	107.265865418639	108.838987320198	121.102741912526	1113.50976759592	112.402531550454	3.30710535333749	1.22672350454249e-114	1.74520828703204e-112	NAV3	12	77324641	78213008	+	13265	protein_coding	neuron navigator 3 [Source:HGNC Symbol;Acc:HGNC:15998]	-
ENSG00000147535	1797.12936885671	2049.84118527316	2034.32467009934	384.457854272745	396.084149732266	365.309923951009	1960.43174140974	381.950642652007	2.36024848917514	8.6541480527677e-113	1.20078975265501e-110	PLPP5	8	38263130	38269243	-	4102	protein_coding	phospholipid phosphatase 5 [Source:HGNC Symbol;Acc:HGNC:25026]	-
ENSG00000176014	11563.6289239085	13118.212606459	12753.6864625225	3600.30974028896	3602.90709572325	3632.08140826907	12478.5093309634	3611.76608142709	1.78862098301898	1.24645728201547e-111	1.70840651128925e-109	TUBB6	18	12307669	12344320	+	4117	protein_coding	tubulin beta 6 class V [Source:HGNC Symbol;Acc:HGNC:20776]	-
ENSG00000255874	717.953182858257	753.632255234422	812.803068645612	60.5361814738852	72.9333420186892	69.0585883633414	761.46283557943	67.5093706186386	3.49644154623981	3.98570901405166e-108	5.11947241244876e-106	LINC00346	13	110863987	110870251	-	6265	lincRNA	long intergenic non-protein coding RNA 346 [Source:HGNC Symbol;Acc:HGNC:27492]	-
ENSG00000257702	1313.70156863426	1500.51844168797	1338.29832511319	244.268802438484	217.677974640395	241.204634718338	1384.17277847847	234.383803932406	2.56082619662032	3.10346028666699e-107	3.94121922732771e-105	LBX2-AS1	2	74502595	74504678	+	2084	antisense	LBX2 antisense RNA 1 [Source:HGNC Symbol;Acc:HGNC:25136]	-
ENSG00000144040	1218.45371208485	1314.51968815825	1362.39510936038	236.834534538183	201.969254820985	210.17831241017	1298.45616986783	216.327367256446	2.58501933693139	1.87900031475666e-106	2.37281848736518e-104	SFXN5	2	72942036	73075619	-	11087	protein_coding	sideroflexin 5 [Source:HGNC Symbol;Acc:HGNC:16073]	-
ENSG00000124588	7000.71745638132	7909.28378351521	7671.11858515363	2050.7959022118	1802.01457356946	1708.44942516266	7527.03994168339	1853.75330031464	2.02171934103431	4.05276527120317e-105	5.03304186553066e-103	NQO2	6	2987987	3028869	+	11558	protein_coding	N-ribosyldihydronicotinamide:quinone reductase 2 [Source:HGNC Symbol;Acc:HGNC:7856]	-
ENSG00000152137	4314.00904994054	5082.68096433036	4591.36419848388	1123.63649121703	1123.17346708781	1222.03675929913	4662.68473758493	1156.28223920132	2.01124009153683	1.87191433290688e-104	2.27442650676113e-102	HSPB8	12	119178642	119221131	+	2860	protein_coding	heat shock protein family B (small) member 8 [Source:HGNC Symbol;Acc:HGNC:30171]	-
ENSG00000090020	3153.0634776591	2926.83012678637	2954.63646846318	653.153536955078	672.108797987613	776.658906810912	3011.51002430288	700.640413917868	2.10295367797452	2.91356469653062e-104	3.52102727143092e-102	SLC9A1	1	27098815	27166981	-	5974	protein_coding	solute carrier family 9 member A1 [Source:HGNC Symbol;Acc:HGNC:11071]	-
ENSG00000110852	829.375203727373	953.123146325886	977.773360799454	105.141788875695	112.205141567214	118.100194592381	920.090570284238	111.815708345097	3.03966264681936	1.27159430774374e-103	1.52849715772534e-101	CLEC2B	12	9852984	9870136	-	2638	protein_coding	C-type lectin domain family 2 member B [Source:HGNC Symbol;Acc:HGNC:2053]	-
ENSG00000275216	2212.26625306261	1970.81580812582	2012.08148464039	379.147662915386	458.919029009906	426.36171946063	2065.05451527628	421.476137128641	2.29334234393075	2.05224109497073e-103	2.44075530861122e-101	AL161431.1	13	109269634	109278512	+	5087	lincRNA	novel transcript	-
ENSG00000013375	2818.79741505175	2657.95109966309	2862.88332844504	732.806407315453	742.798037174958	690.585883633414	2779.87728105329	722.063442707942	1.94534611900974	2.74005763907309e-103	3.24163240058342e-101	PGM3	6	83161150	83193936	-	7335	protein_coding	phosphoglucomutase 3 [Source:HGNC Symbol;Acc:HGNC:8907]	-
ENSG00000196611	2741.52085219092	3113.79260442764	3519.98409887803	3.18611481441501	5.61025707836071	3.00254732014528	3125.09918516553	3.93297307097367	9.65146260502795	8.90382401804688e-103	1.03165029009102e-100	MMP1	11	102789920	102798160	-	1970	protein_coding	matrix metallopeptidase 1 [Source:HGNC Symbol;Acc:HGNC:7155]	-
ENSG00000120742	14059.8416172505	16024.8045269028	16567.4659693375	3908.30083901575	4123.53895259512	4418.74880614714	15550.7040378302	4150.19619925267	1.90561979844107	3.02308832045843e-102	3.48476816755203e-100	SERP1	3	150541994	150603228	-	5747	protein_coding	stress associated endoplasmic reticulum protein 1 [Source:HGNC Symbol;Acc:HGNC:10759]	-
ENSG00000166598	22585.4233431067	19517.3407071707	20481.3398107177	5744.56501039027	5918.82121767055	6334.37399639983	20861.367953665	5999.25340815355	1.79793454687148	5.90793073904524e-102	6.70699329051813e-100	HSP90B1	12	103930107	103953645	+	4695	protein_coding	heat shock protein 90 beta family member 1 [Source:HGNC Symbol;Acc:HGNC:12028]	-
ENSG00000140961	1706.37433572945	1976.59815279514	1888.81716522207	312.239251812671	209.823614730691	289.245391840662	1857.26321791555	270.436086128008	2.77744739166968	6.68528839799636e-102	7.55135239247046e-100	OSGIN1	16	83948282	83966332	+	3460	protein_coding	oxidative stress induced growth inhibitor 1 [Source:HGNC Symbol;Acc:HGNC:30093]	-
ENSG00000142945	3655.36113625455	3763.34265561434	3573.73846373715	1055.66604184284	918.960109435484	922.782876391316	3664.14741853535	965.803009223214	1.92364081444402	1.39245201730362e-100	1.52680665585125e-98	KIF2C	1	44739818	44767767	+	3646	protein_coding	kinesin family member 2C [Source:HGNC Symbol;Acc:HGNC:6393]	-
ENSG00000070081	2367.71794346872	2187.65373322524	2124.22421132924	558.632130794099	523.99801111889	508.431346211267	2226.5319626744	530.353829374752	2.0700773988559	1.20773591192452e-99	1.30516768404997e-97	NUCB2	11	17208153	17349980	+	9025	protein_coding	nucleobindin 2 [Source:HGNC Symbol;Acc:HGNC:8044]	-
ENSG00000132002	19696.5378826696	22999.2759222116	21086.5398150798	6393.47039425946	5931.16378324294	5644.78896187313	21260.784539987	5989.80771312518	1.82763486922639	2.97904753599642e-99	3.18871573876797e-97	DNAJB1	19	14514770	14529770	-	3672	protein_coding	DnaJ heat shock protein family (Hsp40) member B1 [Source:HGNC Symbol;Acc:HGNC:5270]	-
ENSG00000130766	7422.14429337822	8050.9512279135	7782.33451244835	2312.05731699383	2268.78796248907	2501.12191768102	7751.81001124669	2360.65573238797	1.71506224664529	5.47138918480416e-99	5.82871498085441e-97	SESN2	1	28259527	28282491	+	3453	protein_coding	sestrin 2 [Source:HGNC Symbol;Acc:HGNC:20746]	-
ENSG00000182551	1435.00780103209	1561.23306071581	1485.6594287787	294.184601197653	276.024648255347	222.188501690751	1493.96676350886	264.132583714583	2.50163157389532	4.42590048439882e-98	4.67067563794915e-96	ADI1	2	3497361	3519736	-	5560	protein_coding	acireductone dioxygenase 1 [Source:HGNC Symbol;Acc:HGNC:30576]	-
ENSG00000110172	3359.73335507762	3214.01991202915	3320.72222914165	954.772406053032	978.428834466108	898.762497830154	3298.15849874948	943.987912783098	1.80531936204918	5.18350168791678e-98	5.44461452995296e-96	CHORDC1	11	90201160	90223364	-	10655	protein_coding	cysteine and histidine rich domain containing 1 [Source:HGNC Symbol;Acc:HGNC:14525]	-
ENSG00000170385	1722.54850004916	1689.40836755235	1651.55652032666	389.768045630103	361.30055584643	406.344737326328	1687.83779597606	385.80444626762	2.12822458555167	5.26212007044909e-98	5.50148534621184e-96	SLC30A1	1	211571568	211578742	-	5474	protein_coding	solute carrier family 30 member 1 [Source:HGNC Symbol;Acc:HGNC:11012]	-
ENSG00000059728	1680.31595988103	1567.01540538513	1589.46096092044	349.41059131418	379.253378497184	343.291243603277	1612.26410872886	357.318404471547	2.17482296947898	5.54732887191357e-98	5.77281751772562e-96	MXD1	2	69897688	69942945	+	6351	protein_coding	MAX dimerization protein 1 [Source:HGNC Symbol;Acc:HGNC:6761]	bHLH
ENSG00000140941	10324.5082240818	10901.6471498872	10094.6990007845	1898.92442939135	2467.39106306304	2530.14654177576	10440.2847915845	2298.82067807671	2.18313658126592	1.47846783411006e-97	1.5314746532316e-95	MAP1LC3B	16	87383995	87404779	+	5313	protein_coding	microtubule associated protein 1 light chain 3 beta [Source:HGNC Symbol;Acc:HGNC:13352]	-
ENSG00000272405	583.168480194003	565.706053481593	647.832776491771	22.3028037009051	33.6615424701642	36.0305678417434	598.902436722456	30.6649713376042	4.28587873890473	3.92463529301863e-97	4.04669505121435e-95	AL365181.3	1	156641666	156644887	-	3222	antisense	novel transcript, antisense to BCAN	-
ENSG00000159200	4303.2262737274	4474.57104994043	4507.95225301284	1048.23177394254	1273.52835678788	1206.02317359169	4428.58319222689	1175.92776810737	1.91323524895344	2.98752688374988e-95	3.02493825643828e-93	RCAN1	21	34513142	34615142	-	6990	protein_coding	regulator of calcineurin 1 [Source:HGNC Symbol;Acc:HGNC:3040]	-
ENSG00000130222	525.660340390588	734.357773003362	801.68147591614	31.8611481441501	25.8071825604593	26.0220767745924	687.233196436697	27.8968024930673	4.62226862668384	1.30833957471451e-92	1.28422956159095e-90	GADD45G	9	89605013	89606555	+	1322	protein_coding	growth arrest and DNA damage inducible gamma [Source:HGNC Symbol;Acc:HGNC:4097]	-
ENSG00000042286	3234.83286394208	3692.02707135942	3502.3749103897	976.013171482466	997.503708532534	996.845710288233	3476.4116152304	990.120863434411	1.81181380513943	9.82473718725977e-92	9.4376257476592e-90	AIFM2	10	70098223	70132934	-	5135	protein_coding	apoptosis inducing factor, mitochondria associated 2 [Source:HGNC Symbol;Acc:HGNC:21411]	-
ENSG00000023909	3281.55822753236	3186.07191279411	3068.63279394028	691.386914728058	871.833949977254	791.671643411639	3178.75431142225	784.964169372317	2.01826549471915	1.57764208132083e-91	1.50903143420977e-89	GCLM	1	93885205	93909456	-	5420	protein_coding	glutamate-cysteine ligase modifier subunit [Source:HGNC Symbol;Acc:HGNC:4312]	-
ENSG00000116717	11708.2978381015	13346.6152208971	13645.2674796686	2887.68206013147	3558.02503909636	3408.89205747161	12900.0601795557	3284.86638556648	1.97350556057771	1.66366874625668e-91	1.58457398637109e-89	GADD45A	1	67685061	67688338	+	2069	protein_coding	growth arrest and DNA damage inducible alpha [Source:HGNC Symbol;Acc:HGNC:4095]	-
ENSG00000175197	3755.1018162261	4283.75367585295	4853.64842702061	972.827056668051	848.270870248139	994.844012074803	4297.50130636655	938.647312996997	2.19425325068507	3.21490220622433e-91	3.03632654586179e-89	DDIT3	12	57516588	57521737	-	1307	protein_coding	DNA damage inducible transcript 3 [Source:HGNC Symbol;Acc:HGNC:2726]	TF_bZIP
ENSG00000087586	3337.26923796692	3350.86873586967	3224.33509215289	963.268712224806	918.960109435484	1035.87882545012	3304.15768866316	972.702549036804	1.76359833425676	4.77923861169148e-90	4.42089405405766e-88	AURKA	20	56369389	56392337	-	2928	protein_coding	aurora kinase A [Source:HGNC Symbol;Acc:HGNC:11393]	-
ENSG00000131791	3219.5572643068	3112.82888031609	2935.17368118661	906.980683836807	935.790880670566	899.763346936869	3089.18660860317	914.178303814747	1.75691794272574	9.84160566816144e-90	8.99266716296475e-88	PRKAB2	1	147155106	147172550	-	5460	protein_coding	protein kinase AMP-activated non-catalytic subunit beta 2 [Source:HGNC Symbol;Acc:HGNC:9379]	-
ENSG00000285517	847.34649741594	797.963564365858	856.36264016938	123.196439490714	132.402067049313	99.0840615647942	833.890900650393	118.227522701607	2.82225149438475	2.67924737614309e-89	2.39936743111332e-87	LINC00941	12	30795458	30879268	+	18914	lincRNA	long intergenic non-protein coding RNA 941 [Source:NCBI gene;Acc:100287314]	-
ENSG00000181585	991.116846924477	1103.46410772815	1050.06371354102	184.794659236071	200.847203405313	160.135857074415	1048.21488939788	181.925906571933	2.52890651175874	6.64175898417552e-89	5.9009272113161e-87	TMIE	3	46694528	46710886	+	1936	protein_coding	transmembrane inner ear [Source:HGNC Symbol;Acc:HGNC:30800]	-
ENSG00000113739	16757.3327999044	17062.7353950453	16301.4745432243	5972.90323875668	6091.61713568406	6309.35276873195	16707.1809127247	6124.62438105756	1.44772517242096	7.58996274880466e-89	6.71681821526107e-87	STC2	5	173314713	173329503	-	6128	protein_coding	stanniocalcin 2 [Source:HGNC Symbol;Acc:HGNC:11374]	-
ENSG00000072682	3649.07118346355	3555.1782475189	3153.89833819957	880.429727050015	699.038031963744	838.711551427248	3452.71592306067	806.059770147003	2.09805149447409	1.05266976848237e-88	9.24293400622918e-87	P4HA2	5	132191838	132295315	-	8502	protein_coding	prolyl 4-hydroxylase subunit alpha 2 [Source:HGNC Symbol;Acc:HGNC:8547]	-
ENSG00000101255	13698.6186141103	15985.2918383291	15061.4169538881	4708.01565743392	4396.19744660345	4809.07995776602	14915.1091354425	4637.76435393446	1.68513541212964	4.5121577835881e-88	3.87115582669821e-86	TRIB3	20	362835	397559	+	3434	protein_coding	tribbles pseudokinase 3 [Source:HGNC Symbol;Acc:HGNC:16228]	-
ENSG00000110925	2580.67777367824	2731.19413214111	2644.15867143208	783.784244346093	791.04624804886	811.688625545941	2652.01019241714	795.506372646965	1.73691304598944	7.0499236004449e-88	6.00258267768184e-86	CSRNP2	12	51061205	51083664	-	5230	protein_coding	cysteine and serine rich nuclear protein 2 [Source:HGNC Symbol;Acc:HGNC:16006]	-
ENSG00000145107	1107.93025590016	1026.36617880391	1080.64809354707	218.779883923164	217.677974640395	216.18340705046	1071.64817608372	217.547088538007	2.30065925470304	1.36580407874866e-87	1.1585110974382e-85	TM4SF19	3	196319342	196338503	-	1899	protein_coding	transmembrane 4 L six family member 19 [Source:HGNC Symbol;Acc:HGNC:25167]	-
ENSG00000166562	3871.91522520179	4381.0898111198	5090.90907191602	995.129860368956	987.405245791485	1092.92722453288	4447.97136941253	1025.15411023111	2.11692495203361	5.01209804015575e-87	4.14198307891988e-85	SEC11C	18	59139477	59158836	+	4511	protein_coding	SEC11 homolog C, signal peptidase complex subunit [Source:HGNC Symbol;Acc:HGNC:23400]	-
ENSG00000076382	1432.3121069788	1401.25485819802	1380.00429784871	326.045749341803	354.568247352397	331.281054322696	1404.52375434184	337.298350338965	2.05866561632961	8.88264008764436e-87	7.31369904359231e-85	SPAG5	17	28577565	28599279	-	5472	protein_coding	sperm associated antigen 5 [Source:HGNC Symbol;Acc:HGNC:13452]	-
ENSG00000058262	11098.1724173746	10679.0268801184	10309.716460221	3578.00693658806	2990.26702276626	3181.69931024728	10695.6385859047	3249.9910898672	1.71843199976504	1.54463177644099e-86	1.25797945908843e-84	SEC61A1	3	128051641	128071683	+	4697	protein_coding	Sec61 translocon alpha 1 subunit [Source:HGNC Symbol;Acc:HGNC:18276]	-
ENSG00000178752	663.140737108127	723.75680777628	775.731092880704	90.273253075092	57.2246221992792	81.0687776439226	720.87621258837	76.1888843060979	3.23745975675199	1.95992869267853e-86	1.59044321855697e-84	ERFE	2	238158982	238168900	+	3572	protein_coding	erythroferrone [Source:HGNC Symbol;Acc:HGNC:26727]	-
ENSG00000178105	2462.96580001812	2681.08047834036	2695.13263810883	624.478503625342	742.798037174958	692.587581846845	2613.05963882244	686.621374215715	1.92848041002395	3.00576891349181e-86	2.43034797257082e-84	DDX10	11	108665025	108940930	+	8653	protein_coding	DEAD-box helicase 10 [Source:HGNC Symbol;Acc:HGNC:2735]	-
ENSG00000044574	95620.7608934435	85611.4677256964	80080.1016491723	22632.0355650613	20922.8927480384	26016.0716799521	87104.1100894374	23190.3333310173	1.90917938898315	5.567096918192e-86	4.48520446333762e-84	HSPA5	9	125234853	125241330	-	3908	protein_coding	heat shock protein family A (Hsp70) member 5 [Source:HGNC Symbol;Acc:HGNC:5238]	-
ENSG00000197343	1617.41643197104	1479.31651123381	1587.60736213219	362.15505057184	402.816458226299	353.299734670428	1561.44676844568	372.757081156189	2.0678321018844	3.78868370803083e-85	3.0092590950218e-83	ZNF655	7	99558406	99576453	+	8401	protein_coding	zinc finger protein 655 [Source:HGNC Symbol;Acc:HGNC:30899]	zf-C2H2
ENSG00000158301	980.334070711337	843.258597608848	919.384998969723	130.630707391016	144.744632621706	163.13840439456	914.325889096636	146.171248135761	2.64372478814945	6.49185613847638e-85	5.1381669817138e-83	GPRASP2	X	102712176	102717733	+	3975	protein_coding	G protein-coupled receptor associated sorting protein 2 [Source:HGNC Symbol;Acc:HGNC:25169]	-
ENSG00000087494	565.197186505436	535.830606023451	546.811642532396	52.0398753021119	42.6379537955414	56.0475499760452	549.279811687094	50.2417930245662	3.44594653451878	1.45021629277541e-84	1.14378813435108e-82	PTHLH	12	27958084	27972705	-	3377	protein_coding	parathyroid hormone like hormone [Source:HGNC Symbol;Acc:HGNC:9607]	-
ENSG00000132432	8012.50129104765	9394.38263941834	9871.34034680093	2595.62153547676	2697.41160327583	2449.07776413183	9092.74142575564	2580.70363429481	1.81707869407743	2.40782658017828e-83	1.85990123262019e-81	SEC61G	7	54752250	54759974	-	1842	protein_coding	Sec61 translocon gamma subunit [Source:HGNC Symbol;Acc:HGNC:18277]	-
ENSG00000179918	9759.31103757638	11169.5624528989	10740.678178488	3329.48998106369	3611.88350704862	3277.78082449193	10556.5172229878	3406.38477086808	1.63194066861078	7.39410164874058e-83	5.65321826055751e-81	SEPHS2	16	30443631	30446181	-	2551	protein_coding	selenophosphate synthetase 2 [Source:HGNC Symbol;Acc:HGNC:19686]	-
ENSG00000224597	862.622097051222	1013.83776535372	1029.67412687033	163.553893806637	172.79591801351	141.119724046828	968.711329758424	159.156511955658	2.60767597069681	8.53058586561203e-83	6.50001725719414e-81	SVIL-AS1	10	29409402	29487745	+	4995	transcribed_unprocessed_pseudogene	SVIL antisense RNA 1 [Source:HGNC Symbol;Acc:HGNC:51219]	-
ENSG00000197415	453.77516563632	525.229640796368	511.593265555733	29.7370716012068	34.7835938858364	23.0195294544471	496.86602399614	29.1800649804968	4.097660952889	1.10110858413767e-82	8.36172930886711e-81	VEPH1	3	157259742	157533619	-	6554	protein_coding	ventricular zone expressed PH domain containing 1 [Source:HGNC Symbol;Acc:HGNC:25735]	-
ENSG00000128165	1945.39254178739	1896.60905153624	2052.86065798179	490.661681419912	545.316988016661	557.472952440307	1964.95408376848	531.150540625627	1.88716750328293	1.76521543056526e-81	1.32813233696855e-79	ADM2	22	50481556	50486440	+	4276	protein_coding	adrenomedullin 2 [Source:HGNC Symbol;Acc:HGNC:28898]	-
ENSG00000173540	2072.09016229179	2307.15552305781	2214.12375255914	596.865508567079	502.679034221119	466.395683729233	2197.78981263625	521.980075505811	2.07432546017931	1.766667714003e-81	1.32813233696855e-79	GMPPB	3	49716844	49723951	-	6742	protein_coding	GDP-mannose pyrophosphorylase B [Source:HGNC Symbol;Acc:HGNC:22932]	-
ENSG00000169136	1510.48723452407	1616.16533507433	1494.92742271992	326.045749341803	293.977470906101	384.326056978596	1540.52666410611	334.783092408833	2.19986956647396	2.83140877332668e-81	2.12148021356124e-79	ATF5	19	49928702	49933935	+	2954	protein_coding	activating transcription factor 5 [Source:HGNC Symbol;Acc:HGNC:790]	TF_bZIP
ENSG00000096070	1154.65561949044	1365.59706607056	1180.74242811233	206.035424665504	173.917969429182	246.208880251913	1233.66503789111	208.720758115533	2.55990794698088	3.59413719310395e-81	2.66630415269276e-79	BRPF3	6	36196744	36232790	+	6613	protein_coding	bromodomain and PHD finger containing 3 [Source:HGNC Symbol;Acc:HGNC:14256]	-
ENSG00000212719	1723.44706473359	1706.75540156031	1716.43247791525	414.194925873952	462.285183256922	482.409269436675	1715.54498140305	452.963126189183	1.92085048383332	6.10831491228604e-81	4.51653626968308e-79	C17orf51	17	21428381	21574517	-	14794	protein_coding	chromosome 17 open reading frame 51 [Source:HGNC Symbol;Acc:HGNC:27904]	-
ENSG00000144043	2775.66631019919	2830.45771563107	2760.00859569742	908.042722108279	915.593955188468	916.777781751025	2788.71087384256	913.471486349257	1.61013362665847	6.24877146984746e-81	4.60524213440102e-79	TEX261	2	70985938	70994945	-	4260	protein_coding	testis expressed 261 [Source:HGNC Symbol;Acc:HGNC:30712]	-
ENSG00000118096	455.572295005177	504.027710342203	503.252071008629	9.55834444324504	23.563079729115	15.0127366007264	487.617358785336	16.0447202576955	4.93699145890148	7.12600312661247e-81	5.23458491111095e-79	IFT46	11	118544528	118572970	-	3814	protein_coding	intraflagellar transport 46 [Source:HGNC Symbol;Acc:HGNC:26146]	-
ENSG00000147614	614.618244148996	586.907983935758	578.322821932568	6.37222962883003	6.73230849403285	12.0101892805811	593.283016672441	8.371575801148	6.13102245032424	1.43232344382142e-80	1.04531708994214e-78	ATP6V0D2	8	85987323	86154228	+	3010	protein_coding	ATPase H+ transporting V0 subunit d2 [Source:HGNC Symbol;Acc:HGNC:18266]	-
ENSG00000118971	530.15316381273	469.333642326296	477.301687973193	9.55834444324504	15.70871981941	15.0127366007264	492.26283137074	13.4266002877938	5.19733253953355	1.44942939787831e-80	1.05356445289596e-78	CCND2	12	4273772	4305350	+	7157	protein_coding	cyclin D2 [Source:HGNC Symbol;Acc:HGNC:1583]	-
ENSG00000120053	7836.3826128997	8677.37190042293	7921.35442156676	2714.56982188159	2912.84547508488	2736.32145775907	8145.0363116298	2787.91225157518	1.54682575480302	1.45299840020353e-80	1.05356445289596e-78	GOT1	10	99396870	99431569	-	3369	protein_coding	glutamic-oxaloacetic transaminase 1 [Source:HGNC Symbol;Acc:HGNC:4432]	-
ENSG00000149257	4970.85983425767	5648.38701781195	5039.00830584515	1385.95994427053	982.917040128796	1130.95949058806	5219.41838597159	1166.61215832913	2.16119896180374	1.53934912400474e-80	1.11258809033372e-78	SERPINH1	11	75562056	75572783	+	6281	protein_coding	serpin family H member 1 [Source:HGNC Symbol;Acc:HGNC:1546]	-
ENSG00000123485	2333.57248546044	2398.70931365534	2301.24289560668	689.262838185114	594.687250306235	701.59522380728	2344.50823157415	661.848437432877	1.82371931008264	3.64048312901445e-79	2.55721186793708e-77	HJURP	2	233833416	233854566	-	3821	protein_coding	Holliday junction recognition protein [Source:HGNC Symbol;Acc:HGNC:25444]	-
ENSG00000229320	974.044117920338	1140.08562396716	1127.91486264733	218.779883923164	210.945666146363	228.193596331041	1080.68153484494	219.306382133523	2.29985996325289	8.2283922296875e-79	5.69100924735125e-77	KRT8P12	3	160565447	160569248	+	2047	transcribed_processed_pseudogene	keratin 8 pseudogene 12 [Source:HGNC Symbol;Acc:HGNC:28057]	-
ENSG00000186594	2796.33329794104	2970.19771180625	2950.92927088669	749.799019659	901.00728678473	858.72853356155	2905.82009354466	836.511613335093	1.79667599568882	9.50809246525525e-79	6.55591725257692e-77	MIR22HG	17	1711493	1717174	-	2986	lincRNA	MIR22 host gene [Source:HGNC Symbol;Acc:HGNC:28219]	-
ENSG00000088325	8637.90231140979	8014.32971167449	7586.77984028846	2087.96724171331	2348.45361300179	2583.19154443166	8079.67062112425	2339.87079971558	1.78769939068876	1.07600358893166e-78	7.39645525137795e-77	TPX2	20	31739271	31801805	+	3605	protein_coding	TPX2, microtubule nucleation factor [Source:HGNC Symbol;Acc:HGNC:1249]	-
ENSG00000104695	2933.81369465858	3155.23274122442	2911.07689693942	839.01023446262	961.598063231025	920.781178177886	3000.04111094081	907.12982529051	1.72574350166752	2.4490212103171e-78	1.6732248864896e-76	PPP2CB	8	30774457	30814314	-	4516	protein_coding	protein phosphatase 2 catalytic subunit beta [Source:HGNC Symbol;Acc:HGNC:9300]	-
ENSG00000087074	8367.43434139685	9243.07795390452	8637.77035322361	3215.85188601622	3142.86601529767	3201.71629238158	8749.42754950833	3186.81139789849	1.45699459762878	3.09324321431532e-78	2.10696730216303e-76	PPP1R15A	19	48872392	48876057	+	3093	protein_coding	protein phosphatase 1 regulatory subunit 15A [Source:HGNC Symbol;Acc:HGNC:14375]	-
ENSG00000101447	1448.48627129851	1441.73127088324	1475.46463544335	314.363328355615	359.056453015085	387.328604298741	1455.2273925417	353.582795223147	2.0404322038988	3.23433696125324e-78	2.19641771042448e-76	FAM83D	20	38926312	38953106	+	2475	protein_coding	family with sequence similarity 83 member D [Source:HGNC Symbol;Acc:HGNC:16122]	-
ENSG00000109805	1104.33599716245	968.542732110734	987.968154134804	214.531730837278	204.21335765233	177.150291888572	1020.28229446933	198.631793459393	2.36250058479813	4.41597506296682e-78	2.98982793570386e-76	NCAPG	4	17810902	17844862	+	4921	protein_coding	non-SMC condensin I complex subunit G [Source:HGNC Symbol;Acc:HGNC:24304]	-
ENSG00000185561	4423.6339414408	3944.5227885863	4180.79206688752	1126.82260603144	1172.54372937739	1352.14714317209	4182.98293230487	1217.17115952697	1.78055259791395	1.59202690837837e-77	1.06188667200383e-75	TLCD2	17	1702790	1710438	-	5971	protein_coding	TLC domain containing 2 [Source:HGNC Symbol;Acc:HGNC:33522]	-
ENSG00000100591	6345.66380143305	7383.09041860729	6817.53634316662	2138.94507874395	2250.83513983832	2324.97247489916	6848.76352106899	2238.25089782714	1.61332665431946	2.51389025186026e-77	1.666879795909e-75	AHSA1	14	77457870	77469474	+	2948	protein_coding	activator of HSP90 ATPase activity 1 [Source:HGNC Symbol;Acc:HGNC:1189]	-
ENSG00000170955	1043.23359862132	1435.94892621392	1459.70904574326	218.779883923164	168.307712350821	199.168972236304	1312.9638568595	195.418856170096	2.74665675283399	3.34913514420364e-77	2.20122396992425e-75	CAVIN3	11	6318946	6320647	-	1672	protein_coding	caveolae associated protein 3 [Source:HGNC Symbol;Acc:HGNC:9400]	-
ENSG00000122862	3906.95924789449	4230.74884971753	4635.85056940177	1307.36911218163	1260.06373979982	1352.14714317209	4257.8528890046	1306.52666505118	1.70410205529891	7.42561447884394e-77	4.85212099579808e-75	SRGN	10	69088106	69104811	+	1220	protein_coding	serglycin [Source:HGNC Symbol;Acc:HGNC:9361]	-
ENSG00000133805	1180.71399533886	1159.36010619822	1101.9644796119	269.757720953804	254.705671357576	289.245391840662	1147.34619371633	271.236261384014	2.07942589146856	6.39030023937297e-76	4.10403339373216e-74	AMPD3	11	10308313	10507579	+	6793	protein_coding	adenosine monophosphate deaminase 3 [Source:HGNC Symbol;Acc:HGNC:470]	-
ENSG00000164045	947.985742071916	959.869215106757	856.36264016938	200.725233308146	167.185660935149	170.144348141566	921.405865782684	179.35174746162	2.36086429048768	7.25737949975746e-75	4.58234203358281e-73	CDC25A	3	48157146	48188402	-	4117	protein_coding	cell division cycle 25A [Source:HGNC Symbol;Acc:HGNC:1725]	-
ENSG00000225190	1762.98391084844	1884.08063808605	1858.23278521602	536.329327093194	532.974422444267	572.485689041033	1835.0991113835	547.263146192832	1.74493306060242	8.62703195700971e-74	5.35686255054321e-72	PLEKHM1	17	45435900	45490749	-	9233	protein_coding	pleckstrin homology and RUN domain containing M1 [Source:HGNC Symbol;Acc:HGNC:29017]	-
ENSG00000164403	799.722569141237	873.13404506699	836.899852892803	95.5834444324504	132.402067049313	152.129064220694	836.585489033677	126.704858567486	2.72101186917157	1.35329794591585e-73	8.35698660118038e-72	SHROOM1	5	132822141	132830898	-	4420	protein_coding	shroom family member 1 [Source:HGNC Symbol;Acc:HGNC:24084]	-
ENSG00000109971	84680.7358605283	95637.089658182	95161.9081897311	32437.8349255592	31208.7380755049	27357.2094829504	91826.5779028138	30334.5941613382	1.59796598393338	3.59373358684282e-73	2.18915836219655e-71	HSPA8	11	123057489	123063230	-	4849	protein_coding	heat shock protein family A (Hsp70) member 8 [Source:HGNC Symbol;Acc:HGNC:5241]	-
ENSG00000135454	2638.18591348165	2762.03330371081	2829.51855025662	920.787181365939	831.440099013057	909.77183800402	2743.24592248303	887.333039461005	1.62783428579589	3.66280926573311e-73	2.22520612635538e-71	B4GALNT1	12	57623410	57633355	-	8003	protein_coding	beta-1,4-N-acetyl-galactosaminyltransferase 1 [Source:HGNC Symbol;Acc:HGNC:4117]	-
ENSG00000111206	1911.24708377911	1988.16284213377	1893.45116219269	414.194925873952	539.7067309383	515.437289958273	1930.95369603519	489.779648923508	1.97935319323248	6.89679909842119e-73	4.14508690198694e-71	FOXM1	12	2857681	2877155	-	4899	protein_coding	forkhead box M1 [Source:HGNC Symbol;Acc:HGNC:3818]	Fork
ENSG00000135476	1110.62594995345	1033.11224758478	1029.67412687033	237.896572809654	219.92207747174	262.222465959354	1057.80410813619	240.013705413583	2.13820920161892	1.02178178293752e-72	6.10840715874193e-71	ESPL1	12	53268299	53293643	+	8890	protein_coding	extra spindle pole bodies like 1, separase [Source:HGNC Symbol;Acc:HGNC:16856]	-
ENSG00000267577	469.050765271602	603.291293832158	611.687600120985	5.31019135735836	3.36615424701642	15.0127366007264	561.343219741582	7.89636073503373	6.11522652066883	1.36454141903964e-72	8.09539029979812e-71	AC010327.3	19	55158939	55177540	+	1643	antisense	novel transcript, antisense to C19orf51 and SYT5	-
ENSG00000104419	1144.77140796173	1248.98644857265	1195.57121841829	272.943835768219	258.071825604593	314.266619508539	1196.44302498422	281.760760293784	2.08421824689577	2.61699416298327e-72	1.53991609412403e-70	NDRG1	8	133237171	133302022	-	9823	protein_coding	N-myc downstream regulated 1 [Source:HGNC Symbol;Acc:HGNC:7679]	-
ENSG00000165891	1760.28821679515	1395.4725135287	1335.51792693082	272.943835768219	328.761064791938	274.232655239936	1497.09288575156	291.979185266698	2.35977505631332	2.96959765620981e-72	1.74283592992909e-70	E2F7	12	77021247	77065580	-	6303	protein_coding	E2F transcription factor 7 [Source:HGNC Symbol;Acc:HGNC:23820]	E2F
ENSG00000133134	1737.82409968444	1951.54132589476	2000.0330925168	553.321939436741	549.805193679349	525.445781025424	1896.46617269867	542.857638047171	1.80483816409069	5.66117125112537e-72	3.27968575728856e-70	BEX2	X	103309346	103311046	-	1176	protein_coding	brain expressed X-linked 2 [Source:HGNC Symbol;Acc:HGNC:30933]	-
ENSG00000068383	1949.88536520953	2013.21966903415	1903.64595552804	528.895059192892	578.978530486825	618.524747949928	1955.58366325724	575.466112543215	1.76428374158925	6.04532108351979e-72	3.49323206466215e-70	INPP5A	10	132537820	132783480	+	3706	protein_coding	inositol polyphosphate-5-phosphatase A [Source:HGNC Symbol;Acc:HGNC:6076]	-
ENSG00000048052	973.14555323591	949.268249879674	897.141813510779	170.988161706939	217.677974640395	195.165575809443	939.851872208788	194.610570718926	2.27309054980787	7.2732380546593e-72	4.1919960254521e-70	HDAC9	7	18086949	19002416	+	16827	protein_coding	histone deacetylase 9 [Source:HGNC Symbol;Acc:HGNC:14065]	-
ENSG00000158793	3060.51131516298	3403.87356200509	3230.82268791175	1034.42527641341	955.987806152665	1097.93147006646	3231.73585502661	1029.44818421084	1.64974783714383	1.13335168841943e-71	6.49884674803367e-70	NIT1	1	161118086	161125445	+	3793	protein_coding	nitrilase 1 [Source:HGNC Symbol;Acc:HGNC:7828]	-
ENSG00000221926	3796.43579170981	4427.34856847434	3796.1703183266	1303.12095909574	1157.95706097365	1163.98751110965	4006.65155950358	1208.35517705968	1.72923941608999	1.1488761864454e-71	6.57110405061569e-70	TRIM16	17	15627960	15684311	-	5640	protein_coding	tripartite motif containing 16 [Source:HGNC Symbol;Acc:HGNC:17241]	-
ENSG00000196204	1673.1274424056	1936.12174010991	1817.45361187462	505.530217220515	476.87185166066	413.350681073334	1808.90093146338	465.250916651503	1.95978265342307	1.2859621201966e-71	7.33651181161908e-70	RNF216P1	7	4973988	5040675	+	5510	transcribed_unprocessed_pseudogene	ring finger protein 216 pseudogene 1 [Source:HGNC Symbol;Acc:HGNC:33610]	-
ENSG00000123136	4408.35834180552	4942.94096815518	4655.31335667835	1669.52416275347	1635.95096404998	1533.30083148752	4668.87088887968	1612.92531943032	1.53352795119716	1.46102297831384e-71	8.31414544469327e-70	DDX39A	19	14408819	14419383	-	3840	protein_coding	DExD-box helicase 39A [Source:HGNC Symbol;Acc:HGNC:17821]	-
ENSG00000196878	565.197186505436	531.975709577239	491.203678885034	65.8463728312436	63.9569306933121	71.0602865767716	529.45885832257	66.9545300337758	2.98167872735314	4.25320212580538e-71	2.39008693459633e-69	LAMB3	1	209614870	209652466	-	4688	protein_coding	laminin subunit beta 3 [Source:HGNC Symbol;Acc:HGNC:6490]	-
ENSG00000012048	1127.69867895759	973.361352668499	1018.55253414085	204.973386394032	235.63079729115	240.203785611622	1039.87085525565	226.935989765602	2.19605818122541	5.54585793973237e-71	3.10098991963443e-69	BRCA1	17	43044295	43170245	-	9187	protein_coding	BRCA1, DNA repair associated [Source:HGNC Symbol;Acc:HGNC:1100]	-
ENSG00000116560	5546.83979697624	5485.5176429595	5403.24046773537	1396.58032698525	1830.06585896126	1632.38489305232	5478.53263589037	1619.67702633294	1.75838326758208	1.12677054943004e-70	6.28475146652316e-69	SFPQ	1	35176378	35193148	-	7426	protein_coding	splicing factor proline and glutamine rich [Source:HGNC Symbol;Acc:HGNC:10774]	-
ENSG00000175592	4776.76986242114	5404.56481758905	5181.73541254004	1537.83141709098	1584.33659892906	1801.52839208717	5121.02336418341	1641.23213603574	1.64121948476925	1.30253909750987e-70	7.24714698857103e-69	FOSL1	11	65892049	65900573	-	1887	protein_coding	FOS like 1, AP-1 transcription factor subunit [Source:HGNC Symbol;Acc:HGNC:13718]	TF_bZIP
ENSG00000108179	1248.10634667099	1440.76754677169	1446.73385422554	364.279127114783	350.080041689708	359.304829310719	1378.53591588941	357.887999371737	1.94514899722812	8.41765921285673e-70	4.57034163735733e-68	PPIF	10	79347469	79355337	+	2674	protein_coding	peptidylprolyl isomerase F [Source:HGNC Symbol;Acc:HGNC:9259]	-
ENSG00000171606	1408.94942518366	1444.6224432179	1538.48699424369	388.706007358632	433.111846449447	372.315867698015	1464.01962088175	398.044573835364	1.88011963202976	9.77739182550195e-70	5.27041279265307e-68	ZNF274	19	58183029	58213562	+	8333	protein_coding	zinc finger protein 274 [Source:HGNC Symbol;Acc:HGNC:13068]	zf-C2H2
ENSG00000255717	2384.79067247286	2857.44199075455	2960.19726482792	791.218512246395	664.254438077908	688.584185419984	2734.14330935178	714.685711914762	1.93545286760034	1.81687421793174e-69	9.72373777873089e-68	SNHG1	11	62851988	62855914	-	3756	processed_transcript	small nucleolar RNA host gene 1 [Source:HGNC Symbol;Acc:HGNC:32688]	-
ENSG00000128228	4018.38126876361	5221.45723639399	5042.71550342164	1234.08847145008	881.932412718303	1044.88646741056	4760.85133619308	1053.63578385965	2.1754023678654	8.97080834202088e-69	4.72238477545539e-67	SDF2L1	22	21642261	21644298	+	1099	protein_coding	stromal cell derived factor 2 like 1 [Source:HGNC Symbol;Acc:HGNC:10676]	-
ENSG00000166401	953.377130178486	1009.01914479596	1082.50169233532	140.189051834261	219.92207747174	153.129913327409	1014.96598910325	171.08034754447	2.57223616058382	2.20550947426005e-68	1.14757967505596e-66	SERPINB8	18	63969925	64019779	+	5868	protein_coding	serpin family B member 8 [Source:HGNC Symbol;Acc:HGNC:8952]	-
ENSG00000168439	13371.5410689784	14183.127749725	13325.5216886963	5269.83390304243	5187.24369465231	5656.79915115371	13626.7301691332	5371.29224961615	1.34297109528474	2.32849006329137e-68	1.20877135433403e-66	STIP1	11	64185272	64204543	+	4657	protein_coding	stress induced phosphoprotein 1 [Source:HGNC Symbol;Acc:HGNC:11387]	-
ENSG00000135451	1094.45178563374	1167.06989909065	1071.38009960585	289.936448111766	224.410283134428	252.213974892204	1110.96726144341	255.520235379466	2.11922264501772	2.84893612967507e-68	1.47214681201922e-66	TROAP	12	49323236	49331731	+	3954	protein_coding	trophinin associated protein [Source:HGNC Symbol;Acc:HGNC:12327]	-
ENSG00000111846	4048.03390334975	3792.25437896093	3741.48915407336	1175.67636651914	1345.3396473909	1355.14969049224	3860.59247879468	1292.05523480076	1.5791661217518	2.89282850328869e-68	1.49139906185604e-66	GCNT2	6	10492223	10629368	+	9072	protein_coding	glucosaminyl (N-acetyl) transferase 2 (I blood group) [Source:HGNC Symbol;Acc:HGNC:4204]	-
ENSG00000106541	12459.4979142836	13772.5812782035	15113.317719959	4686.77489200448	4946.0026402828	4625.92457123716	13781.7989708153	4752.90070117482	1.53593964828391	4.34267493924965e-68	2.22356827527229e-66	AGR2	7	16791811	16833433	-	2845	protein_coding	anterior gradient 2, protein disulphide isomerase family member [Source:HGNC Symbol;Acc:HGNC:328]	-
ENSG00000142279	2002.00211690638	2171.27042332884	2263.24412044765	613.858120910626	491.458520064398	617.523898843213	2145.50555356095	574.280179939412	1.90023278665407	5.23538471009503e-68	2.67456767076173e-66	WTIP	19	34481638	34512304	+	13733	protein_coding	WT1 interacting protein [Source:HGNC Symbol;Acc:HGNC:20964]	-
ENSG00000143013	3817.10277945166	4242.31353905617	4308.69038327646	1401.89051834261	1430.61555498198	1496.26941453906	4122.70223392809	1442.92516262122	1.51436109755603	1.45490226439452e-67	7.34905462900225e-66	LMO4	1	87328468	87348923	+	5833	protein_coding	LIM domain only 4 [Source:HGNC Symbol;Acc:HGNC:6644]	-
ENSG00000111875	862.622097051222	963.724111552969	947.188980793405	204.973386394032	216.555923224723	171.145197248281	924.511729799199	197.558168955679	2.22864434208632	5.04566171940115e-67	2.52036409174887e-65	ASF1A	6	118894220	118909167	+	2517	protein_coding	anti-silencing function 1A histone chaperone [Source:HGNC Symbol;Acc:HGNC:20995]	-
ENSG00000113070	682.010595481122	714.11956666075	764.609500151232	123.196439490714	130.157964217968	151.128215113979	720.246554097701	134.827539607554	2.41532991397372	5.79041409226937e-67	2.87322136790355e-65	HBEGF	5	140332843	140346631	-	3018	protein_coding	heparin binding EGF like growth factor [Source:HGNC Symbol;Acc:HGNC:3059]	-
ENSG00000115977	4876.51054239269	4087.15395709614	4313.32438024707	925.035334451825	1243.23296856473	1214.02996644541	4425.66295991197	1127.43275648732	1.97298186396133	8.38918581719797e-67	4.13535348243368e-65	AAK1	2	69457997	69674349	-	23608	protein_coding	AP2 associated kinase 1 [Source:HGNC Symbol;Acc:HGNC:19679]	-
ENSG00000143479	1532.05278695035	1461.0057531143	1528.29220090834	463.048686361649	420.769280877053	468.397381942664	1507.11691365766	450.738449727122	1.74068376850499	1.99495330491841e-66	9.76962099955468e-65	DYRK3	1	206635536	206684419	+	4336	protein_coding	dual specificity tyrosine phosphorylation regulated kinase 3 [Source:HGNC Symbol;Acc:HGNC:3094]	-
ENSG00000162413	3113.52663154425	3415.43825134372	3550.56847888408	1150.18744800382	1214.05963175726	1157.98241646936	3359.84445392402	1174.07649874348	1.51699148184703	9.28034012255487e-65	4.40091741086051e-63	KLHL21	1	6590724	6614607	-	6901	protein_coding	kelch like family member 21 [Source:HGNC Symbol;Acc:HGNC:29041]	-
ENSG00000106462	1939.10258899639	2069.11566750422	1949.98592523417	451.36626537546	595.809301721907	568.482292614173	1986.06806057826	538.552619903847	1.88295539197444	1.91447290918391e-64	9.00282888130459e-63	EZH2	7	148807383	148884321	-	4522	protein_coding	enhancer of zeste 2 polycomb repressive complex 2 subunit [Source:HGNC Symbol;Acc:HGNC:3527]	-
ENSG00000064393	932.710142436634	760.378324015292	785.925886216054	165.677970349581	170.551815182166	170.144348141566	826.338117555993	168.791377891104	2.29187068845761	3.21915326055315e-64	1.50436854450548e-62	HIPK2	7	139561570	139777778	-	15402	protein_coding	homeodomain interacting protein kinase 2 [Source:HGNC Symbol;Acc:HGNC:14402]	-
ENSG00000091490	478.036412115886	394.163161625164	412.425730384604	45.6676456732818	32.5394910544921	44.0373606954641	428.208434708551	40.748165807746	3.38910358262612	6.04177491692886e-64	2.80593009468444e-62	SEL1L3	4	25747427	25863760	-	7489	protein_coding	SEL1L family member 3 [Source:HGNC Symbol;Acc:HGNC:29108]	-
ENSG00000122952	930.913013067777	1078.40728082777	1041.72251899392	182.670582693127	178.406175091871	247.209729358628	1017.01427096316	202.762162381209	2.32319063844574	7.30154050260319e-64	3.38400056530958e-62	ZWINT	10	56357228	56361275	-	2378	protein_coding	ZW10 interacting kinetochore protein [Source:HGNC Symbol;Acc:HGNC:13195]	-
ENSG00000072849	3754.20325154167	4109.31961166186	4091.81932505174	1424.19332204351	1536.08838805516	1471.24818687119	3985.11406275176	1477.17663232329	1.43186749295903	1.25888099010872e-63	5.79859157698028e-62	DERL2	17	5471251	5486811	-	6386	protein_coding	derlin 2 [Source:HGNC Symbol;Acc:HGNC:17943]	-
ENSG00000156510	541.834504710299	599.436397385947	593.151612238531	4.24815308588668	4.48820566268857	6.00509464029056	578.140838111592	4.9138177962886	6.87000619833752	1.44589933178584e-63	6.64640596725605e-62	HKDC1	10	69220303	69267559	+	4259	protein_coding	hexokinase domain containing 1 [Source:HGNC Symbol;Acc:HGNC:23302]	-
ENSG00000142528	1102.53886779359	1141.04934807871	1056.55130929988	287.812371568823	286.123110996396	319.270865042115	1100.04650839073	297.735449202445	1.88433400570599	2.43627554782341e-63	1.1130610114629e-61	ZNF473	19	50025714	50053414	+	6898	protein_coding	zinc finger protein 473 [Source:HGNC Symbol;Acc:HGNC:23239]	zf-C2H2
ENSG00000144583	1507.79154047078	1690.37209166391	1562.58377849088	509.778370306402	472.383645997972	461.391438195658	1586.91580354186	481.184484833344	1.72156840617731	4.03816304034599e-63	1.83744592754853e-61	MARCH4	2	216257865	216372027	-	4447	protein_coding	membrane associated ring-CH-type finger 4 [Source:HGNC Symbol;Acc:HGNC:29269]	-
ENSG00000108433	1980.4365644801	1965.0334634565	1936.08393432233	680.766532013341	561.025707836071	602.511162242486	1960.51798741964	614.767800697299	1.6727350096156	8.08403234280485e-63	3.66356610890257e-61	GOSR2	17	46923075	46975524	+	14366	protein_coding	golgi SNAP receptor complex member 2 [Source:HGNC Symbol;Acc:HGNC:4431]	-
ENSG00000102393	4866.62633086398	5502.86467696745	5470.89682350633	2041.23755776855	1882.80227549785	1922.63113399969	5280.12927711259	1948.89032242203	1.43780138613892	4.19224847652706e-62	1.86600715357179e-60	GLA	X	101397803	101408012	-	2275	protein_coding	galactosidase alpha [Source:HGNC Symbol;Acc:HGNC:4296]	-
ENSG00000176170	2110.72844372221	2499.9003453684	2447.67719987806	714.751756700434	611.518021541317	736.624942542309	2352.76866298956	687.631573594687	1.7736462658659	1.53372643881577e-61	6.73341853353534e-60	SPHK1	17	76376584	76387860	+	4416	protein_coding	sphingosine kinase 1 [Source:HGNC Symbol;Acc:HGNC:11240]	-
ENSG00000091651	966.855600444911	1122.73858995921	1186.30322447706	274.005874039691	271.536442592658	237.201238291477	1091.96580496039	260.914518307942	2.06624069601655	1.55121121636871e-61	6.79690559873992e-60	ORC6	16	46689643	46698394	+	4309	protein_coding	origin recognition complex subunit 6 [Source:HGNC Symbol;Acc:HGNC:17151]	-
ENSG00000089280	6606.24755991728	6979.2900158666	6333.74705943457	2046.54774912591	2519.00542818396	2310.96058740515	6639.76154507281	2292.17125490501	1.53457030297081	2.41397107605048e-61	1.0495404612662e-59	FUS	16	31180110	31194871	+	10283	protein_coding	FUS RNA binding protein [Source:HGNC Symbol;Acc:HGNC:4010]	-
ENSG00000198814	602.038338566999	625.456948397877	695.099545592029	116.824209861884	78.5435990970499	114.096798165521	640.864944185635	103.154869041485	2.63094549367016	2.45855940349213e-61	1.06686290099799e-59	GK	X	30653359	30731456	+	5359	protein_coding	glycerol kinase [Source:HGNC Symbol;Acc:HGNC:4289]	-
ENSG00000243742	886.883343530788	927.102595313956	932.360190487441	0	5.61025707836071	4.00339642686037	915.448709777395	3.20455116840703	8.16986021516198	2.62747526726439e-61	1.13796510708226e-59	RPLP0P2	11	61615036	61639449	+	3909	transcribed_processed_pseudogene	ribosomal protein lateral stalk subunit P0 pseudogene 2 [Source:HGNC Symbol;Acc:HGNC:17960]	-
ENSG00000089685	1591.35805612262	1836.85815661996	1682.14090033271	544.825633264967	448.820566268857	466.395683729233	1703.4523710251	486.680627754352	1.80703320988289	6.24440259395022e-61	2.69926310590025e-59	BIRC5	17	78214186	78225636	+	3815	protein_coding	baculoviral IAP repeat containing 5 [Source:HGNC Symbol;Acc:HGNC:593]	-
ENSG00000204256	5474.95462222198	5743.79570485569	5845.3237787319	2292.94062810734	2262.05565399504	2399.03530879608	5688.02470193652	2318.01053029948	1.29485105877194	7.32302411377308e-61	3.15944215027622e-59	BRD2	6	32968660	32981505	+	7337	protein_coding	bromodomain containing 2 [Source:HGNC Symbol;Acc:HGNC:1103]	-
ENSG00000060982	4431.72102360065	3864.5336873274	3796.1703183266	1312.67930353899	1459.78889178946	1395.18365476084	4030.80834308489	1389.21728336309	1.53702871154681	7.63875146414136e-61	3.28934588909903e-59	BCAT1	12	24810022	24949459	-	11775	protein_coding	branched chain amino acid transaminase 1 [Source:HGNC Symbol;Acc:HGNC:976]	-
ENSG00000175264	431.311048525611	453.914056541448	455.985301908371	5.31019135735836	4.48820566268857	8.00679285372075	447.070135658477	5.93506329125589	6.21978720287017	1.06481248054096e-60	4.57645409896742e-59	CHST1	11	45648877	45665622	-	3478	protein_coding	carbohydrate sulfotransferase 1 [Source:HGNC Symbol;Acc:HGNC:1969]	-
ENSG00000129195	1316.39726268754	1397.3999617518	1321.61593601898	372.775433286557	293.977470906101	388.329453405456	1345.13772015277	351.694119199371	1.93329842925828	1.2268543809389e-60	5.24281991915296e-59	PIMREG	17	6444415	6451469	+	2823	protein_coding	PICALM interacting mitotic regulator [Source:HGNC Symbol;Acc:HGNC:25483]	-
ENSG00000068323	7695.30795744444	8334.28611671007	8015.88795976728	3418.70119586731	3362.78809276941	3402.88696283132	8015.16067797393	3394.79208382268	1.23934597495241	4.91387414491787e-60	2.06842814661917e-58	TFE3	X	49028726	49043486	-	4283	protein_coding	transcription factor binding to IGHM enhancer 3 [Source:HGNC Symbol;Acc:HGNC:11752]	bHLH
ENSG00000143476	963.261341707198	910.719285417556	894.36141532841	221.965998737579	233.386694459805	257.218220425779	922.780680817721	237.523637874388	1.95698110818353	4.97464886945873e-60	2.09009639790081e-58	DTL	1	212035553	212107400	+	4916	protein_coding	denticleless E3 ubiquitin protein ligase homolog [Source:HGNC Symbol;Acc:HGNC:30288]	-
ENSG00000037637	2284.15142781688	2218.49290479493	2222.46494710625	682.890608556284	741.675985759286	820.696267506377	2241.70309323935	748.420953940649	1.5821294753232	6.09378486395967e-60	2.55076529184517e-58	FBXO42	1	16246839	16352454	-	8984	protein_coding	F-box protein 42 [Source:HGNC Symbol;Acc:HGNC:29249]	-
ENSG00000240602	534.645987234872	505.955158565309	469.887292820211	62.6602580168286	81.9097533440663	46.0390589088943	503.496146206797	63.5363567565964	2.99462448346959	9.19863778823515e-60	3.83612208170593e-58	AADACP1	3	151770428	151784894	+	2012	transcribed_unprocessed_pseudogene	arylacetamide deacetylase pseudogene 1 [Source:HGNC Symbol;Acc:HGNC:50305]	-
ENSG00000143322	4402.96695369895	3922.35713402058	4002.84658321596	1398.70440352819	1595.55711308579	1446.22695920331	4109.39022364516	1480.16282527243	1.47356369502379	2.21449110186483e-59	9.16709594617269e-58	ABL2	1	179099327	179229684	-	13257	protein_coding	ABL proto-oncogene 2, non-receptor tyrosine kinase [Source:HGNC Symbol;Acc:HGNC:77]	-
ENSG00000058085	3428.92283577861	3042.47702017272	2697.91303629119	900.608454207977	1001.99191419522	933.792216565182	3056.43763074751	945.464194989461	1.69309802451355	5.02810452429608e-59	2.06621085003889e-57	LAMC2	1	183186238	183244900	+	6543	protein_coding	laminin subunit gamma 2 [Source:HGNC Symbol;Acc:HGNC:6493]	-
ENSG00000183763	814.099604092091	830.730184158659	841.533849863416	225.152113551994	184.016432170231	199.168972236304	828.787879371389	202.779172652843	2.03029307654555	6.23374388824429e-59	2.55697253868531e-57	TRAIP	3	49828599	49856574	-	3263	protein_coding	TRAF interacting protein [Source:HGNC Symbol;Acc:HGNC:30764]	-
ENSG00000128578	461.862247796175	432.712126087283	484.716083126175	60.5361814738852	70.6892391873449	72.0611356834867	459.763485669878	67.762185448239	2.76212643796726	6.38051385183772e-59	2.61240783900926e-57	STRIP2	7	129434433	129488399	+	5876	protein_coding	striatin interacting protein 2 [Source:HGNC Symbol;Acc:HGNC:22209]	-
ENSG00000188486	3161.15055981896	3577.34390208462	3639.54122071986	1118.32629985967	1067.07089630421	1265.07327088788	3459.34522754115	1150.15682235058	1.58798938670277	7.10305478985624e-59	2.90295391938889e-57	H2AFX	11	119093854	119095467	-	1614	protein_coding	H2A histone family member X [Source:HGNC Symbol;Acc:HGNC:4739]	-
ENSG00000086544	1389.18100212624	1618.09278329743	1522.7314045436	476.85518389078	425.257486539742	392.332849832317	1510.00172998909	431.481840087613	1.80752071369024	1.31988443489175e-58	5.34565086981926e-57	ITPKC	19	40717103	40740860	+	3385	protein_coding	inositol-trisphosphate 3-kinase C [Source:HGNC Symbol;Acc:HGNC:14897]	-
ENSG00000134690	1422.42789545009	1453.29596022188	1412.442276643	463.048686361649	362.422607262102	421.357473927054	1429.38871077166	415.609589183602	1.78106532225499	1.61045480017229e-58	6.51075593494112e-57	CDCA8	1	37692418	37709719	+	2469	protein_coding	cell division cycle associated 8 [Source:HGNC Symbol;Acc:HGNC:14629]	-
ENSG00000153162	2758.59358119505	2630.9668245396	2613.57429142603	812.459277675828	841.538561754106	994.844012074803	2667.71156572023	882.947283834912	1.59447040806198	1.65999329327886e-58	6.69898191136843e-57	BMP6	6	7726797	7881422	+	2780	protein_coding	bone morphogenetic protein 6 [Source:HGNC Symbol;Acc:HGNC:1073]	-
ENSG00000111981	543.631634079156	504.027710342203	508.812867373365	71.1565641886019	96.4964217478042	89.0755704976433	518.824070598241	85.5761854780165	2.6012642111921	1.87334580900627e-58	7.54642779477474e-57	ULBP1	6	149964007	149973710	+	3142	protein_coding	UL16 binding protein 1 [Source:HGNC Symbol;Acc:HGNC:14893]	-
ENSG00000151012	5140.68855961463	4120.88430100049	4327.22637115891	1265.94961959423	1534.96633663949	1343.13950121166	4529.59974392468	1381.35181914846	1.71374360989573	1.93777058460337e-58	7.79198697687203e-57	SLC7A11	4	138164097	138242349	-	9645	protein_coding	solute carrier family 7 member 11 [Source:HGNC Symbol;Acc:HGNC:11059]	-
ENSG00000148297	1198.68528902743	1330.90299805465	1285.47075964819	390.830083901575	400.572355394955	357.303131097288	1271.68634891009	382.901856797939	1.73244411800025	5.10286715868114e-58	2.0229673367343e-56	MED22	9	133338323	133348131	-	7224	protein_coding	mediator complex subunit 22 [Source:HGNC Symbol;Acc:HGNC:11477]	-
ENSG00000186638	443.890954107608	496.317917449779	455.985301908371	73.2806407315453	71.8112906030171	76.0645321103471	465.398057821919	73.7188211483031	2.65719680914733	9.96777498473471e-58	3.92391674442849e-56	KIF24	9	34252381	34311371	-	6131	protein_coding	kinesin family member 24 [Source:HGNC Symbol;Acc:HGNC:19916]	-
ENSG00000135269	3670.63673588984	3799.96417185336	3613.59083768443	1026.99100851311	1273.52835678788	1315.11572622363	3694.73058180921	1205.21169717487	1.61604317671469	1.17343559908415e-57	4.61127367066671e-56	TES	7	116210493	116258783	+	4280	protein_coding	testin LIM domain protein [Source:HGNC Symbol;Acc:HGNC:14620]	-
ENSG00000186185	841.95510930937	786.398875027223	773.877494092459	209.221539479919	179.528226507543	202.171519556449	800.743826143017	196.97376184797	2.02224796593249	1.40479996696171e-57	5.51083658941805e-56	KIF18B	17	44924709	44947711	-	4655	protein_coding	kinesin family member 18B [Source:HGNC Symbol;Acc:HGNC:27102]	-
ENSG00000141644	2560.01078593639	2611.69234230855	2623.76908476138	1045.04565912812	987.405245791485	993.843162968088	2598.49073766877	1008.7646892959	1.36503223038788	1.75533944367692e-57	6.87395819076128e-56	MBD1	18	50266882	50281774	-	6734	protein_coding	methyl-CpG binding domain protein 1 [Source:HGNC Symbol;Acc:HGNC:6916]	MBD
ENSG00000135046	11678.6452035153	12203.6384245952	13146.6494056306	4309.75130563204	5058.20778185001	4743.02391672283	12342.9776779137	4703.66100140163	1.39190013987706	2.11625680119034e-57	8.27290789167939e-56	ANXA1	9	73151757	73170393	+	4561	protein_coding	annexin A1 [Source:HGNC Symbol;Acc:HGNC:533]	-
ENSG00000023902	605.632597304712	647.622602963595	601.492806785636	139.127013562789	99.8625759948206	104.08830709837	618.249335684648	114.359298885326	2.43411318801179	2.54568347526304e-57	9.93435297863933e-56	PLEKHO1	1	150149183	150164720	+	6565	protein_coding	pleckstrin homology domain containing O1 [Source:HGNC Symbol;Acc:HGNC:24310]	-
ENSG00000131378	416.934013574757	449.095435983683	473.594490396702	56.2880283879986	74.0553934343613	63.0534937230509	446.541313318381	64.4656385151369	2.79458729328256	5.64002316199454e-57	2.18957583135256e-55	RFTN1	3	16313574	16514026	-	4776	protein_coding	raftlin, lipid raft linker 1 [Source:HGNC Symbol;Acc:HGNC:30278]	-
ENSG00000101150	11892.5035984093	13452.6248731679	12516.4258176271	5374.97569191813	4921.31750913801	4812.08250508617	12620.5180964014	5036.12523538077	1.32537932714811	6.79615282079741e-57	2.6338607432049e-55	TPD52L2	20	63865228	63891545	+	4694	protein_coding	tumor protein D52 like 2 [Source:HGNC Symbol;Acc:HGNC:12007]	-
ENSG00000080986	1210.366629925	1112.13762473213	1188.15682326531	271.881797496748	336.615424701642	230.195294544471	1170.22035930748	279.564172247621	2.0685152098716	1.66446861106936e-56	6.38462891461042e-55	NDC80	18	2571511	2616635	+	3600	protein_coding	NDC80, kinetochore complex component [Source:HGNC Symbol;Acc:HGNC:16909]	-
ENSG00000168078	971.348423867053	982.034869672475	997.236148076031	257.013261696144	255.827722773248	302.256430227958	983.539813871853	271.69913823245	1.85433156655767	1.94646847519658e-56	7.44093850093004e-55	PBK	8	27809620	27838095	-	2165	protein_coding	PDZ binding kinase [Source:HGNC Symbol;Acc:HGNC:18282]	-
ENSG00000180398	8228.15681531046	7877.48088783397	8085.39791432648	2964.14881567743	3485.09169707767	3147.67044061897	8063.67853915697	3198.97031779136	1.3340292928256	2.44592938173464e-56	9.33439739263687e-55	MCFD2	2	46901870	46941855	-	5994	protein_coding	multiple coagulation factor deficiency 2 [Source:HGNC Symbol;Acc:HGNC:18451]	-
ENSG00000114771	396.267025832905	371.033782947893	392.962943108027	43.5435691303385	53.8584679522628	32.027171414883	386.754583962942	43.1430694991614	3.17295469047612	2.78825998728752e-56	1.06227979651269e-54	AADAC	3	151814037	151828488	+	1668	protein_coding	arylacetamide deacetylase [Source:HGNC Symbol;Acc:HGNC:17]	-
ENSG00000033627	2631.89596069066	2328.35745351197	2326.26647924799	891.050109764732	792.168299464532	853.724288027975	2428.83996448354	845.647565752413	1.52191692761012	9.63900095480795e-56	3.63532656815727e-54	ATP6V0A1	17	42458844	42522611	+	10955	protein_coding	ATPase H+ transporting V0 subunit a1 [Source:HGNC Symbol;Acc:HGNC:865]	-
ENSG00000168994	1112.42307932231	1251.87762090731	1269.71516994811	378.085624643915	343.347733195675	364.309074844294	1211.33862339257	361.914144227961	1.74224345335764	1.50877012259103e-55	5.68075960060323e-54	PXDC1	6	3722614	3752026	-	2474	protein_coding	PX domain containing 1 [Source:HGNC Symbol;Acc:HGNC:21361]	-
ENSG00000165304	1829.47769749613	1826.25719139288	1726.6272712506	474.731107347837	590.199044643547	597.506916708911	1794.12072004654	554.145689566765	1.6948419385414	1.6295983507562e-55	6.12543674386252e-54	MELK	9	36572862	36677683	+	3087	protein_coding	maternal embryonic leucine zipper kinase [Source:HGNC Symbol;Acc:HGNC:16870]	-
ENSG00000131470	451.079471583035	501.136538007544	468.960493426089	81.7769469033187	85.2759075910828	78.0662303237773	473.725501005556	81.7063616060596	2.53656034390722	1.66995525193006e-55	6.26665344789379e-54	PSMC3IP	17	42572315	42577831	-	2573	protein_coding	PSMC3 interacting protein [Source:HGNC Symbol;Acc:HGNC:17928]	-
ENSG00000230844	465.456506533889	451.986608318342	503.252071008629	70.0945259171303	29.1733368074757	55.0467008693301	473.56506195362	51.4381878646454	3.19570300831031	2.18069265929454e-55	8.15600825218346e-54	ZNF674-AS1	X	46545493	46548408	+	2078	lincRNA	ZNF674 antisense RNA 1 (head to head) [Source:HGNC Symbol;Acc:HGNC:44266]	-
ENSG00000161791	619.111067571137	561.851157035381	598.712408603267	129.568669119544	112.205141567214	131.111232979677	593.224877736595	124.295014555478	2.2531230987205	3.57355396266933e-55	1.31898761860232e-53	FMNL3	12	49636499	49708165	-	13424	protein_coding	formin like 3 [Source:HGNC Symbol;Acc:HGNC:23698]	-
ENSG00000112763	1778.25951048372	1681.69857465993	1760.91884883314	644.657230783304	618.25033003535	632.536635443939	1740.2923113256	631.814732087531	1.4616972354527	4.75344902453059e-55	1.7516070028426e-53	BTN2A1	6	26457904	26476621	+	3787	protein_coding	butyrophilin subfamily 2 member A1 [Source:HGNC Symbol;Acc:HGNC:1136]	-
ENSG00000198018	891.376166952929	848.077218166613	810.022670463244	202.849309851089	233.386694459805	234.198690971332	849.825351860929	223.478231760742	1.92705635304314	6.10567281636979e-55	2.24620807800917e-53	ENTPD7	10	99659506	99706240	+	3657	protein_coding	ectonucleoside triphosphate diphosphohydrolase 7 [Source:HGNC Symbol;Acc:HGNC:19745]	-
ENSG00000006125	10316.421141922	9783.72718048574	9164.19240908531	3428.25954031055	3988.89278271446	3898.30727065529	9754.780243831	3771.8198645601	1.37089349543759	6.18938927521348e-55	2.27328581908903e-53	AP2B1	17	35578046	35726409	+	7587	protein_coding	adaptor related protein complex 2 subunit beta 1 [Source:HGNC Symbol;Acc:HGNC:563]	-
ENSG00000162734	7106.74808914387	8574.25342048676	7708.19056091854	3048.0498391237	2618.86800417878	2696.28749349046	7796.39735684972	2787.73511226431	1.48361309705601	1.29772886109525e-54	4.71249585455559e-53	PEA15	1	160205337	160215376	+	2806	protein_coding	proliferation and apoptosis adaptor protein 15 [Source:HGNC Symbol;Acc:HGNC:8822]	-
ENSG00000126524	2104.43849093121	2087.42642562373	2141.83339981757	613.858120910626	782.069836723483	689.585034526699	2111.23277212417	695.170997386936	1.60332491250008	1.39202743256131e-54	5.04677300469566e-53	SBDS	7	66987677	66995601	-	1732	protein_coding	SBDS, ribosome maturation factor [Source:HGNC Symbol;Acc:HGNC:19440]	-
ENSG00000118855	2002.90068159081	1948.6501535601	1951.83952402242	641.471115968889	756.262654163024	681.578241672979	1967.79678639111	693.104003934964	1.50608359422964	1.67806459828454e-54	6.07399936235746e-53	MFSD1	3	158732198	158829719	+	5288	protein_coding	major facilitator superfamily domain containing 1 [Source:HGNC Symbol;Acc:HGNC:25874]	-
ENSG00000167842	1302.02022773669	1341.50396328173	1415.22267482537	403.574543159235	449.942617684529	457.388041768798	1352.91562194793	436.968400870854	1.63028948465395	2.43734391940608e-54	8.76585865926556e-53	MIS12	17	5486285	5490814	+	3157	protein_coding	MIS12, kinetochore complex component [Source:HGNC Symbol;Acc:HGNC:24967]	-
ENSG00000151689	767.374240501816	779.652806246352	877.679026234202	203.911348122561	201.969254820985	217.184256157175	808.23535766079	207.688286366907	1.95957955654668	3.06876819008991e-54	1.10191328078021e-52	INPP1	2	190343470	190371665	+	3676	protein_coding	inositol polyphosphate-1-phosphatase [Source:HGNC Symbol;Acc:HGNC:6071]	-
ENSG00000179046	2074.78585634507	1993.94518680309	2128.85820829985	690.324876456586	690.061620638367	797.676738051929	2065.86308381601	726.021078382294	1.50789896226879	5.8994079723447e-54	2.10487130797403e-52	TRIML2	4	188091273	188109603	-	3050	protein_coding	tripartite motif family like 2 [Source:HGNC Symbol;Acc:HGNC:26378]	-
ENSG00000275832	898.564684428356	980.107421449369	975.919762011208	255.951223424673	208.701563315018	273.23180613322	951.530622629645	245.961530957637	1.94932896388905	7.5425191286196e-54	2.68260672425809e-52	ARHGAP23	17	38419280	38512392	+	8133	protein_coding	Rho GTPase activating protein 23 [Source:HGNC Symbol;Acc:HGNC:29293]	-
ENSG00000070495	1562.60398622091	1787.70822693076	1696.04289124455	560.756207337042	548.683142263677	599.508614922341	1682.11836813207	569.649321507687	1.56137910484202	1.00412193241187e-53	3.56003987330505e-52	JMJD6	17	76712832	76726799	-	5969	protein_coding	jumonji domain containing 6, arginine demethylase and lysine hydroxylase [Source:HGNC Symbol;Acc:HGNC:19355]	-
ENSG00000138166	1994.81359943095	2166.45180277107	2155.73539072941	686.076723370699	705.770340457777	804.682681798935	2105.66693097715	732.176581875804	1.52320500654733	1.31861868088251e-53	4.65304720704505e-52	DUSP5	10	110497838	110511544	+	2615	protein_coding	dual specificity phosphatase 5 [Source:HGNC Symbol;Acc:HGNC:3071]	-
ENSG00000071054	3014.68451625714	2820.82047451554	2616.3546896084	757.233287559301	968.330371725058	945.802405845763	2817.28656012702	890.455355043374	1.66181672254175	1.63961726024342e-53	5.76765520747286e-52	MAP4K4	2	101696850	101894689	+	11961	protein_coding	mitogen-activated protein kinase kinase kinase kinase 4 [Source:HGNC Symbol;Acc:HGNC:6866]	-
ENSG00000117143	3694.8979823694	3631.31245233159	3816.5599049973	1360.47102575521	1453.05658329542	1573.33479575613	3714.25677989943	1462.28746826892	1.34457399038346	2.38622889326486e-53	8.35477462037502e-52	UAP1	1	162561506	162599842	+	3437	protein_coding	UDP-N-acetylglucosamine pyrophosphorylase 1 [Source:HGNC Symbol;Acc:HGNC:12457]	-
ENSG00000164032	10334.3924356105	12397.3469710174	13272.6941232313	4224.78824391431	4420.88257774824	4331.67493386292	12001.4778432864	4325.78191850849	1.47216811078415	4.02773523644115e-53	1.40365011852285e-51	H2AFZ	4	99948086	99950388	-	2303	protein_coding	H2A histone family member Z [Source:HGNC Symbol;Acc:HGNC:4741]	-
ENSG00000164509	1077.3790566296	1006.1279724613	1062.11210566462	300.556830826483	337.737476117315	275.233504346651	1048.53971158517	304.509270430149	1.78572164208807	4.07897245433027e-53	1.41930561653926e-51	IL31RA	5	55851379	55922853	+	4576	protein_coding	interleukin 31 receptor A [Source:HGNC Symbol;Acc:HGNC:18969]	-
ENSG00000169429	346.845968189346	370.07005883634	393.88974250215	29.7370716012068	51.6143651209185	44.0373606954641	370.268589842612	41.7962658058631	3.14981247909022	6.76842757926348e-53	2.35147936826406e-51	CXCL8	4	73740506	73743716	+	2274	protein_coding	C-X-C motif chemokine ligand 8 [Source:HGNC Symbol;Acc:HGNC:6025]	-
ENSG00000164220	389.977073041907	318.02895681248	275.259420054443	13.8064975291317	12.3425655723936	4.00339642686037	327.75514996961	10.0508198427952	5.04689047587925	7.02710190711582e-53	2.43758019549613e-51	F2RL2	5	76615482	76623434	-	3429	protein_coding	coagulation factor II thrombin receptor like 2 [Source:HGNC Symbol;Acc:HGNC:3539]	-
ENSG00000083799	929.11588369892	907.828113082897	885.093421387183	230.462304909353	276.024648255347	262.222465959354	907.345806056333	256.236473041351	1.82470704000503	7.73767282481732e-53	2.67580630394221e-51	CYLD	16	50742050	50801935	+	12954	protein_coding	CYLD lysine 63 deubiquitinase [Source:HGNC Symbol;Acc:HGNC:2584]	-
ENSG00000100221	4705.7832523513	5127.01227346179	4942.62116885639	2153.81361454455	2005.10587980612	2079.76444375396	4925.13889822316	2079.56131270154	1.24372576316449	7.76995539016784e-53	2.68284266144689e-51	JOSD1	22	38685543	38701556	-	4326	protein_coding	Josephin domain containing 1 [Source:HGNC Symbol;Acc:HGNC:28953]	-
ENSG00000071539	1497.00876425764	1430.16658154461	1392.0526899723	277.191988854106	421.891332292725	379.32181144502	1439.74267859152	359.468377530617	2.00259600887176	7.84896391766078e-53	2.70596642547821e-51	TRIP13	5	892643	919357	+	3560	protein_coding	thyroid hormone receptor interactor 13 [Source:HGNC Symbol;Acc:HGNC:12307]	-
ENSG00000178188	960.565647653913	1067.80631560069	1063.03890505874	313.301290084143	319.78465346656	301.255581121243	1030.47028943778	311.447174890649	1.72658708642741	8.07590935450816e-53	2.7756925148415e-51	SH2B1	16	28846600	28874212	+	7145	protein_coding	SH2B adaptor protein 1 [Source:HGNC Symbol;Acc:HGNC:30417]	-
ENSG00000103647	337.860321345062	369.106334724787	292.868608542775	6.37222962883003	2.24410283134428	14.0118874940113	333.278421537541	7.54273998472854	5.42835504547384	9.37132255603936e-53	3.21600898342981e-51	CORO2B	15	68578969	68727806	+	3998	protein_coding	coronin 2B [Source:HGNC Symbol;Acc:HGNC:2256]	-
ENSG00000056558	773.664193292815	792.18121969654	734.025120145182	217.717845651693	199.725151989641	189.160481169153	766.623511044846	202.201159603495	1.92324936600295	1.12707820694391e-52	3.85022248262694e-51	TRAF1	9	120902393	120929173	-	6449	protein_coding	TNF receptor associated factor 1 [Source:HGNC Symbol;Acc:HGNC:12031]	-
ENSG00000188522	3136.88931333939	3249.67770415661	3245.65147821771	1334.98210723989	1116.44115859378	1169.99260574994	3210.73949857124	1207.13862386121	1.41112736276696	1.50732744894043e-52	5.14138185087755e-51	FAM83G	17	18968789	19004804	-	7876	protein_coding	family with sequence similarity 83 member G [Source:HGNC Symbol;Acc:HGNC:32554]	-
ENSG00000135047	5224.25507526646	5241.6954427366	5713.71826476648	2137.88304047247	1647.1714782067	1869.58613134379	5393.22292758985	1884.88021667432	1.51643561356007	1.23085632153053e-51	4.11102353571519e-50	CTSL	9	87725519	87731393	+	2366	protein_coding	cathepsin L [Source:HGNC Symbol;Acc:HGNC:2537]	-
ENSG00000134668	358.527309086914	407.655299186906	363.3053624961	45.6676456732818	58.3466736149514	36.0305678417434	376.49599025664	46.6816290433255	3.01910722761524	1.53305496920773e-51	5.08259728581879e-50	SPOCD1	1	31790422	31816051	-	7085	protein_coding	SPOC domain containing 1 [Source:HGNC Symbol;Acc:HGNC:26338]	-
ENSG00000139644	21431.6662883007	21291.5567965397	19740.8270948136	9637.99731360541	8811.46976727333	9400.97565937487	20821.3500598847	9283.48091341787	1.16528008311859	1.9240947505049e-51	6.34161316742654e-50	TMBIM6	12	49707725	49764934	+	6186	protein_coding	transmembrane BAX inhibitor motif containing 6 [Source:HGNC Symbol;Acc:HGNC:11723]	-
ENSG00000143771	3434.31422388518	4283.75367585295	4331.86036812952	1417.82109241468	1325.1427219088	1212.02826823198	4016.64275595588	1318.33069418515	1.60740500156138	3.00246987004451e-51	9.85248434143949e-50	CNIH4	1	224356850	224379459	+	5098	protein_coding	cornichon family AMPA receptor auxiliary protein 4 [Source:HGNC Symbol;Acc:HGNC:25013]	-
ENSG00000139734	854.535014891367	721.829359553174	660.807968009489	107.265865418639	154.843095362756	160.135857074415	745.724114151343	140.748272618603	2.40532006046899	3.30475238061397e-51	1.08286040833004e-49	DIAPH3	13	59665583	60163987	-	7442	protein_coding	diaphanous related formin 3 [Source:HGNC Symbol;Acc:HGNC:15480]	-
ENSG00000104679	921.927366223494	1090.93569427796	1043.57611778217	288.874409840295	217.677974640395	277.235202560081	1018.81305942787	261.26252901359	1.96127145083208	4.42244428577049e-51	1.44487939906321e-49	R3HCC1	8	23270120	23296279	+	2630	protein_coding	R3H domain and coiled-coil containing 1 [Source:HGNC Symbol;Acc:HGNC:27329]	-
ENSG00000145247	3677.82525336526	4645.15021768531	4561.70661787195	1558.01014424894	1409.29657808421	1452.2320538436	4294.89402964084	1473.17959205892	1.54351080290721	6.99459477843892e-51	2.27531839985166e-49	OCIAD2	4	48885019	48906937	-	2483	protein_coding	OCIA domain containing 2 [Source:HGNC Symbol;Acc:HGNC:28685]	-
ENSG00000128564	919.231672170209	950.231973991227	1014.84533656436	270.819759225276	206.457460483674	276.234353453366	961.436327575266	251.170524387439	1.93413940591562	7.18044723400066e-51	2.33240018678998e-49	VGF	7	101162509	101165593	-	2704	protein_coding	VGF nerve growth factor inducible [Source:HGNC Symbol;Acc:HGNC:12684]	-
ENSG00000055044	2896.07397791259	2790.9450270574	2934.24688179248	962.206673953334	1180.39808928709	1035.87882545012	2873.75529558749	1059.49452956352	1.4401247188534	1.01082817795645e-50	3.27397633776729e-49	NOP58	2	202265716	202303666	+	3299	protein_coding	NOP58 ribonucleoprotein [Source:HGNC Symbol;Acc:HGNC:29926]	-
ENSG00000244300	429.513919156754	439.458194868154	469.887292820211	80.714908631847	84.1538561754106	60.0509464029056	446.286468948373	74.9732370700544	2.57810878961409	1.09749772376033e-50	3.54957609132155e-49	GATA2-AS1	3	128489212	128502348	+	2283	antisense	GATA2 antisense RNA 1 [Source:HGNC Symbol;Acc:HGNC:51108]	-
ENSG00000171867	9327.99998905077	8879.75396384905	8730.45029263588	3212.6657712018	3788.04557930915	3801.22490730392	8979.40141517857	3600.64541927163	1.31837121320442	1.12456433555427e-50	3.6318903929007e-49	PRNP	20	4686236	4701590	+	2851	protein_coding	prion protein [Source:HGNC Symbol;Acc:HGNC:9449]	-
ENSG00000106211	12426.2510209597	14628.3682892625	13903.8445106288	5696.77328817404	5092.99137573585	5649.7932074067	13652.821273617	5479.8526237722	1.31686161188505	1.1560173263238e-50	3.72811441335815e-49	HSPB1	7	76302544	76304295	+	1634	protein_coding	heat shock protein family B (small) member 1 [Source:HGNC Symbol;Acc:HGNC:5246]	-
ENSG00000154839	902.15894316607	1008.05542068441	1002.79694444077	177.360391335769	274.902596839675	219.185954370605	971.003769430414	223.816314182016	2.11896971219377	1.33544759630393e-50	4.29444793558223e-49	SKA1	18	50374995	50394173	+	2950	protein_coding	spindle and kinetochore associated complex subunit 1 [Source:HGNC Symbol;Acc:HGNC:28109]	-
ENSG00000172922	1218.45371208485	1534.24878559233	1569.99817364386	399.326390073348	273.780545424003	270.229258813075	1440.90022377368	314.445398103475	2.1960232478738	2.26311284766903e-50	7.26717865570062e-49	RNASEH2C	11	65714005	65720947	-	5101	protein_coding	ribonuclease H2 subunit C [Source:HGNC Symbol;Acc:HGNC:24116]	-
ENSG00000123416	17193.1366718522	20278.6827552976	17247.7367246235	7588.26344966509	7273.13727638682	7597.44556907427	18239.8520505911	7486.28209837539	1.28471284182424	2.34287694740224e-50	7.50187863585579e-49	TUBA1B	12	49127782	49131397	-	3574	protein_coding	tubulin alpha 1b [Source:HGNC Symbol;Acc:HGNC:18809]	-
ENSG00000144381	30278.9341711823	29492.8489858555	29185.8397203181	10258.2276641449	12574.8302154377	12419.5365652276	29652.5409591186	11750.8648149367	1.33539605047175	2.3579427864683e-50	7.53937950984842e-49	HSPD1	2	197486581	197516737	-	4245	protein_coding	heat shock protein family D (Hsp60) member 1 [Source:HGNC Symbol;Acc:HGNC:5261]	-
ENSG00000164611	2931.1180006053	3292.08156506494	3579.29926010189	1240.46070107891	1089.51192461765	1046.88816562399	3267.49960859071	1125.62026377352	1.53753080945468	3.45641957585285e-50	1.10047307685581e-48	PTTG1	5	160421822	160428744	+	2013	protein_coding	pituitary tumor-transforming 1 [Source:HGNC Symbol;Acc:HGNC:9690]	-
ENSG00000258102	442.093824738751	559.923708812275	509.739666767488	82.8389851747903	94.2523189164599	98.0832124580791	503.919066772838	91.7248388497765	2.45672978515965	3.65983277062007e-50	1.16358869898158e-48	MAP1LC3B2	12	116548105	116576448	+	1767	protein_coding	microtubule associated protein 1 light chain 3 beta 2 [Source:HGNC Symbol;Acc:HGNC:34390]	-
ENSG00000161692	664.039301792555	713.155842549197	648.759575885894	177.360391335769	166.063609519477	180.152839208717	675.318240075882	174.525613354654	1.9510402684916	3.94537763868041e-50	1.250834958565e-48	DBF4B	17	44708608	44752264	+	7146	protein_coding	DBF4 zinc finger B [Source:HGNC Symbol;Acc:HGNC:17883]	-
ENSG00000175183	765.57711113296	875.061493290096	913.824202604987	198.601156765202	245.729260032199	213.180859730315	851.487602342681	219.170425509239	1.95907757770847	4.12503927379239e-50	1.30595257459585e-48	CSRP2	12	76858715	76879060	-	5873	protein_coding	cysteine and glycine rich protein 2 [Source:HGNC Symbol;Acc:HGNC:2470]	-
ENSG00000140265	1249.00491135542	1154.54148564046	1203.91241296539	339.852246870935	420.769280877053	363.308225737579	1202.48626998709	374.643251161856	1.68370227020527	4.58178282410148e-50	1.44851356287135e-48	ZSCAN29	15	43358172	43371025	-	6634	protein_coding	zinc finger and SCAN domain containing 29 [Source:HGNC Symbol;Acc:HGNC:26673]	zf-C2H2
ENSG00000144867	1988.52364663995	2110.555804301	1827.64840520997	748.736981387528	637.325204101777	653.554466684956	1975.57595205031	679.87221739142	1.53874577148615	6.06927446055646e-50	1.91071640510348e-48	SRPRB	3	133784033	133825772	+	4180	protein_coding	SRP receptor subunit beta [Source:HGNC Symbol;Acc:HGNC:24085]	-
ENSG00000143457	1036.94364583032	1009.98286890751	1027.82052808208	316.487404898558	336.615424701642	348.295489136852	1024.91568093997	333.799439579018	1.61817911939759	1.03722939811713e-49	3.25172139621714e-48	GOLPH3L	1	150646225	150697144	-	3329	protein_coding	golgi phosphoprotein 3 like [Source:HGNC Symbol;Acc:HGNC:24882]	-
ENSG00000197019	1184.30825407657	1452.33223611032	1464.34304271387	424.815308588668	359.056453015085	323.274261468975	1366.99451096692	369.048674357576	1.88954119257654	1.26214480177931e-49	3.94582626625804e-48	SERTAD1	19	40421592	40426025	-	2114	protein_coding	SERTA domain containing 1 [Source:HGNC Symbol;Acc:HGNC:17932]	-
ENSG00000121073	3141.38213676153	3615.89286654674	3797.09711772072	1355.16083439785	1188.2524491968	1294.09789498262	3518.124040343	1279.17039285909	1.4592595586778	1.32361075408966e-49	4.13223924033713e-48	SLC35B1	17	49700934	49709014	-	5928	protein_coding	solute carrier family 35 member B1 [Source:HGNC Symbol;Acc:HGNC:20798]	-
ENSG00000141682	2908.65388349459	3039.58584783806	3331.84382187112	1163.99394553295	1257.81963696847	1234.04694857971	3093.36118440126	1218.62017702704	1.3439697776329	1.40985851470445e-49	4.38930743677655e-48	PMAIP1	18	59899948	59904306	+	2235	protein_coding	phorbol-12-myristate-13-acetate-induced protein 1 [Source:HGNC Symbol;Acc:HGNC:9108]	-
ENSG00000067167	4810.01675574499	4725.13931894421	4774.87047852018	1952.02634296493	2182.39000348232	1909.6200956124	4770.00885106979	2014.67881401988	1.24382397155637	2.25100489327176e-49	6.95984704139789e-48	TRAM1	8	70573442	70608387	-	3878	protein_coding	translocation associated membrane protein 1 [Source:HGNC Symbol;Acc:HGNC:20568]	-
ENSG00000136098	375.600038091053	360.43281772081	401.304137655131	37.1713395015085	63.9569306933121	52.0441535491849	379.112331155665	51.0574745813351	2.8959653267152	4.70215850727071e-49	1.44392238970534e-47	NEK3	13	52132639	52159861	-	4272	protein_coding	NIMA related kinase 3 [Source:HGNC Symbol;Acc:HGNC:7746]	-
ENSG00000165490	554.414410292296	523.302192573262	527.348855255819	59.4741432024136	108.838987320198	98.0832124580791	535.021819373792	88.7987809935635	2.59239213091553	5.87778405953302e-49	1.80001130913056e-47	DDIAS	11	82899975	82958277	+	5339	protein_coding	DNA damage induced apoptosis suppressor [Source:HGNC Symbol;Acc:HGNC:26351]	-
ENSG00000196639	1072.88623320746	1030.22107525012	975.919762011208	253.827146881729	282.75695674938	335.284450749556	1026.34235682293	290.622851460222	1.81886377844213	7.84180316832225e-49	2.39494635349929e-47	HRH1	3	11137093	11263557	+	5546	protein_coding	histamine receptor H1 [Source:HGNC Symbol;Acc:HGNC:5182]	-
ENSG00000145050	4960.07705804453	5629.11253558089	5594.16114292465	2149.56546145866	1664.00224944179	1905.61669918554	5394.45024551669	1906.394803362	1.50033423359489	8.24918416238266e-49	2.51594520491231e-47	MANF	3	51385047	51389397	+	2383	protein_coding	mesencephalic astrocyte derived neurotrophic factor [Source:HGNC Symbol;Acc:HGNC:15461]	-
ENSG00000274213	321.686157025352	416.328816190882	400.377338261009	54.1639518450552	37.0276967171807	52.0441535491849	379.464103825748	47.7452673704736	2.98530500741355	9.79944774294015e-49	2.98067640549132e-47	AC015912.3	17	56914186	56914533	+	348	lincRNA	novel transcript	-
ENSG00000134259	359.425873771343	425.002333194859	382.768149772677	69.0324876456586	53.8584679522628	55.0467008693301	389.065452246293	59.3125521557505	2.71299768867627	1.41409728213046e-48	4.26658774600381e-47	NGF	1	115285918	115338236	-	1047	protein_coding	nerve growth factor [Source:HGNC Symbol;Acc:HGNC:7808]	-
ENSG00000169857	735.924476546824	826.875287712447	853.582241987011	165.677970349581	232.264643044133	187.158782955722	805.460668748761	195.033798783145	2.04800501513711	2.19641210540459e-48	6.59158228374959e-47	AVEN	15	33866227	34039176	-	1808	protein_coding	apoptosis and caspase activation inhibitor [Source:HGNC Symbol;Acc:HGNC:13509]	-
ENSG00000120694	9164.46121648481	8382.47232228772	7714.6781566774	2734.74854903955	3365.03219560075	3212.72563255545	8420.53723181664	3104.16879239859	1.43979012291996	2.30136497945413e-48	6.897344267756e-47	HSPH1	13	31134974	31162388	-	8390	protein_coding	heat shock protein family H (Hsp110) member 1 [Source:HGNC Symbol;Acc:HGNC:16969]	-
ENSG00000162613	2841.26153216246	2651.20503088222	2595.03830354357	835.824119648205	1070.43705055122	949.805802272624	2695.83495552942	952.022324157351	1.50219287537425	3.12742164294218e-48	9.33574816600986e-47	FUBP1	1	77944055	77979110	-	5666	protein_coding	far upstream element binding protein 1 [Source:HGNC Symbol;Acc:HGNC:4004]	Others
ENSG00000110851	1552.7197746922	1501.48216579953	1412.442276643	475.793145619309	547.561090848005	541.459366732866	1488.88140571158	521.60453440006	1.51330550552195	3.29648801706885e-48	9.82738165088509e-47	PRDM4	12	107732866	107761272	-	4777	protein_coding	PR/SET domain 4 [Source:HGNC Symbol;Acc:HGNC:9348]	zf-C2H2
ENSG00000119041	2049.62604518108	1956.35994645253	2005.59388888153	745.550866573113	706.892391873449	825.700513039952	2003.85996017171	759.381257162171	1.39909729663481	3.52718168227184e-48	1.05011907091532e-46	GTF3C3	2	196763032	196799725	-	7105	protein_coding	general transcription factor IIIC subunit 3 [Source:HGNC Symbol;Acc:HGNC:4666]	-
ENSG00000090520	3294.13813311435	3303.64625440358	3391.15898309498	1310.55522699604	1346.46169880657	1491.26516900549	3329.6477902043	1382.76069826937	1.26742652248589	3.75690114378175e-48	1.11703206230061e-46	DNAJB11	3	186567403	186585800	+	5731	protein_coding	DnaJ heat shock protein family (Hsp40) member B11 [Source:HGNC Symbol;Acc:HGNC:14889]	-
ENSG00000090889	1448.48627129851	1294.28148181564	1200.2052153889	380.209701186858	406.182612473315	446.378701594932	1314.32432283435	410.923671751702	1.67685216843422	4.28743762778598e-48	1.2680660920707e-46	KIF4A	X	70290090	70420832	+	4533	protein_coding	kinesin family member 4A [Source:HGNC Symbol;Acc:HGNC:13339]	-
ENSG00000088356	3431.61852983189	4224.00278093666	4024.16296928079	1486.85358006034	1199.47296335352	1271.07836552817	3893.26142668311	1319.13496964734	1.56115195951029	5.34323426075027e-48	1.57411821380268e-46	PDRG1	20	31944342	31952092	-	1998	protein_coding	p53 and DNA damage regulated 1 [Source:HGNC Symbol;Acc:HGNC:16119]	-
ENSG00000233016	4078.58510262031	5119.30248056937	5108.51826040435	1792.72060224418	1539.45454230218	1626.37979841203	4768.80194786468	1652.8516476528	1.52847038713849	7.23924727847529e-48	2.12710850098781e-46	SNHG7	9	136721366	136728184	-	4345	antisense	small nucleolar RNA host gene 7 [Source:HGNC Symbol;Acc:HGNC:28254]	-
ENSG00000267270	302.816298652356	332.484818485774	345.696174007769	48.8537604876969	29.1733368074757	31.0263223081679	326.999097048633	36.3511398677801	3.16842486022552	9.17282843934932e-48	2.69173417310305e-46	PARD6G-AS1	18	80147924	80178432	+	4589	antisense	PARD6G antisense RNA 1 [Source:HGNC Symbol;Acc:HGNC:44109]	-
ENSG00000172965	925.521624961207	947.340801656568	952.749777158141	267.633644410861	316.418499219544	303.257279334673	941.870734591972	295.769807655026	1.67138806086507	2.00932628789389e-47	5.8656670518544e-46	MIR4435-2HG	2	111036776	111523376	-	13094	lincRNA	MIR4435-2 host gene [Source:HGNC Symbol;Acc:HGNC:35163]	-
ENSG00000246763	318.091898287638	318.02895681248	323.452988548824	45.6676456732818	44.8820566268857	40.0339642686037	319.857947882981	43.5278888562571	2.87935845726218	2.72172631372916e-47	7.93501479636887e-46	RGMB-AS1	5	98769618	98773469	-	2344	antisense	RGMB antisense RNA 1 [Source:HGNC Symbol;Acc:HGNC:48666]	-
ENSG00000186141	1151.95992543715	1154.54148564046	1167.76723659461	426.939385131612	410.670818136004	385.326906085311	1158.08954922407	407.645703117642	1.50687355997392	4.43608419633676e-47	1.28663613632591e-45	POLR3C	1	145824088	145842505	+	2793	protein_coding	RNA polymerase III subunit C [Source:HGNC Symbol;Acc:HGNC:30076]	-
ENSG00000138772	1272.36759315055	1367.52451429366	1348.49311844854	375.961548100972	484.726211570365	432.36681410092	1329.46174196425	431.018191257419	1.62571558885106	9.01665445327368e-47	2.58845924394235e-45	ANXA3	4	78551519	78610451	+	5123	protein_coding	annexin A3 [Source:HGNC Symbol;Acc:HGNC:541]	-
ENSG00000203760	1033.34938709261	1341.50396328173	1295.66555298354	367.465241929198	346.713887442692	361.306527524149	1223.50630111929	358.495218965346	1.77040807138836	9.47567238480331e-47	2.71676229420419e-45	CENPW	6	126340174	126348875	+	795	protein_coding	centromere protein W [Source:HGNC Symbol;Acc:HGNC:21488]	-
ENSG00000196922	332.468933238492	327.666197928009	289.161410966284	40.3574543159235	43.7600052112135	39.0331151618886	316.432180710928	41.0501915630086	2.94838691604342	1.19062776533999e-46	3.39631102910054e-45	ZNF252P	8	144973589	145002895	-	9148	transcribed_unprocessed_pseudogene	zinc finger protein 252, pseudogene [Source:HGNC Symbol;Acc:HGNC:13046]	-
ENSG00000113742	3418.14005956547	2875.75274887406	2855.46893329205	1015.30858752692	1186.00834636545	1104.93741381346	3049.78724724386	1102.08478256861	1.46883550242274	1.35923792389436e-46	3.8625726995319e-45	CPEB4	5	173888280	173961976	+	10272	protein_coding	cytoplasmic polyadenylation element binding protein 4 [Source:HGNC Symbol;Acc:HGNC:21747]	-
ENSG00000154144	2227.5418526979	2444.00434689833	2293.8285004537	985.571515925711	933.546777839222	928.787971031607	2321.79156668331	949.302088265513	1.29021115751301	1.37050738354226e-46	3.88967992010894e-45	TBRG1	11	124622836	124635398	+	6627	protein_coding	transforming growth factor beta regulator 1 [Source:HGNC Symbol;Acc:HGNC:29551]	-
ENSG00000132436	1100.74173842474	1036.96714403099	1090.84288688242	333.480017242105	388.229789822561	319.270865042115	1076.18392311272	346.993557368927	1.63463389906168	1.96019655296367e-46	5.5353389594871e-45	FIGNL1	7	50444128	50542535	-	5034	protein_coding	fidgetin like 1 [Source:HGNC Symbol;Acc:HGNC:13286]	-
ENSG00000175166	21610.480660502	24002.5127223382	21219.9989278335	10523.7372320128	10047.970427344	9912.40955290629	22277.6641035579	10161.3724040877	1.13249352124404	3.06046628318519e-46	8.58840962714564e-45	PSMD2	3	184298709	184309054	+	5453	protein_coding	proteasome 26S subunit, non-ATPase 2 [Source:HGNC Symbol;Acc:HGNC:9559]	-
ENSG00000267279	441.195260054323	540.649226581215	594.078411632654	105.141788875695	84.1538561754106	62.0526446163358	525.307632756064	83.7827632224806	2.65130520083825	3.37344937300223e-46	9.44313760975643e-45	AC090409.1	18	61585746	61606916	-	1199	lincRNA	novel transcript	-
ENSG00000167325	3343.55919075791	3609.14679776587	3775.7807316559	1378.52567637023	1478.86376585588	1557.32121004869	3576.16224005989	1471.57021742493	1.28082668417813	7.62223015857275e-46	2.12835390688693e-44	RRM1	11	4094707	4138876	+	4177	protein_coding	ribonucleotide reductase catalytic subunit M1 [Source:HGNC Symbol;Acc:HGNC:10451]	-
ENSG00000074416	659.546478370414	760.378324015292	754.414706815882	181.608544421656	208.701563315018	204.173217769879	724.779836400529	198.161108502184	1.87079787464886	9.47949909563766e-46	2.64039876916658e-44	MGLL	3	127689062	128052190	-	11849	protein_coding	monoglyceride lipase [Source:HGNC Symbol;Acc:HGNC:17038]	-
ENSG00000204923	443.890954107608	484.753228111143	534.763250408801	98.7695592468654	106.594884488853	74.0628338969169	487.802477542517	93.1424258775453	2.39300453527266	1.42569177275185e-45	3.95638267505136e-44	FBXO48	2	68459419	68467258	-	5666	protein_coding	F-box protein 48 [Source:HGNC Symbol;Acc:HGNC:33857]	-
ENSG00000139437	552.617280923439	563.778605258487	546.811642532396	137.002937019846	125.66975855528	150.127366007264	554.402509571441	137.600020527463	2.00824978046238	1.44916329978729e-45	4.01655889674707e-44	TCHP	12	109900264	109983841	+	9054	protein_coding	trichoplein keratin filament binding [Source:HGNC Symbol;Acc:HGNC:28135]	-
ENSG00000225648	949.782871440773	1093.82686661262	1192.79082023592	306.929060455313	327.639013376265	343.291243603277	1078.80018609644	325.953105811618	1.72613735244302	1.76990465483726e-45	4.88745907020049e-44	SBDSP1	7	72829425	72836701	+	1239	transcribed_unprocessed_pseudogene	SBDS, ribosome maturation factor pseudogene 1 [Source:HGNC Symbol;Acc:HGNC:21646]	-
ENSG00000124641	746.707252759964	775.79790980014	735.878718933428	234.710457995239	230.020540212789	227.192747224326	752.794627164511	230.641248477452	1.7066406082259	1.86702750730865e-45	5.14933059009617e-44	MED20	6	41905354	41921139	-	3278	protein_coding	mediator complex subunit 20 [Source:HGNC Symbol;Acc:HGNC:16840]	-
ENSG00000268858	317.19333360321	279.479992350361	272.479021872075	31.8611481441501	19.0748740664264	35.0297187350283	289.717449275215	28.6552469818683	3.32827164562369	2.22543206976915e-45	6.1078464058939e-44	AL118506.1	20	63861212	63864293	-	3082	antisense	novel transcript, antisense to ABHD16B	-
ENSG00000179314	811.403910038806	934.81238820638	874.898628051834	200.725233308146	103.228730241837	185.157084742292	873.70497543234	163.037016097425	2.41809829330352	2.65678816582896e-45	7.28283955993942e-44	WSCD1	17	6057807	6124427	+	7136	protein_coding	WSC domain containing 1 [Source:HGNC Symbol;Acc:HGNC:29060]	-
ENSG00000178913	4266.38512166584	4671.17076869724	4757.26129003185	1639.78709115226	1963.58997742625	1885.59971705124	4564.93906013164	1829.65892854325	1.31907497339683	3.7122881243469e-45	1.01514370388163e-43	TAF7	5	141260225	141320821	-	2723	protein_coding	TATA-box binding protein associated factor 7 [Source:HGNC Symbol;Acc:HGNC:11541]	-
ENSG00000148346	257.888064430938	245.749648446007	235.407046107167	14.8685358006034	19.0748740664264	21.017831241017	246.348252994704	18.3204137026823	3.74693546831804	5.19027714377653e-45	1.41414605621586e-43	LCN2	9	128149071	128153455	+	1598	protein_coding	lipocalin 2 [Source:HGNC Symbol;Acc:HGNC:6526]	-
ENSG00000127022	44538.2571483759	36917.3795412596	35045.0654899618	13551.6083439785	14967.0438336507	15748.360694162	38833.5673931991	14755.6709572637	1.39603016246923	5.42999400593171e-45	1.47766834461662e-43	CANX	5	179678628	179730925	+	6235	protein_coding	calnexin [Source:HGNC Symbol;Acc:HGNC:1473]	-
ENSG00000101057	1649.76476061046	1713.50147034118	1668.23890942087	674.394302384511	700.160083379416	666.565505072252	1677.16838012417	680.373296945393	1.30188034914251	7.95841311721074e-45	2.16049770590173e-43	MYBL2	20	43667019	43716496	+	2777	protein_coding	MYB proto-oncogene like 2 [Source:HGNC Symbol;Acc:HGNC:7548]	MYB
ENSG00000073331	535.5445519193	508.846330899967	500.471672826261	125.320516033657	122.303604308263	131.111232979677	514.954185215176	126.245117773866	2.02746113040542	1.07574757836916e-44	2.91333181525083e-43	ALPK1	4	112285509	112442620	+	12325	protein_coding	alpha kinase 1 [Source:HGNC Symbol;Acc:HGNC:20917]	-
ENSG00000160570	2123.30834930421	2674.33440955949	2624.6958841555	904.856607293864	758.506756994368	846.718344280969	2474.1128810064	836.6939028564	1.56359579248193	1.37768842684761e-44	3.7220769782068e-43	DEDD2	19	42198598	42220140	-	2631	protein_coding	death effector domain containing 2 [Source:HGNC Symbol;Acc:HGNC:24450]	-
ENSG00000166851	1076.48049194517	1029.25735113857	959.237372917	356.844859214481	276.024648255347	293.248788267522	1021.65840533358	308.706098579117	1.72626752238988	1.507698378272e-44	4.05868792177221e-43	PLK1	16	23677656	23690367	+	4760	protein_coding	polo like kinase 1 [Source:HGNC Symbol;Acc:HGNC:9077]	-
ENSG00000006042	692.793371694263	751.704807011316	719.196329839219	227.276190094938	185.138483585903	176.149442781856	721.231502848266	196.188038820899	1.87856225016259	1.55155200699343e-44	4.17174473842084e-43	TMEM98	17	32927910	32945106	+	5187	protein_coding	transmembrane protein 98 [Source:HGNC Symbol;Acc:HGNC:24529]	-
ENSG00000186166	942.594353965346	953.123146325886	995.382549287785	327.107787613275	291.733368074757	243.206332931768	963.700016526339	287.349162873266	1.7471590094299	1.71140338550243e-44	4.59056387820092e-43	CCDC84	11	118998142	119015791	+	5105	protein_coding	coiled-coil domain containing 84 [Source:HGNC Symbol;Acc:HGNC:30460]	-
ENSG00000059145	746.707252759964	788.326323250328	807.242272280876	229.400266637881	230.020540212789	257.218220425779	780.758616097056	238.879675758816	1.70735232123741	2.18406592582595e-44	5.83750700127417e-43	UNKL	16	1363205	1414751	-	7494	protein_coding	unkempt family like zinc finger [Source:HGNC Symbol;Acc:HGNC:14184]	-
ENSG00000189068	215.655524262806	321.883853258692	341.988976431278	24.4268802438484	20.1969254820985	13.0110383872962	293.176117984258	19.2116147044144	3.93822017140909	2.32436226440728e-44	6.19774792163072e-43	VSTM1	19	54040825	54063953	-	1405	protein_coding	V-set and transmembrane domain containing 1 [Source:HGNC Symbol;Acc:HGNC:29455]	-
ENSG00000020129	1648.86619592603	1722.17498734516	1659.89771487376	588.369202395306	687.817517807023	658.558712218531	1676.97963271498	644.915144140287	1.37887778176042	3.26618814708412e-44	8.6475120341763e-43	NCDN	1	35557473	35567274	+	4917	protein_coding	neurochondrin [Source:HGNC Symbol;Acc:HGNC:17597]	-
ENSG00000164023	707.170406645116	664.969636971548	660.807968009489	204.973386394032	187.382586417248	160.135857074415	677.649337208718	184.163943295232	1.88124148971995	3.28034628629339e-44	8.67477927332975e-43	SGMS2	4	107824563	107915047	+	7635	protein_coding	sphingomyelin synthase 2 [Source:HGNC Symbol;Acc:HGNC:28395]	-
ENSG00000138621	967.75416512934	1240.31293156867	1089.9160874883	346.224476499765	328.761064791938	284.241146307087	1099.3277280621	319.742229199596	1.78229399378988	3.3103046273733e-44	8.74371649989389e-43	PPCDC	15	75023555	75117462	+	3781	protein_coding	phosphopantothenoylcysteine decarboxylase [Source:HGNC Symbol;Acc:HGNC:28107]	-
ENSG00000138073	3496.31518711073	3981.14430482531	3699.78318133784	1647.22135905256	1436.22581206034	1541.30762434124	3725.74755775796	1541.58493181805	1.27281758522406	4.78016532317242e-44	1.25965481986248e-42	PREB	2	27130756	27134675	-	3221	protein_coding	prolactin regulatory element binding [Source:HGNC Symbol;Acc:HGNC:9356]	Others
ENSG00000063587	632.589537837563	603.291293832158	586.664016479672	144.437204920147	159.331301025444	177.150291888572	607.514949383131	160.306265944721	1.92091330515223	5.01958966671961e-44	1.31965305881314e-42	ZNF275	X	153334147	153360110	+	8147	protein_coding	zinc finger protein 275 [Source:HGNC Symbol;Acc:HGNC:13069]	zf-C2H2
ENSG00000131871	4978.04835173309	5573.21653711082	5682.20708536631	2399.1444552545	2000.61767414343	2059.74746161966	5411.15732473674	2153.16986367253	1.32937647988451	5.70726156117311e-44	1.49868954873889e-42	SELENOS	15	101270817	101277500	-	3766	protein_coding	selenoprotein S [Source:HGNC Symbol;Acc:HGNC:30396]	-
ENSG00000161057	3391.18311903262	3873.20720433138	4110.3553129342	1432.68962821528	1587.70275317608	1494.26771632563	3791.58187876607	1504.886699239	1.33324322420852	6.31245853996393e-44	1.65567611506779e-42	PSMC2	7	103344254	103369395	+	3547	protein_coding	proteasome 26S subunit, ATPase 2 [Source:HGNC Symbol;Acc:HGNC:9548]	-
ENSG00000051108	3681.41951210298	3836.58568809237	3574.66526313127	1667.40008621052	1667.3684036888	1735.47235104397	3697.55682110887	1690.08028031443	1.12929683884558	8.73067204843291e-44	2.27665946989182e-42	HERPUD1	16	56932048	56944863	+	5155	protein_coding	homocysteine inducible ER protein with ubiquitin like domain 1 [Source:HGNC Symbol;Acc:HGNC:13744]	-
ENSG00000070882	2056.81456265651	1972.74325634893	2032.47107131109	674.394302384511	820.219584856336	808.686078225795	2020.67629677218	767.766655155547	1.39620797035941	9.84000781262578e-44	2.55999647699308e-42	OSBPL3	7	24796539	24981634	-	8100	protein_coding	oxysterol binding protein like 3 [Source:HGNC Symbol;Acc:HGNC:16370]	-
ENSG00000272636	450.180906898607	401.872954517588	443.010110390653	94.5214061609787	93.1302675007878	90.0764196043584	431.687990602283	92.5760310887083	2.22203728674505	1.3080400312178e-43	3.39124842234298e-42	DOC2B	17	142789	181636	-	6448	protein_coding	double C2 domain beta [Source:HGNC Symbol;Acc:HGNC:2986]	-
ENSG00000133121	599.342644513714	585.944259824205	531.982852226433	156.119625906336	144.744632621706	150.127366007264	572.423252188117	150.330541511769	1.92857913810276	1.72400520486968e-43	4.45940034465601e-42	STARD13	13	33103135	33350630	-	8388	protein_coding	StAR related lipid transfer domain containing 13 [Source:HGNC Symbol;Acc:HGNC:19164]	-
ENSG00000013441	859.027838313509	890.481079074943	910.117005028496	296.308677740596	300.709779400134	306.259826654819	886.541974138983	301.092761265183	1.55773324435663	1.81264199689268e-43	4.6832835409372e-42	CLK1	2	200853009	200864744	-	5170	protein_coding	CDC like kinase 1 [Source:HGNC Symbol;Acc:HGNC:2068]	-
ENSG00000174365	478.934976800314	530.048261354133	548.665241320641	132.754783933959	87.520010422427	106.0900053118	519.216159825029	108.788266556062	2.25274836327589	2.55018732601388e-43	6.56622115854982e-42	SNHG11	20	38446578	38450921	+	2813	processed_transcript	small nucleolar RNA host gene 11 [Source:HGNC Symbol;Acc:HGNC:25046]	-
ENSG00000170270	726.040265018112	769.051841019269	688.61194983317	217.717845651693	230.020540212789	195.165575809443	727.90135195685	214.301320557975	1.76558565085842	3.29685504662598e-43	8.45966983311173e-42	GON7	14	93202894	93207094	-	1154	protein_coding	GON7, KEOPS complex subunit [Source:HGNC Symbol;Acc:HGNC:20356]	-
ENSG00000011007	2304.81841555873	2305.2280748347	2284.56050651247	749.799019659	926.814469345189	932.791367458467	2298.20233230197	869.801618820885	1.40170633208129	3.30099331559889e-43	8.46063030194206e-42	ELOA	1	23743155	23762059	+	5391	protein_coding	elongin A [Source:HGNC Symbol;Acc:HGNC:11620]	-
ENSG00000126787	806.911086616664	799.891012588964	830.412257133944	272.943835768219	265.926185514298	268.227560599645	812.404785446524	269.032527294054	1.59436533838135	3.54937730605619e-43	9.08689101201949e-42	DLGAP5	14	55148112	55191678	-	3667	protein_coding	DLG associated protein 5 [Source:HGNC Symbol;Acc:HGNC:16864]	-
ENSG00000111266	1453.87765940508	1365.59706607056	1260.44717600688	464.11072463312	501.556982805447	515.437289958273	1359.97396716084	493.701665798947	1.46175702450346	3.74214109480119e-43	9.54776929953929e-42	DUSP16	12	12474210	12562383	-	5724	protein_coding	dual specificity phosphatase 16 [Source:HGNC Symbol;Acc:HGNC:17909]	-
ENSG00000205155	1698.28725356959	2018.03828959192	1897.15835976918	732.806407315453	596.931353137579	654.555315791671	1871.1613009769	661.431025414901	1.49968359480929	4.32649322486366e-43	1.10261808059507e-41	PSENEN	19	35745114	35747519	+	1845	protein_coding	presenilin enhancer, gamma-secretase subunit [Source:HGNC Symbol;Acc:HGNC:30100]	-
ENSG00000051341	341.454580082775	276.588820015702	314.184994607597	48.8537604876969	39.271799548525	39.0331151618886	310.742798235358	42.3862250660368	2.87476827160821	4.92367742447449e-43	1.25197308990201e-41	POLQ	3	121431427	121546641	-	9400	protein_coding	DNA polymerase theta [Source:HGNC Symbol;Acc:HGNC:9186]	-
ENSG00000262202	198.582795258667	259.241786007749	304.91700066637	12.7444592576601	11.2205141567214	6.00509464029056	254.247193977595	9.99002268489068	4.68091493631761	5.42194380180377e-43	1.37711246075644e-41	AC007952.4	17	19112000	19112636	-	637	lincRNA	novel transcript	-
ENSG00000150961	2187.10644189862	1993.94518680309	1836.9163991512	685.014685099228	769.727271151089	788.669096091494	2005.98934261764	747.803684113937	1.42354619849761	7.81891107813686e-43	1.9747582383636e-41	SEC24D	4	118722823	118838683	-	9920	protein_coding	SEC24 homolog D, COPII coat complex component [Source:HGNC Symbol;Acc:HGNC:10706]	-
ENSG00000173705	380.092861513195	360.43281772081	345.696174007769	66.9084111027153	60.5907764462956	72.0611356834867	362.073951080591	66.5201077441659	2.442005321905	9.32409687403035e-43	2.34963060016204e-41	SUSD5	3	33150042	33219215	-	5008	protein_coding	sushi domain containing 5 [Source:HGNC Symbol;Acc:HGNC:29061]	-
ENSG00000100139	1976.84230574238	2083.57152917752	2103.83462465854	880.429727050015	801.144710789909	883.749761229427	2054.74948652615	855.108066356451	1.26421808411448	9.78077515478087e-43	2.46195144377564e-41	MICALL1	22	37905657	37942822	+	5968	protein_coding	MICAL like 1 [Source:HGNC Symbol;Acc:HGNC:29804]	-
ENSG00000104635	7277.47537918526	6439.60451339694	6223.45793153397	2685.89478855186	2842.15623589753	3004.54901835871	6646.84594137205	2844.20001426937	1.22459518485915	9.86309868207534e-43	2.4798963330614e-41	SLC39A14	8	22367249	22434129	+	6942	protein_coding	solute carrier family 39 member 14 [Source:HGNC Symbol;Acc:HGNC:20858]	-
ENSG00000138495	1051.32068078118	1253.80506913041	1307.71394510714	374.8995098295	379.253378497184	287.243693627232	1204.27989833958	347.132193984638	1.79608763248142	1.26196406088521e-42	3.16236657308559e-41	COX17	3	119654513	119677454	-	2172	protein_coding	cytochrome c oxidase copper chaperone COX17 [Source:HGNC Symbol;Acc:HGNC:2264]	-
ENSG00000114850	8814.91955424217	8804.58348314792	8816.64263628929	3775.54605508179	4362.53590413329	4135.50850894677	8812.04855789313	4091.19682272061	1.10703577185269	1.5191515061598e-42	3.79838571250945e-41	SSR3	3	156540140	156555184	-	4627	protein_coding	signal sequence receptor subunit 3 [Source:HGNC Symbol;Acc:HGNC:11325]	-
ENSG00000265808	5137.99286556134	5528.88522797938	5477.38441926519	2481.9834404293	2470.75721731006	2633.23399976741	5381.42083760197	2528.65821916892	1.08941168426626	2.20596940717035e-42	5.50341624132908e-41	SEC22B	1	120150898	120176515	-	9034	protein_coding	SEC22 homolog B, vesicle trafficking protein (gene/pseudogene) [Source:HGNC Symbol;Acc:HGNC:10700]	-
ENSG00000111665	1001.89962313762	1137.1944516325	970.358965646472	368.52728020067	306.320036478495	322.27341236226	1036.48434680553	332.373576347142	1.6402525299596	2.66442378450823e-42	6.63979133350067e-41	CDCA3	12	6844793	6852066	-	5653	protein_coding	cell division cycle associated 3 [Source:HGNC Symbol;Acc:HGNC:14624]	-
ENSG00000112984	1257.9905581997	1190.19927776792	1095.47688385304	383.395816001273	437.600052112135	424.3600212472	1181.22223994022	415.118629786869	1.50898128073516	2.93465275868954e-42	7.30510794128721e-41	KIF20A	5	138178719	138187715	+	3958	protein_coding	kinesin family member 20A [Source:HGNC Symbol;Acc:HGNC:9787]	-
ENSG00000142611	359.425873771343	310.319163920056	373.50015583145	60.5361814738852	47.1261594582299	62.0526446163358	347.74839784095	56.5716618494837	2.6163912304162	3.45696226403161e-42	8.5862538973373e-41	PRDM16	1	3069168	3438621	+	9767	protein_coding	PR/SET domain 16 [Source:HGNC Symbol;Acc:HGNC:14000]	zf-C2H2
ENSG00000183696	16095.9891921651	19318.8135401908	18457.2099339537	8130.96500638711	7013.94339936656	6948.89534792289	17957.3375554365	7364.60125122552	1.28587617049458	3.82601598178424e-42	9.48193905606903e-41	UPP1	7	48088628	48108733	+	4577	protein_coding	uridine phosphorylase 1 [Source:HGNC Symbol;Acc:HGNC:12576]	-
ENSG00000169679	1816.89779191414	1576.65264650066	1483.80582999045	512.964485120817	595.809301721907	590.500972961905	1625.78542280175	566.424919934876	1.52137623127331	4.58237350408858e-42	1.13314182205614e-40	BUB1	2	110637698	110678114	-	6032	protein_coding	BUB1 mitotic checkpoint serine/threonine kinase [Source:HGNC Symbol;Acc:HGNC:1148]	-
ENSG00000025796	4372.41575442838	3687.20845080166	3531.10569160751	1375.33956155581	1513.64735974172	1571.3330975427	3863.57663227918	1486.77333961341	1.37774369504286	6.44253223327284e-42	1.58268021354652e-40	SEC63	6	107867756	107958189	-	8587	protein_coding	SEC63 homolog, protein translocation regulator [Source:HGNC Symbol;Acc:HGNC:21082]	-
ENSG00000145386	877.897696686504	871.206596843884	900.849011087269	302.680907369426	304.07593364715	317.269166828685	883.317768205886	308.008669281754	1.51958414341464	6.5011318449248e-42	1.5953323319893e-40	CCNA2	4	121816444	121823933	-	2798	protein_coding	cyclin A2 [Source:HGNC Symbol;Acc:HGNC:1578]	-
ENSG00000113810	1573.38676243405	1350.17748028571	1308.64074450126	499.157987591685	480.238005907677	395.335397152462	1410.73499574034	458.243796883941	1.6235014617249	6.92085524774683e-42	1.69647747283373e-40	SMC4	3	160399274	160434962	+	8457	protein_coding	structural maintenance of chromosomes 4 [Source:HGNC Symbol;Acc:HGNC:14013]	-
ENSG00000140525	1477.24034120022	1227.78451811848	1278.05636449521	386.581930815688	470.139543166627	460.390589088943	1327.6937412713	439.037354357086	1.5968621039621	7.49709110257477e-42	1.83572564056291e-40	FANCI	15	89243949	89317261	+	7766	protein_coding	FA complementation group I [Source:HGNC Symbol;Acc:HGNC:25568]	-
ENSG00000164535	1591.35805612262	1679.77112643682	1563.510577885	592.617355481192	391.595944069577	469.398231049379	1611.54658681482	484.537176866716	1.73297089379625	9.88266497830505e-42	2.41197115507428e-40	DAGLB	7	6409126	6484190	-	5756	protein_coding	diacylglycerol lipase beta [Source:HGNC Symbol;Acc:HGNC:28923]	-
ENSG00000089335	677.517772058981	692.917636206585	773.877494092459	199.663195036674	230.020540212789	205.174066876594	714.770967452675	211.619267375352	1.75712442731748	1.12937892261004e-41	2.75338171609853e-40	ZNF302	19	34677639	34686397	+	5032	protein_coding	zinc finger protein 302 [Source:HGNC Symbol;Acc:HGNC:13848]	zf-C2H2
ENSG00000074935	1753.99826400415	1870.58850052431	1914.76754825751	803.962971504055	728.21136877122	728.618149688588	1846.45143759532	753.597496654621	1.29281350829843	1.41253353319669e-41	3.43253283883191e-40	TUBE1	6	112070777	112087529	-	6973	protein_coding	tubulin epsilon 1 [Source:HGNC Symbol;Acc:HGNC:20775]	-
ENSG00000083312	7725.85915671501	6791.36381411377	7024.21260805598	3243.46488107448	3433.47733195675	3138.66279865853	7180.47852629492	3271.86833722992	1.13417460650047	2.35494986823907e-41	5.685774773177e-40	TNPO1	5	72816312	72916733	+	11977	protein_coding	transportin 1 [Source:HGNC Symbol;Acc:HGNC:6401]	-
ENSG00000058729	1015.37809340404	970.47018033384	992.602151105417	343.03836168535	350.080041689708	379.32181144502	992.8168082811	357.480071606693	1.47305774867839	2.49615962643283e-41	6.02024421490957e-40	RIOK2	5	97160867	97183260	-	5502	protein_coding	RIO kinase 2 [Source:HGNC Symbol;Acc:HGNC:18999]	-
ENSG00000163393	578.675656771861	503.06398623065	476.37488857907	110.451980233054	133.524118464985	127.107836552817	519.371510527194	123.694645083618	2.07083565575749	3.36839528959955e-41	8.08918689312165e-40	SLC22A15	1	115976498	116070054	+	5292	protein_coding	solute carrier family 22 member 15 [Source:HGNC Symbol;Acc:HGNC:20301]	-
ENSG00000167553	16377.2399383912	18727.0869356973	15991.9235455873	7413.02713487226	8030.52198196552	7702.53472527936	17032.0834732253	7715.36128070571	1.14245350593638	4.02287798395684e-41	9.6403253010002e-40	TUBA1C	12	49188736	49274603	+	4631	protein_coding	tubulin alpha 1c [Source:HGNC Symbol;Acc:HGNC:20768]	-
ENSG00000144655	1240.01926451113	1500.51844168797	1539.41379363781	520.398753021119	490.336468648726	480.407571223245	1426.65049994564	497.04759763103	1.52107696264414	4.49798928795252e-41	1.07559365121911e-39	CSRNP1	3	39141855	39154562	-	3214	protein_coding	cysteine and serine rich nuclear protein 1 [Source:HGNC Symbol;Acc:HGNC:14300]	-
ENSG00000121289	1998.40785816866	2106.70090785479	2229.87934225923	853.878770263223	933.546777839222	867.736175521986	2111.66270276089	885.05390787481	1.25484994097425	5.05939592252464e-41	1.20727284019648e-39	CEP89	19	32875925	32971991	-	9233	protein_coding	centrosomal protein 89 [Source:HGNC Symbol;Acc:HGNC:25907]	-
ENSG00000128534	1216.65658271599	1325.12065338533	1392.0526899723	472.607030804894	512.777496962169	498.422855144117	1311.27664202454	494.602460970393	1.4066974059104	6.48281514328795e-41	1.54038814789457e-39	LSM8	7	118184032	118192824	+	6210	protein_coding	LSM8 homolog, U6 small nuclear RNA associated [Source:HGNC Symbol;Acc:HGNC:20471]	-
ENSG00000196810	631.690973153134	662.07846463689	616.321597091599	140.189051834261	166.063609519477	197.167274022873	636.697011627208	167.806645125537	1.92179520459914	7.43339068314723e-41	1.7625290693648e-39	CTBP1-DT	4	1249300	1288291	+	7820	antisense	CTBP1 divergent transcript [Source:HGNC Symbol;Acc:HGNC:28307]	-
ENSG00000213190	2999.40891662185	3137.88570721647	2933.32008239836	1227.71624182125	1400.32016675883	1352.14714317209	3023.53823541223	1326.72785058406	1.18844764206687	7.62470239063e-41	1.80408484564822e-39	MLLT11	1	151057758	151068497	+	4075	protein_coding	MLLT11, transcription factor 7 cofactor [Source:HGNC Symbol;Acc:HGNC:16997]	-
ENSG00000107862	1784.54946327472	1926.48449899438	1881.40277006909	709.441565343076	736.065728680925	820.696267506377	1864.14557744606	755.401187176793	1.30250251575054	9.80276100858234e-41	2.30971134120455e-39	GBF1	10	102245532	102382899	+	6641	protein_coding	golgi brefeldin A resistant guanine nucleotide exchange factor 1 [Source:HGNC Symbol;Acc:HGNC:4181]	-
ENSG00000134222	882.390520108646	1011.91031713062	1008.3577408055	309.053136998256	223.288231718756	305.258977548103	967.552859348255	279.200115421705	1.79076129630978	1.60390586237142e-40	3.75939478356463e-39	PSRC1	1	109279556	109283186	-	2855	protein_coding	proline and serine rich coiled-coil 1 [Source:HGNC Symbol;Acc:HGNC:24472]	-
ENSG00000100526	855.433579575795	984.926042007134	1079.72129415295	309.053136998256	269.292339761314	320.27171414883	973.360305245294	299.539063636133	1.69878282990449	1.91691419130795e-40	4.483704182333e-39	CDKN3	14	54396849	54420218	+	1836	protein_coding	cyclin dependent kinase inhibitor 3 [Source:HGNC Symbol;Acc:HGNC:1791]	-
ENSG00000128944	1782.75233390586	1965.0334634565	2003.74029009329	806.087048046998	819.097533440663	784.665699664633	1917.17536248522	803.283427050765	1.25510761769266	2.52566685664706e-40	5.88920535308222e-39	KNSTRN	15	40382721	40394246	+	3654	protein_coding	kinetochore localized astrin (SPAG5) binding protein [Source:HGNC Symbol;Acc:HGNC:30767]	-
ENSG00000000460	380.991426197623	408.619023298459	433.742116449426	95.5834444324504	90.8861646694435	81.0687776439226	407.784188648503	89.1794622486055	2.19437363108782	3.52625967215833e-40	8.19682160400983e-39	C1orf112	1	169662007	169854080	+	5967	protein_coding	chromosome 1 open reading frame 112 [Source:HGNC Symbol;Acc:HGNC:25565]	-
ENSG00000121281	283.946440279361	257.314337784643	279.893417025057	44.6056074018102	31.41743963882	27.0229258813075	273.718065029687	34.3486576406459	2.99699092195987	3.58369842274555e-40	8.32173276306554e-39	ADCY7	16	50246137	50318135	+	8630	protein_coding	adenylate cyclase 7 [Source:HGNC Symbol;Acc:HGNC:238]	-
ENSG00000101680	299.222039914643	353.68674893994	287.307812178039	1.06203827147167	5.61025707836071	4.00339642686037	313.40553367754	3.55856392556425	6.47071868578252	3.95744597565144e-40	9.16122251706416e-39	LAMA1	18	6941744	7117814	-	15872	protein_coding	laminin subunit alpha 1 [Source:HGNC Symbol;Acc:HGNC:6481]	-
ENSG00000136870	699.98188916969	561.851157035381	668.22236316247	147.623319734562	191.870792079936	154.130762434124	643.351803122514	164.541624749541	1.96973019143828	5.01689958817362e-40	1.15780152918857e-38	ZNF189	9	101398873	101410660	+	3433	protein_coding	zinc finger protein 189 [Source:HGNC Symbol;Acc:HGNC:12980]	zf-C2H2
ENSG00000168944	837.462285887228	707.373497879879	772.023895304213	246.392878981428	241.24105436951	198.168123129588	772.28655969044	228.600685493509	1.75830250172691	5.49031524965059e-40	1.26446010432014e-38	CEP120	5	123344885	123423592	-	6057	protein_coding	centrosomal protein 120 [Source:HGNC Symbol;Acc:HGNC:26690]	-
ENSG00000079785	1753.09969931972	1894.68160331314	1887.89036582795	733.868445586925	756.262654163024	818.694569292946	1845.22388948694	769.608556347632	1.26105194068405	6.03074900505767e-40	1.3875043616754e-38	DDX1	2	15591178	15631111	+	3833	protein_coding	DEAD-box helicase 1 [Source:HGNC Symbol;Acc:HGNC:2734]	-
ENSG00000198142	2624.70744321523	2452.67786390231	2414.31242168965	682.890608556284	945.889343411615	933.792216565182	2497.23257626906	854.190722844361	1.54777864500547	6.84466701190089e-40	1.57154673231367e-38	SOWAHC	2	109614334	109618990	+	4657	protein_coding	sosondowah ankyrin repeat domain family member C [Source:HGNC Symbol;Acc:HGNC:26149]	-
ENSG00000159216	1221.14940613814	1129.48465874008	1139.96325477093	377.023586372443	421.891332292725	459.389739982228	1163.53243988305	419.434886215799	1.47146896069944	7.61940988562775e-40	1.74764383070552e-38	RUNX1	21	34787801	36004667	-	15574	protein_coding	runt related transcription factor 1 [Source:HGNC Symbol;Acc:HGNC:10471]	Runt
ENSG00000143183	2852.94287306003	3085.84460519261	3315.16143277692	1359.40898748374	1377.87913844539	1336.13355746465	3084.64963700985	1357.80722779793	1.18387725054042	9.2273528569013e-40	2.10415662792004e-38	TMCO1	1	165724293	165827755	-	5584	protein_coding	transmembrane and coiled-coil domains 1 [Source:HGNC Symbol;Acc:HGNC:18188]	-
ENSG00000160199	577.777092087433	580.161915154887	590.371214056163	135.940898748374	178.406175091871	166.140951714705	582.770073766161	160.162675184983	1.86415621762131	9.22990673160049e-40	2.10415662792004e-38	PKNOX1	21	42974510	43033931	+	7621	protein_coding	PBX/knotted 1 homeobox 1 [Source:HGNC Symbol;Acc:HGNC:9022]	Homeobox
ENSG00000125037	3073.98978542941	3436.64018179789	3583.9332570725	1450.7442788303	1165.81142088336	1129.95864148134	3364.85440809993	1248.83811373167	1.42998420467524	9.24259861507974e-40	2.10491521448594e-38	EMC3	3	9962537	10011116	-	4270	protein_coding	ER membrane protein complex subunit 3 [Source:HGNC Symbol;Acc:HGNC:23999]	-
ENSG00000132680	1284.94749873255	1326.08437749689	1304.00674753065	524.646906107005	510.533394130824	549.466159586586	1305.01287458669	528.215486608139	1.30427651103085	9.63285008669971e-40	2.19157089320684e-38	KHDC4	1	155913043	155934400	-	5635	protein_coding	KH domain containing 4, pre-mRNA splicing factor [Source:HGNC Symbol;Acc:HGNC:29145]	-
ENSG00000182831	2087.36576192707	1873.47967285897	1923.10874280461	708.379527071604	829.195996181713	816.692871079516	1961.31805919689	784.756131444278	1.3217000463994	1.0045240477427e-39	2.28308306826698e-38	C16orf72	16	9091648	9121640	+	15875	protein_coding	chromosome 16 open reading frame 72 [Source:HGNC Symbol;Acc:HGNC:30103]	-
ENSG00000111237	2707.37539418264	2835.27633618883	3031.56081817537	1277.63204058042	1316.16631058342	1272.07921463488	2858.07084951561	1288.62585526624	1.14930420948612	1.03523702775513e-39	2.34813904236929e-38	VPS29	12	110491097	110502117	-	3211	protein_coding	VPS29, retromer complex component [Source:HGNC Symbol;Acc:HGNC:14340]	-
ENSG00000185022	2406.35622489914	2818.89302629243	2756.30139812093	1122.57445294556	978.428834466108	1113.9450557739	2660.51688310417	1071.64944772852	1.31128549647541	1.16870571777377e-39	2.64553546063633e-38	MAFF	22	38200767	38216511	+	5615	protein_coding	MAF bZIP transcription factor F [Source:HGNC Symbol;Acc:HGNC:6780]	TF_bZIP
ENSG00000107175	5013.99093911023	5931.72190660852	5316.12132468784	2352.41477130975	1843.53047594933	1817.54197779461	5420.61139013553	2004.49574168456	1.43518219511377	1.18478175715527e-39	2.67922780053684e-38	CREB3	9	35732335	35737004	+	1903	protein_coding	cAMP responsive element binding protein 3 [Source:HGNC Symbol;Acc:HGNC:2347]	TF_bZIP
ENSG00000118495	697.286195116405	669.788257529313	589.44441466204	145.499243191619	201.969254820985	167.141800821421	652.172955769253	171.536766278008	1.92868521681136	1.34661884034502e-39	3.03939157103997e-38	PLAGL1	6	143940300	144064599	-	8733	protein_coding	PLAG1 like zinc finger 1 [Source:HGNC Symbol;Acc:HGNC:9046]	zf-C2H2
ENSG00000161681	248.902417586655	259.241786007749	219.651456407081	29.7370716012068	16.8307712350821	26.0220767745924	242.598553333828	24.1966398702938	3.31883733613163	1.3467541617385e-39	3.03939157103997e-38	SHANK1	19	50661827	50719450	-	7567	protein_coding	SH3 and multiple ankyrin repeat domains 1 [Source:HGNC Symbol;Acc:HGNC:15474]	-
ENSG00000020577	1200.48241839628	1036.00341991944	1082.50169233532	375.961548100972	406.182612473315	415.352379286764	1106.32917688368	399.165513287017	1.4707968632466	1.46757071605724e-39	3.30873165050498e-38	SAMD4A	14	54567097	54793315	+	12170	protein_coding	sterile alpha motif domain containing 4A [Source:HGNC Symbol;Acc:HGNC:23023]	-
ENSG00000099814	1892.37722540612	1787.70822693076	1839.69679733357	731.744369043981	654.155975336859	803.68183269222	1839.92741655682	729.86072569102	1.33298721847538	1.47797546386392e-39	3.32885094957247e-38	CEP170B	14	104865280	104896770	+	7199	protein_coding	centrosomal protein 170B [Source:HGNC Symbol;Acc:HGNC:20362]	-
ENSG00000152700	1631.7934669219	1636.40354141694	1632.09373305008	682.890608556284	563.269810667415	673.571448819258	1633.43024712964	639.910622680986	1.35100460759117	1.75272060348175e-39	3.93976537250628e-38	SAR1B	5	134601144	134649271	-	10963	protein_coding	secretion associated Ras related GTPase 1B [Source:HGNC Symbol;Acc:HGNC:10535]	-
ENSG00000125459	1250.80204072427	1092.86314250107	1245.61838570092	448.180150561045	375.887224250167	441.374456061356	1196.42785630875	421.81394362419	1.50323423585901	1.94266024187338e-39	4.35799570028241e-38	MSTO1	1	155610205	155614967	+	4208	protein_coding	misato 1, mitochondrial distribution and morphology regulator [Source:HGNC Symbol;Acc:HGNC:29678]	-
ENSG00000164970	2267.97726349717	2366.90641797409	2383.7280416836	1091.77534307288	1019.94473684598	1066.90514775829	2339.53724105162	1059.54174255905	1.1425220678485	2.1130082653426e-39	4.72599002869362e-38	FAM219A	9	34398184	34458570	-	3782	protein_coding	family with sequence similarity 219 member A [Source:HGNC Symbol;Acc:HGNC:19920]	-
ENSG00000164949	1292.13601620798	1465.82437367207	1434.68546210195	470.48295426195	522.875959703218	564.478896187313	1397.54861732733	519.279270050827	1.42764323645719	2.56869661750817e-39	5.73947938055155e-38	GEM	8	94249253	94262350	-	2648	protein_coding	GTP binding protein overexpressed in skeletal muscle [Source:HGNC Symbol;Acc:HGNC:4234]	-
ENSG00000166847	2427.92177732542	2632.89427276271	2374.46004774237	1104.51980233054	1125.41756991916	1031.87542902326	2478.4253659435	1087.27093375765	1.18898458605459	3.19034975972471e-39	7.1073024676999e-38	DCTN5	16	23641392	23677455	+	12740	protein_coding	dynactin subunit 5 [Source:HGNC Symbol;Acc:HGNC:24594]	-
ENSG00000114784	3088.36682038026	3254.49632471438	3277.16265761789	1307.36911218163	1473.25350877752	1502.27450917936	3206.67526757084	1427.63237671283	1.16733580001663	3.83749934329456e-39	8.54052576619555e-38	EIF1B	3	40309684	40312424	+	1912	protein_coding	eukaryotic translation initiation factor 1B [Source:HGNC Symbol;Acc:HGNC:30792]	-
ENSG00000121068	256.98949974651	292.00840580055	353.110569160751	33.9852246870935	38.1497481328528	48.0407571223245	300.702824902603	40.0585766474236	2.90405971008172	4.08506272856158e-39	9.07352174037621e-38	TBX2	17	61399896	61409466	+	6029	protein_coding	T-box 2 [Source:HGNC Symbol;Acc:HGNC:11597]	T-box
ENSG00000149428	18422.3731601502	17102.248083619	16174.5030262294	7965.28703603753	6323.88177872819	7430.30376825285	17233.0414233329	7239.82419433953	1.25106841335205	5.25345056030359e-39	1.16227422927662e-37	HYOU1	11	119044189	119057202	-	7694	protein_coding	hypoxia up-regulated 1 [Source:HGNC Symbol;Acc:HGNC:16931]	-
ENSG00000124762	8439.31951615112	10118.1394471946	9233.70236364451	4362.85321920562	4211.05896301755	4078.46010986401	9263.72044233008	4217.45743069573	1.13520095108412	1.02391816031198e-38	2.25201882656484e-37	CDKN1A	6	36676460	36687339	+	3050	protein_coding	cyclin dependent kinase inhibitor 1A [Source:HGNC Symbol;Acc:HGNC:1784]	-
ENSG00000102158	3986.03294012419	3655.40555512041	4074.21013656341	1632.35282325196	1844.652527365	1794.52244834016	3905.21621060267	1757.17593298571	1.15228753415088	1.34668263629607e-38	2.95612620104132e-37	MAGT1	X	77826364	77895593	-	4862	protein_coding	magnesium transporter 1 [Source:HGNC Symbol;Acc:HGNC:28880]	-
ENSG00000197535	3580.780267447	3177.39839579014	2929.61288482187	1025.92897024163	1327.38682474014	1226.04015572599	3229.263849353	1193.11865023592	1.43675331885982	1.60134783655228e-38	3.50487796202748e-37	MYO5A	15	52307283	52529050	-	12988	protein_coding	myosin VA [Source:HGNC Symbol;Acc:HGNC:7602]	-
ENSG00000167004	13990.6521365495	12992.9284719571	11866.7394423471	5104.15593269285	5372.38217823821	6150.21776076425	12950.1066836179	5542.25195723177	1.22431755024627	1.64240428928261e-38	3.5912415967407e-37	PDIA3	15	43746392	43773279	+	4240	protein_coding	protein disulfide isomerase family A member 3 [Source:HGNC Symbol;Acc:HGNC:4606]	-
ENSG00000001084	1136.68432580187	1107.31900417436	1063.96570445287	326.045749341803	383.741584159872	429.364266780775	1102.6563448097	379.71720009415	1.53716753478882	2.04591150924978e-38	4.46052365712091e-37	GCLC	6	53497341	53616970	-	8646	protein_coding	glutamate-cysteine ligase catalytic subunit [Source:HGNC Symbol;Acc:HGNC:4311]	-
ENSG00000137267	1644.37337250389	1929.37567132904	1906.4263537104	688.200799913643	609.273918709973	750.63683003632	1826.72513251445	682.703849553312	1.41880547883733	2.05587897966301e-38	4.47791159930863e-37	TUBB2A	6	3153669	3157526	-	1727	protein_coding	tubulin beta 2A class IIa [Source:HGNC Symbol;Acc:HGNC:12412]	-
ENSG00000183291	3467.56111720903	3863.56996321585	3959.2870116922	1688.64085163996	1727.9591801351	1760.49357871185	3763.47269737236	1725.6978701623	1.12474874109193	2.11323084504186e-38	4.59041874843676e-37	SELENOF	1	86862445	86914424	-	2201	protein_coding	selenoprotein F [Source:HGNC Symbol;Acc:HGNC:17705]	-
ENSG00000228106	371.107214668911	435.603298421942	406.864934019868	96.6454827039221	88.6420618380992	91.0772687110735	404.525149036907	92.1216044176983	2.13388418329514	2.16762618392783e-38	4.70307928207817e-37	AL392172.1	1	222815022	222837384	+	1069	lincRNA	dispatched RND transporter family member 1 [Source:NCBI gene;Acc:84976]	-
ENSG00000028839	741.315864653394	736.285221226468	761.829101968864	255.951223424673	264.804134098625	257.218220425779	746.476729282909	259.324525983026	1.52564415138336	3.49035959634293e-38	7.55113599678503e-37	TBPL1	6	133952170	133990432	+	5039	protein_coding	TATA-box binding protein like 1 [Source:HGNC Symbol;Acc:HGNC:11589]	-
ENSG00000102870	571.487139296435	647.622602963595	582.956818903182	169.926123435467	191.870792079936	175.148593675141	600.68885372107	178.981836396848	1.74746476018509	6.67781282488466e-38	1.43228889959692e-36	ZNF629	16	30778449	30787202	-	6087	protein_coding	zinc finger protein 629 [Source:HGNC Symbol;Acc:HGNC:29008]	zf-C2H2
ENSG00000123219	603.835467935855	586.907983935758	607.980402544494	179.484467878712	188.50463783292	195.165575809443	599.574618138703	187.718227173692	1.67504651689014	7.7629383943028e-38	1.65870084816671e-36	CENPK	5	65517766	65563171	-	4312	protein_coding	centromere protein K [Source:HGNC Symbol;Acc:HGNC:29479]	-
ENSG00000138092	583.168480194003	639.912810071171	610.760800726863	169.926123435467	204.21335765233	163.13840439456	611.280696997346	179.092628494119	1.77325654562862	7.79136037229648e-38	1.66319276779184e-36	CENPO	2	24793136	24822376	+	5518	protein_coding	centromere protein O [Source:HGNC Symbol;Acc:HGNC:28152]	-
ENSG00000006327	8687.32336905335	10789.855152947	10818.5293275943	4128.14276121039	2931.92034915131	3440.91922888649	10098.5692831982	3500.32744641606	1.52844301698953	1.09491621611104e-37	2.33063699864999e-36	TNFRSF12A	16	3018445	3022383	+	1848	protein_coding	TNF receptor superfamily member 12A [Source:HGNC Symbol;Acc:HGNC:18152]	-
ENSG00000010219	690.996242325406	790.253771473434	832.265855922189	255.951223424673	207.579511899346	246.208880251913	771.171956573677	236.579871858644	1.70312772299266	1.22471783986823e-37	2.59954746029821e-36	DYRK4	12	4562204	4615302	+	7054	protein_coding	dual specificity tyrosine phosphorylation regulated kinase 4 [Source:HGNC Symbol;Acc:HGNC:3095]	-
ENSG00000279821	278.55505217279	218.765373322524	284.52741399567	39.2954160444518	25.8071825604593	22.0186803477321	260.615946496995	29.0404263175477	3.16874473025009	1.24176572973467e-37	2.63324623329962e-36	AC145098.2	5	177476631	177479656	-	3026	TEC	TEC	-
ENSG00000108106	21542.1897444854	26319.3054865116	24344.2396854211	10622.5067912597	7830.79682997588	8754.42713643692	24068.5783054727	9069.24358589082	1.40804528240401	1.80943521741293e-37	3.82260195648569e-36	UBE2S	19	55399745	55407777	-	2788	protein_coding	ubiquitin conjugating enzyme E2 S [Source:HGNC Symbol;Acc:HGNC:17895]	-
ENSG00000170027	11634.6155339784	11242.8054853769	10627.6086524051	3945.47217851726	5145.72779227244	4822.09099615332	11168.3432239201	4637.76365564767	1.26797934252379	2.01153678814418e-37	4.24557032149342e-36	YWHAG	7	76326794	76359031	-	3750	protein_coding	tyrosine 3-monooxygenase/tryptophan 5-monooxygenase activation protein gamma [Source:HGNC Symbol;Acc:HGNC:12852]	-
ENSG00000161800	2923.92948312987	2806.36461284225	2815.61655934478	1323.2996862537	1389.09965260211	1384.17431458697	2848.63688510563	1365.5245511476	1.06087501095566	2.24520839171311e-37	4.7343146556217e-36	RACGAP1	12	49976923	50033136	-	4487	protein_coding	Rac GTPase activating protein 1 [Source:HGNC Symbol;Acc:HGNC:9804]	-
ENSG00000229656	362.121567824628	404.764126852247	428.18132008469	93.459367889507	81.9097533440663	57.0483990827603	398.355671587188	77.4725067721112	2.36617483744929	2.2712335404235e-37	4.78470361027548e-36	ITGB1-DT	10	32958845	33082102	+	1193	lincRNA	ITGB1 divergent transcript [Source:HGNC Symbol;Acc:HGNC:53718]	-
ENSG00000235897	439.398130685466	380.671024063423	434.668915843549	110.451980233054	89.7641132537713	90.0764196043584	418.246023530813	96.7641710303945	2.1121845753047	2.3136763223605e-37	4.86955209494563e-36	TM4SF19-AS1	3	196318330	196325570	+	2136	antisense	TM4SF19 antisense RNA 1 [Source:HGNC Symbol;Acc:HGNC:41085]	-
ENSG00000111802	1794.43367480343	1876.37084519363	1879.54917128085	734.930483858396	794.412402295876	850.721740707829	1850.11789709263	793.354875620701	1.22114115057828	2.42160192415107e-37	5.09193340047406e-36	TDP2	6	24649977	24667033	-	3082	protein_coding	tyrosyl-DNA phosphodiesterase 2 [Source:HGNC Symbol;Acc:HGNC:17768]	-
ENSG00000175063	1615.61930260218	1815.65622616579	1794.28362702156	746.612904844585	715.868803198826	758.643622890041	1741.85305192984	740.375110311151	1.23381991438002	2.42649311067308e-37	5.09744973287004e-36	UBE2C	20	45812576	45816957	+	1286	protein_coding	ubiquitin conjugating enzyme E2 C [Source:HGNC Symbol;Acc:HGNC:15937]	-
ENSG00000198576	319.889027656495	405.7278509638	431.888517661181	4.24815308588668	1.12205141567214	2.00169821343019	385.835132093825	2.45730090499634	7.28622430554351	2.86928449889212e-37	6.02201465603148e-36	ARC	8	142611044	142614472	-	2991	protein_coding	activity regulated cytoskeleton associated protein [Source:HGNC Symbol;Acc:HGNC:648]	-
ENSG00000108010	5339.27135487329	6132.17652181154	6370.81903519948	2722.00408978189	2771.46699671019	2660.25692564872	5947.42230396144	2717.90933738027	1.12978424294108	3.11794087195535e-37	6.53778683953474e-36	GLRX3	10	130136399	130184521	+	5173	protein_coding	glutaredoxin 3 [Source:HGNC Symbol;Acc:HGNC:15987]	-
ENSG00000011422	869.810614526649	945.413353433462	871.191430475343	341.976323413878	318.662602050888	328.278507002551	895.471799478485	329.639144155772	1.44132974099289	3.29694319770786e-37	6.88742464666145e-36	PLAUR	19	43646095	43670547	-	4457	protein_coding	plasminogen activator, urokinase receptor [Source:HGNC Symbol;Acc:HGNC:9053]	-
ENSG00000101152	4141.48463053029	4103.53726699254	3962.99420926869	2092.21539479919	1934.41664061877	1956.66000362801	4069.33870226384	1994.43067968199	1.02879112639309	4.03947523500067e-37	8.41513663877156e-36	DNAJC5	20	63895182	63936031	+	5287	protein_coding	DnaJ heat shock protein family (Hsp40) member C5 [Source:HGNC Symbol;Acc:HGNC:16235]	-
ENSG00000137996	3052.42423300313	3232.33067014866	2978.73325271037	1062.03827147167	1307.18989925804	1364.15733245267	3087.82938528739	1244.46183439413	1.31088548248803	4.17865657594665e-37	8.68897710583985e-36	RTCA	1	100266207	100292769	+	3037	protein_coding	RNA 3'-terminal phosphate cyclase [Source:HGNC Symbol;Acc:HGNC:17981]	-
ENSG00000166788	476.239282747029	591.726604493523	572.762025567832	131.692745662487	113.327192982886	158.134158860985	546.909304269461	134.384699168786	2.02116218337492	5.83927280522012e-37	1.20528167232083e-35	SAAL1	11	18069935	18106091	-	3070	protein_coding	serum amyloid A like 1 [Source:HGNC Symbol;Acc:HGNC:25158]	-
ENSG00000119771	345.947403504917	353.68674893994	383.6949491668	76.4667555459603	81.9097533440663	83.0704758573527	361.109700537219	80.4823282491265	2.1654311099131	7.06702992552114e-37	1.45469504272769e-35	KLHL29	2	23385217	23708611	+	11071	protein_coding	kelch like family member 29 [Source:HGNC Symbol;Acc:HGNC:29404]	-
ENSG00000138709	1188.80107749872	1150.68658919424	1186.30322447706	435.435691303385	476.87185166066	496.421156930686	1175.26363039001	469.576233298244	1.32330193386338	7.09411391904198e-37	1.45893405921524e-35	LARP1B	4	128061268	128222931	+	9498	protein_coding	La ribonucleoprotein domain family member 1B [Source:HGNC Symbol;Acc:HGNC:24704]	-
ENSG00000169826	1192.39533623643	992.635834899558	1083.42849172944	318.611481441501	377.00927566584	407.345586433043	1089.48655428848	367.655447846795	1.56692043967427	7.62022721216965e-37	1.56426910753561e-35	CSGALNACT2	10	43138486	43185308	+	3730	protein_coding	chondroitin sulfate N-acetylgalactosaminyltransferase 2 [Source:HGNC Symbol;Acc:HGNC:24292]	-
ENSG00000052749	3042.54002147441	3046.33191661893	2853.61533450381	1327.54783933959	1355.43811013195	1476.25243240476	2980.82909086572	1386.41279395877	1.10402723831355	1.24891369142802e-36	2.55209835962901e-35	RRP12	10	97356358	97426076	-	8529	protein_coding	ribosomal RNA processing 12 homolog [Source:HGNC Symbol;Acc:HGNC:29100]	-
ENSG00000133131	1503.29871704864	1468.71554600672	1352.20031602503	435.435691303385	562.147759251743	563.478047080598	1441.40485969346	520.353832545242	1.46989778184335	1.27613057334353e-36	2.60534632403414e-35	MORC4	X	106813871	107000244	-	6055	protein_coding	MORC family CW-type zinc finger 4 [Source:HGNC Symbol;Acc:HGNC:23485]	-
ENSG00000213967	200.379924627523	274.661371792596	304.91700066637	35.0472629585651	23.563079729115	23.0195294544471	259.98609902883	27.2099573807091	3.2562338139568	1.6101118534985e-36	3.27530264641984e-35	ZNF726	19	23914876	23945159	+	6289	protein_coding	zinc finger protein 726 [Source:HGNC Symbol;Acc:HGNC:32462]	zf-C2H2
ENSG00000115129	645.16944341956	756.52342756908	754.414706815882	233.648419723768	241.24105436951	203.172368663164	718.702525934841	226.020614252147	1.6701699828253	1.76806766988869e-36	3.59011970042982e-35	TP53I3	2	24077433	24085861	-	2312	protein_coding	tumor protein p53 inducible protein 3 [Source:HGNC Symbol;Acc:HGNC:19373]	-
ENSG00000112576	1195.09103028971	1294.28148181564	1281.7635620717	520.398753021119	492.58057148007	534.45342298586	1257.04535805902	515.810915829016	1.28442123520839	1.93295183096937e-36	3.91784411690979e-35	CCND3	6	41934933	42050357	-	5802	protein_coding	cyclin D3 [Source:HGNC Symbol;Acc:HGNC:1585]	-
ENSG00000130182	180.6115015701	190.817374087488	230.773049136554	6.37222962883003	4.48820566268857	9.00764196043584	200.73397493138	6.62269241731814	4.90572520054851	2.07091987388955e-36	4.18616339256198e-35	ZSCAN10	16	3088890	3099317	-	3319	protein_coding	zinc finger and SCAN domain containing 10 [Source:HGNC Symbol;Acc:HGNC:12997]	zf-C2H2
ENSG00000156970	992.015411608905	924.211422979297	949.969378975773	337.728170327991	366.91081292479	380.322660551735	955.398737854658	361.653881268172	1.40132204765394	2.07944307097781e-36	4.19799403019005e-35	BUB1B	15	40161023	40221136	+	4476	protein_coding	BUB1 mitotic checkpoint serine/threonine kinase B [Source:HGNC Symbol;Acc:HGNC:1149]	-
ENSG00000143393	2294.93420403002	2584.70806718506	2278.07291075361	1052.47992702843	1090.63397603332	1059.89920401128	2385.90506065623	1067.67103569101	1.16004679195796	2.08050776298235e-36	4.19799403019005e-35	PI4KB	1	151291797	151327715	-	5456	protein_coding	phosphatidylinositol 4-kinase beta [Source:HGNC Symbol;Acc:HGNC:8984]	-
ENSG00000006530	423.223966365756	424.038609083306	411.498930990481	97.7075209753937	93.1302675007878	119.101043699096	419.587168813181	103.312944058426	2.01877692446918	2.24876555448426e-36	4.53343068463653e-35	AGK	7	141551189	141655244	+	10786	protein_coding	acylglycerol kinase [Source:HGNC Symbol;Acc:HGNC:21869]	-
ENSG00000073756	383.687120250908	343.085783712857	392.036143713904	49.9157987591685	90.8861646694435	55.0467008693301	372.93634922589	65.2828880993141	2.5211494637104	2.71095791582526e-36	5.46029677705378e-35	PTGS2	1	186671791	186680427	-	5269	protein_coding	prostaglandin-endoperoxide synthase 2 [Source:HGNC Symbol;Acc:HGNC:9605]	-
ENSG00000226950	752.098640866534	948.304525768121	897.141813510779	305.867022183841	253.583619941904	262.222465959354	865.848326715145	273.891036028367	1.65993445270884	2.83596246306264e-36	5.70185726696976e-35	DANCR	4	52712404	52720351	+	2285	processed_transcript	differentiation antagonizing non-protein coding RNA [Source:HGNC Symbol;Acc:HGNC:28964]	-
ENSG00000120549	520.268952284018	425.966057306412	453.204903726003	112.576056775997	106.594884488853	130.110383872962	466.479971105478	116.427108379271	2.00051477919774	2.95995943238289e-36	5.94584165514768e-35	KIAA1217	10	23694746	24547848	+	10807	protein_coding	KIAA1217 [Source:HGNC Symbol;Acc:HGNC:25428]	-
ENSG00000181830	2019.97341059494	2138.50380353604	2149.24779497055	950.524252967145	947.011394827288	1005.85335224867	2102.57500303384	967.796333347701	1.11900408467851	3.95499174087815e-36	7.93044641850661e-35	SLC35C1	11	45804072	45813015	+	4505	protein_coding	solute carrier family 35 member C1 [Source:HGNC Symbol;Acc:HGNC:20197]	-
ENSG00000105401	9546.35120736686	11091.5007998631	10861.162099724	5075.48089936311	4972.93187425893	5203.41450581177	10499.6713689847	5083.94242647794	1.04623034693514	4.37809855211772e-36	8.76326297941684e-35	CDC37	19	10391134	10420121	-	3041	protein_coding	cell division cycle 37 [Source:HGNC Symbol;Acc:HGNC:1735]	-
ENSG00000118363	3205.18022935595	3518.55673127989	3444.91334795409	1528.27307264773	1476.61966302454	1679.42480106793	3389.55010286331	1561.4391789134	1.1177317781117	4.37812275375261e-36	8.76326297941684e-35	SPCS2	11	74949247	74979031	+	2982	protein_coding	signal peptidase complex subunit 2 [Source:HGNC Symbol;Acc:HGNC:28962]	-
ENSG00000148248	14102.9727221031	14535.8507745534	13747.2154130221	7311.07146081098	6016.43969083402	6606.60495342633	14128.6796365595	6644.70536835711	1.08827227459424	5.05345665466421e-36	1.00791125717429e-34	SURF4	9	133361449	133376166	-	3446	protein_coding	surfeit 4 [Source:HGNC Symbol;Acc:HGNC:11476]	-
ENSG00000174136	919.231672170209	896.263423744261	946.262181399282	371.713395015085	325.394910544921	304.258128441388	920.585759104584	333.788811333798	1.46420151670469	5.59873890214213e-36	1.11468957522011e-34	RGMB	5	98768650	98798643	+	6671	protein_coding	repulsive guidance molecule BMP co-receptor b [Source:HGNC Symbol;Acc:HGNC:26896]	-
ENSG00000104064	523.863211021732	544.504123027427	531.982852226433	165.677970349581	159.331301025444	167.141800821421	533.450062091864	164.050357398815	1.70057348754118	5.86408503184779e-36	1.16648587031748e-34	GABPB1	15	50275392	50355408	-	5677	protein_coding	GA binding protein transcription factor subunit beta 1 [Source:HGNC Symbol;Acc:HGNC:4074]	Others
ENSG00000239672	1469.15325904036	1802.16408860405	1698.82328942692	689.262838185114	602.54161021594	566.480594400743	1656.71354569044	619.428347600599	1.41938855031602	6.71121158976157e-36	1.33381621675208e-34	NME1	17	51153536	51162428	+	3438	protein_coding	NME/NM23 nucleoside diphosphate kinase 1 [Source:HGNC Symbol;Acc:HGNC:7849]	-
ENSG00000147509	1119.61159679773	1201.76396710655	1176.10843114171	501.282064134629	446.576463437512	464.393985515803	1165.82799834867	470.750837695981	1.30792935119426	8.15106205668148e-36	1.61711891359299e-34	RGS20	8	53851808	53959303	+	3192	protein_coding	regulator of G protein signaling 20 [Source:HGNC Symbol;Acc:HGNC:14600]	-
ENSG00000146674	186.901454361098	219.729097434077	202.04226791875	18.0546506150184	16.8307712350821	22.0186803477321	202.890939904642	18.9680340659442	3.4133144085578	9.34883017815318e-36	1.84822343662733e-34	IGFBP3	7	45912245	45921874	-	4571	protein_coding	insulin like growth factor binding protein 3 [Source:HGNC Symbol;Acc:HGNC:5472]	-
ENSG00000072786	2698.38974733835	2802.50971639603	2803.56816722118	1333.92006896842	1283.62681952893	1387.17686190712	2768.15587698519	1334.90791680149	1.05182734682642	1.10020844543877e-35	2.17124542902306e-34	STK10	5	172042073	172188386	-	9083	protein_coding	serine/threonine kinase 10 [Source:HGNC Symbol;Acc:HGNC:11388]	-
ENSG00000104980	3119.81658433525	3373.03439043539	3313.30783398867	1607.92594300811	1550.6750564589	1625.37894930531	3268.71960291977	1594.65998292411	1.03523556826722	1.17620419186486e-35	2.31309867233056e-34	TIMM44	19	7926718	7943920	-	4888	protein_coding	translocase of inner mitochondrial membrane 44 [Source:HGNC Symbol;Acc:HGNC:17316]	-
ENSG00000162714	1272.36759315055	1351.14120439726	1340.15192390143	576.686781409117	472.383645997972	526.446630132139	1321.22024048308	525.172352513076	1.3302878204216	1.22048612342563e-35	2.39599013819749e-34	ZNF496	1	247297412	247331846	-	10531	protein_coding	zinc finger protein 496 [Source:HGNC Symbol;Acc:HGNC:23713]	zf-C2H2
ENSG00000159399	3347.15344949563	3158.12391355908	3055.65760242256	1025.92897024163	1340.85144172821	1360.15393602581	3186.97832182575	1242.31144933189	1.35914597052004	1.22227060782991e-35	2.3973995395114e-34	HK2	2	74833981	74893359	+	6064	protein_coding	hexokinase 2 [Source:HGNC Symbol;Acc:HGNC:4923]	-
ENSG00000168374	11029.8815013581	11609.9843718786	11156.8111064491	5035.12344504719	5823.44684733842	5710.84500291632	11265.5589932286	5523.13843176731	1.02836408424196	1.3475982703783e-35	2.63402729752725e-34	ARF4	3	57571363	57598220	-	2595	protein_coding	ADP ribosylation factor 4 [Source:HGNC Symbol;Acc:HGNC:655]	-
ENSG00000179218	23240.476998055	23086.9748163629	20465.5842210176	10512.0548110266	7978.9076168446	9351.93405314583	22264.3453451452	9280.96549367234	1.2623261206168	1.37235736705981e-35	2.67776466117798e-34	CALR	19	12938578	12944489	+	2714	protein_coding	calreticulin [Source:HGNC Symbol;Acc:HGNC:1455]	-
ENSG00000117500	2252.70166386189	1926.48449899438	1832.28240218059	533.143212278779	774.215476813778	682.579090779694	2003.82285501229	663.31259329075	1.59557448054528	1.9322398362202e-35	3.74421439987566e-34	TMED5	1	93149742	93180728	-	9423	protein_coding	transmembrane p24 trafficking protein 5 [Source:HGNC Symbol;Acc:HGNC:24251]	-
ENSG00000108509	2238.32462891104	2398.70931365534	2389.28883804833	1060.9762332002	1120.92936425647	1120.9509995209	2342.10759353824	1100.95219899252	1.08896841980348	1.99523359414609e-35	3.86295096720205e-34	CAMTA2	17	4967992	4987652	-	5999	protein_coding	calmodulin binding transcription activator 2 [Source:HGNC Symbol;Acc:HGNC:18807]	CG-1
ENSG00000164080	1079.17618599846	923.247698867744	915.677801393233	358.968935757425	332.127219038954	366.310773057724	972.700562086478	352.468975951368	1.46405144544728	2.45182799933168e-35	4.73066006600664e-34	RAD54L2	3	51541144	51668667	+	11924	protein_coding	RAD54 like 2 [Source:HGNC Symbol;Acc:HGNC:29123]	-
ENSG00000160213	11449.5112089861	13428.5317703791	13086.4074450126	6143.89140046362	5741.53709399435	6256.30776607605	12654.8168081259	6047.245420178	1.06522493233309	3.27414812425425e-35	6.30105321378314e-34	CSTB	21	43772511	43776445	-	3935	protein_coding	cystatin B [Source:HGNC Symbol;Acc:HGNC:2482]	-
ENSG00000185624	24276.5220792009	24888.1751808554	23295.1027712742	12133.7872515638	9426.35394306166	10739.110915053	24153.2666771102	10766.4173698928	1.1656260866221	3.40783012748675e-35	6.54152054702367e-34	P4HB	17	81843159	81860694	-	5303	protein_coding	prolyl 4-hydroxylase subunit beta [Source:HGNC Symbol;Acc:HGNC:8548]	-
ENSG00000158402	581.371350825147	641.840258294277	671.002761344839	210.283577751391	184.016432170231	208.176614196739	631.404790154754	200.825541372787	1.65125471370559	3.76834493180676e-35	7.22121546267284e-34	CDC25C	5	138285265	138338355	-	3338	protein_coding	cell division cycle 25C [Source:HGNC Symbol;Acc:HGNC:1727]	-
ENSG00000135052	3030.85868057685	2700.35496057142	2647.86586900857	979.199286296881	1160.20116380499	1249.05968518044	2793.02650338561	1129.48671176077	1.30599298042162	4.36386436448839e-35	8.33397987977655e-34	GOLM1	9	86026146	86100173	-	4233	protein_coding	golgi membrane protein 1 [Source:HGNC Symbol;Acc:HGNC:15451]	-
ENSG00000184205	3838.66833187794	3906.93754823574	3808.2187104502	1361.53306402668	1681.95507209254	1784.51395727301	3851.27486352129	1609.33403113074	1.25870616868125	4.68813381582674e-35	8.93049761967402e-34	TSPYL2	X	53082367	53088540	+	4948	protein_coding	TSPY like 2 [Source:HGNC Symbol;Acc:HGNC:24358]	-
ENSG00000250509	225.539735791517	293.935854023655	329.940584307683	42.4815308588668	37.0276967171807	44.0373606954641	283.138724707619	41.1821960905039	2.77843272958862	4.75315386836057e-35	9.04668862430219e-34	AC034213.1	5	180441559	180443238	+	806	lincRNA	novel transcript	-
ENSG00000179528	446.586648160893	466.442469991637	532.909651620555	143.375166648676	120.059501476919	125.106138339387	481.979589924362	129.513602154994	1.89540709525518	4.93338524365281e-35	9.37384898620692e-34	LBX2	2	74497517	74503316	-	2389	protein_coding	ladybird homeobox 2 [Source:HGNC Symbol;Acc:HGNC:15525]	Homeobox
ENSG00000031003	1019.87091682618	891.444803186496	864.703834716484	241.082687624069	336.615424701642	302.256430227958	925.339851576388	293.318180851223	1.65848896156561	5.18182488843809e-35	9.83758951370874e-34	FAM13B	5	137937960	138051961	-	6808	protein_coding	family with sequence similarity 13 member B [Source:HGNC Symbol;Acc:HGNC:1335]	-
ENSG00000117122	180.6115015701	225.511442103395	172.384687306823	5.31019135735836	7.85435990970499	6.00509464029056	192.835876993439	6.38988196911797	4.92140862826348	5.48513959576707e-35	1.04046386357512e-33	MFAP2	1	16974502	16980835	-	2915	protein_coding	microfibril associated protein 2 [Source:HGNC Symbol;Acc:HGNC:7033]	-
ENSG00000163512	1313.70156863426	1407.03720286733	1327.17673238371	466.234801176064	590.199044643547	525.445781025424	1349.30516796177	527.293208948345	1.35614639624292	5.59299525717874e-35	1.06002822420627e-33	AZI2	3	28315003	28349127	-	6349	protein_coding	5-azacytidine induced 2 [Source:HGNC Symbol;Acc:HGNC:24002]	-
ENSG00000249673	602.038338566999	643.767706517383	642.271980127035	206.035424665504	217.677974640395	214.18170883703	629.359341737139	212.63170271431	1.56552513944107	6.00525634939756e-35	1.13720431526334e-33	NOP14-AS1	4	2934899	2961738	+	7195	antisense	NOP14 antisense RNA 1 [Source:HGNC Symbol;Acc:HGNC:20205]	-
ENSG00000157259	1759.38965211072	1865.76987996655	1793.35682762743	789.094435703451	788.802145217516	863.732779095126	1806.17211990157	813.876453338698	1.14946721780921	6.54653393192136e-35	1.23657974556074e-33	GATAD1	7	92447448	92459432	+	5728	protein_coding	GATA zinc finger domain containing 1 [Source:HGNC Symbol;Acc:HGNC:29941]	-
ENSG00000173221	1940.89971836525	2307.15552305781	2532.01594474323	939.903870252429	848.270870248139	854.72513713469	2260.0237287221	880.966625878419	1.35903509176043	6.5767339500102e-35	1.24124118999437e-33	GLRX	5	95751319	95823005	-	6508	protein_coding	glutaredoxin [Source:HGNC Symbol;Acc:HGNC:4330]	-
ENSG00000213144	172.524419410244	223.583993880289	219.651456407081	4.24815308588668	5.61025707836071	5.00424553357547	205.253289899205	4.95421856594095	5.37480648954272	7.00857783038654e-35	1.321634332814e-33	AC084880.1	12	119194850	119195394	+	545	processed_pseudogene	PDGFA associated protein 1 (PDAP1) pseudogene	-
ENSG00000086827	1194.19246560529	1177.67086431773	1107.52527597663	347.286514771236	458.919029009906	446.378701594932	1159.79620196655	417.528081792025	1.47410105267945	9.63539760536087e-35	1.80788370094576e-33	ZW10	11	113733187	113773811	-	2992	protein_coding	zw10 kinetochore protein [Source:HGNC Symbol;Acc:HGNC:13194]	-
ENSG00000117360	1270.5704637817	1387.76272063627	1329.95713056608	574.562704866174	571.12417057712	576.489085467894	1329.43010499468	574.058653637063	1.21131378902216	1.02445039594424e-34	1.92056680567428e-33	PRPF3	1	150321476	150353195	+	5373	protein_coding	pre-mRNA processing factor 3 [Source:HGNC Symbol;Acc:HGNC:17348]	-
ENSG00000196954	829.375203727373	930.957491760168	1032.45452505269	334.542055513576	324.272859129249	336.285299856271	930.929073513411	331.700071499699	1.48835219428834	1.03807140437005e-34	1.94448075228583e-33	CASP4	11	104942866	104969436	-	7256	protein_coding	caspase 4 [Source:HGNC Symbol;Acc:HGNC:1505]	-
ENSG00000136950	2600.44619673566	2970.19771180625	2891.61410966284	1303.12095909574	1310.55605350506	1341.13780299823	2820.75267273492	1318.27160519968	1.09721721335334	1.05793330502294e-34	1.98003537304794e-33	ARPC5L	9	124862130	124877733	+	3610	protein_coding	actin related protein 2/3 complex subunit 5 like [Source:HGNC Symbol;Acc:HGNC:23366]	-
ENSG00000233429	668.532125214697	762.305772238398	777.58469166895	242.144725895541	201.969254820985	260.220767745924	736.140863040682	234.778249487484	1.6463558610459	1.12450067930402e-34	2.10112437817088e-33	HOTAIRM1	7	27095647	27100265	+	1496	antisense	HOXA transcript antisense RNA, myeloid-specific 1 [Source:HGNC Symbol;Acc:HGNC:37117]	-
ENSG00000171224	1449.38483598294	1619.05650740899	1682.14090033271	698.821182628359	639.569306933121	597.506916708911	1583.52741457488	645.299135423464	1.29532432523271	1.29241859594946e-34	2.41087014105826e-33	FAM241B	10	69630251	69633599	+	1349	protein_coding	family with sequence similarity 241 member B [Source:HGNC Symbol;Acc:HGNC:23519]	-
ENSG00000131015	487.920623644597	520.411020238603	467.106894637843	157.181664177807	121.181552892591	116.098496378951	491.812846173681	131.48723781645	1.9035119069599	1.49067617103923e-34	2.77149867432752e-33	ULBP2	6	149942000	149949235	+	1349	protein_coding	UL16 binding protein 2 [Source:HGNC Symbol;Acc:HGNC:14894]	-
ENSG00000130940	445.688083476465	445.240539537472	463.399697061353	74.342679003017	108.838987320198	126.106987446102	451.44277335843	103.096217923105	2.12863313406523	1.53316417191249e-34	2.84813754183875e-33	CASZ1	1	10636604	10796650	-	11336	protein_coding	castor zinc finger 1 [Source:HGNC Symbol;Acc:HGNC:26002]	Others
ENSG00000161217	2190.70070063633	2163.56063043642	2069.543047076	866.623229520883	1018.8226854303	978.830426367361	2141.26812604958	954.758780439516	1.16544581157449	1.53606480046893e-34	2.85116966019328e-33	PCYT1A	3	196214222	196287957	-	7978	protein_coding	phosphate cytidylyltransferase 1, choline, alpha [Source:HGNC Symbol;Acc:HGNC:8754]	-
ENSG00000087085	354.034485664772	399.945506294482	413.352529778726	106.203827147167	80.7877019283942	77.0653812170622	389.110840579327	88.0189700975412	2.1446483492647	1.54418680643726e-34	2.86388044844032e-33	ACHE	7	100889994	100896974	-	3783	protein_coding	acetylcholinesterase (Cartwright blood group) [Source:HGNC Symbol;Acc:HGNC:108]	-
ENSG00000166188	524.76177570616	507.882606788415	543.104444955905	163.553893806637	168.307712350821	162.137555287845	525.24960915016	164.666387148435	1.67397234144526	1.67664980647042e-34	3.10698551936044e-33	ZNF319	16	57994668	58000453	-	4274	protein_coding	zinc finger protein 319 [Source:HGNC Symbol;Acc:HGNC:13644]	zf-C2H2
ENSG00000118217	2160.14950136577	2144.28614820536	2262.31732105352	1008.93635789809	943.645240580271	1070.90854418515	2188.91765687488	1007.8300475545	1.11840299627847	1.76591610744803e-34	3.26970858840337e-33	ATF6	1	161766294	161964070	+	7890	protein_coding	activating transcription factor 6 [Source:HGNC Symbol;Acc:HGNC:791]	TF_bZIP
ENSG00000251192	557.110104345581	507.882606788415	527.348855255819	148.685358006034	177.284123676198	156.132460647555	530.780522129938	160.700647443262	1.72536890617022	1.87988521550345e-34	3.4750049238558e-33	ZNF674	X	46497727	46545457	-	6203	protein_coding	zinc finger protein 674 [Source:HGNC Symbol;Acc:HGNC:17625]	zf-C2H2
ENSG00000134910	8146.38742902748	7722.32130587394	7519.12348451751	3978.39536493288	3206.82294599098	3518.98545921027	7795.94407313964	3568.06792337804	1.12748401442111	2.10588114050107e-34	3.88956419689261e-33	STT3A	11	125591712	125625215	+	7393	protein_coding	STT3A, catalytic subunit of the oligosaccharyltransferase complex [Source:HGNC Symbol;Acc:HGNC:6172]	-
ENSG00000149136	2936.50938871187	2863.22433542387	2652.49986597918	1366.84325538404	1238.74476290204	1354.14884138552	2817.41119670497	1319.9122865572	1.0936275927564	2.4666306869861e-34	4.55212845501425e-33	SSRP1	11	57325985	57335877	-	6323	protein_coding	structure specific recognition protein 1 [Source:HGNC Symbol;Acc:HGNC:11327]	HMG
ENSG00000143549	13364.3525515029	14754.616147876	13816.7253675813	7076.36100281574	7502.03576518394	7344.23074507536	13978.5646889867	7307.54250435835	0.935750778279315	2.47045538077479e-34	4.5554467636633e-33	TPM3	1	154155304	154194648	-	8389	protein_coding	tropomyosin 3 [Source:HGNC Symbol;Acc:HGNC:12012]	-
ENSG00000122566	19798.9742566944	19382.4193315533	17536.8981355898	6493.3019917778	8840.6431040808	7927.72577429025	18906.0972412792	7753.89029004962	1.28591483486204	2.61617631650375e-34	4.81230861230535e-33	HNRNPA2B1	7	26173057	26201529	-	9267	protein_coding	heterogeneous nuclear ribonucleoprotein A2/B1 [Source:HGNC Symbol;Acc:HGNC:5033]	-
ENSG00000267321	393.57133177962	495.354193338226	532.909651620555	126.382554305129	102.106678826165	115.097647272236	473.945058912801	114.52896013451	2.0474431875483	3.02004685299815e-34	5.53256830983638e-33	LINC02001	17	35568109	35574843	+	1504	lincRNA	long intergenic non-protein coding RNA 2001 [Source:HGNC Symbol;Acc:HGNC:52836]	-
ENSG00000145777	174.321548779101	185.998753529723	177.945483671559	7.4342679003017	4.48820566268857	8.00679285372075	179.421928660128	6.64308880557034	4.74297844479663	3.24546266729136e-34	5.94067669669179e-33	TSLP	5	111070062	111078024	+	4282	protein_coding	thymic stromal lymphopoietin [Source:HGNC Symbol;Acc:HGNC:30743]	-
ENSG00000144591	2612.12753763323	2957.66929835606	2758.15499690917	1326.48580106812	1228.646300161	1331.12931193107	2775.98394429949	1295.4204710534	1.09916292231542	3.63200305141131e-34	6.63201986918144e-33	GMPPA	2	219498867	219506989	+	5332	protein_coding	GDP-mannose pyrophosphorylase A [Source:HGNC Symbol;Acc:HGNC:22923]	-
ENSG00000163507	584.96560956286	477.04343521872	542.177645561782	129.568669119544	166.063609519477	152.129064220694	534.728896781121	149.253780953238	1.84238261599147	3.81336924459406e-34	6.95754171103777e-33	CIP2A	3	108549869	108589644	-	4579	protein_coding	cell proliferation regulating inhibitor of protein phosphatase 2A [Source:HGNC Symbol;Acc:HGNC:29302]	-
ENSG00000118496	1313.70156863426	1033.11224758478	1030.60092626445	350.472629585651	420.769280877053	328.278507002551	1125.80491416116	366.506805821752	1.62077840211103	3.98378089471856e-34	7.26256504067184e-33	FBXO30	6	145793502	145814753	-	9009	protein_coding	F-box protein 30 [Source:HGNC Symbol;Acc:HGNC:15600]	-
ENSG00000091592	224.641171107089	212.983028653206	207.603064283486	24.4268802438484	33.6615424701642	21.017831241017	215.07575468126	26.3687513183432	3.03650592029216	4.83736070085221e-34	8.79726487328123e-33	NLRP1	17	5499427	5619424	-	12808	protein_coding	NLR family pyrin domain containing 1 [Source:HGNC Symbol;Acc:HGNC:14374]	-
ENSG00000131944	971.348423867053	1032.14852347323	1083.42849172944	429.063461674555	399.450303979282	363.308225737579	1028.97514635657	397.273997130472	1.37358340697663	4.89995795177829e-34	8.90390095716025e-33	FAAP24	19	32972209	32978222	+	2370	protein_coding	FA core complex associated protein 24 [Source:HGNC Symbol;Acc:HGNC:28467]	-
ENSG00000183647	483.427800222456	525.229640796368	483.789283732052	155.057587634864	146.988735453051	117.099345485666	497.482241583625	139.71522285786	1.83431006365669	5.50764499679492e-34	9.9919971136365e-33	ZNF530	19	57599885	57612722	+	5019	protein_coding	zinc finger protein 530 [Source:HGNC Symbol;Acc:HGNC:29297]	zf-C2H2
ENSG00000086730	4091.16500820231	4365.67022533495	4106.64811535771	2062.47832319798	1601.16737016415	1676.42225374778	4187.82778296499	1780.02264903664	1.23418533806287	5.76231811200194e-34	1.04455956872242e-32	LAT2	7	74199652	74229834	+	4545	protein_coding	linker for activation of T cells family member 2 [Source:HGNC Symbol;Acc:HGNC:12749]	-
ENSG00000153885	2241.91888764875	2254.15069692239	2284.56050651247	1141.69114183205	1032.28730241837	1042.88476919713	2260.2100303612	1072.28773781585	1.07572001967478	6.10256456292774e-34	1.10534606160749e-32	KCTD15	19	33795933	33815763	+	6388	protein_coding	potassium channel tetramerization domain containing 15 [Source:HGNC Symbol;Acc:HGNC:23297]	-
ENSG00000174227	1266.07764035955	1298.13637826185	1246.54518509504	581.996972766476	510.533394130824	521.442384598564	1270.25306790548	537.990917165288	1.23929120920196	9.38513547532119e-34	1.69445040332747e-32	PIGG	4	499210	540196	+	10895	protein_coding	phosphatidylinositol glycan anchor biosynthesis class G [Source:HGNC Symbol;Acc:HGNC:25985]	-
ENSG00000174652	572.385703980863	575.343294597122	575.5424237502	195.415041950787	188.50463783292	151.128215113979	574.423807442728	178.349298299229	1.68954382473762	1.07086353314228e-33	1.92875564887598e-32	ZNF266	19	9412461	9435578	-	5404	protein_coding	zinc finger protein 266 [Source:HGNC Symbol;Acc:HGNC:13059]	zf-C2H2
ENSG00000196584	301.019169283499	316.101508589374	367.939359466714	76.4667555459603	68.4451363560006	59.0500972961905	328.353345779862	67.9873297327172	2.27376019749809	1.16284849332324e-33	2.09275487853641e-32	XRCC2	7	152644779	152676165	-	4853	protein_coding	X-ray repair cross complementing 2 [Source:HGNC Symbol;Acc:HGNC:12829]	-
ENSG00000177602	423.223966365756	483.78950399959	439.302912814162	90.273253075092	125.66975855528	125.106138339387	448.772127726503	113.68304998992	1.98063952712809	1.17334120797685e-33	2.1099490938323e-32	HASPIN	17	3723903	3726699	+	2797	protein_coding	histone H3 associated protein kinase [Source:HGNC Symbol;Acc:HGNC:19682]	-
ENSG00000113712	6188.41498165809	6273.84396620983	6300.38228124615	3059.73226010988	3073.298827526	3421.9030958589	6254.21374303802	3184.97806116493	0.973327189574047	1.33718521180845e-33	2.39882276065685e-32	CSNK1A1	5	149492197	149551552	-	7714	protein_coding	casein kinase 1 alpha 1 [Source:HGNC Symbol;Acc:HGNC:2451]	-
ENSG00000123473	995.609670346619	888.553630851837	898.068612904901	275.067912311163	372.521070003151	298.253033801098	927.410638034452	315.280672038471	1.55837813278691	1.3861359726948e-33	2.48465425791338e-32	STIL	1	47250139	47314147	-	7291	protein_coding	STIL, centriolar assembly protein [Source:HGNC Symbol;Acc:HGNC:10879]	-
ENSG00000149636	673.024948636839	810.491977816047	738.659117115796	247.454917252899	265.926185514298	257.218220425779	740.725347856227	256.866441064325	1.52781831894285	1.41243446957314e-33	2.52977705235578e-32	DSN1	20	36751791	36773818	-	2739	protein_coding	DSN1 homolog, MIS12 kinetochore complex component [Source:HGNC Symbol;Acc:HGNC:16165]	-
ENSG00000136231	1780.955204537	1614.23788685122	1553.31578454965	704.131373985718	742.798037174958	726.616451475158	1649.50295864596	724.515287545278	1.1871973697956	1.44546888397075e-33	2.58688292785783e-32	IGF2BP3	7	23310209	23470467	-	8511	protein_coding	insulin like growth factor 2 mRNA binding protein 3 [Source:HGNC Symbol;Acc:HGNC:28868]	-
ENSG00000204160	1999.30642285309	2051.76863349627	2046.37306222293	1015.30858752692	925.692417929517	939.797311205473	2032.48270619077	960.266105553969	1.08163443880932	1.48199716699334e-33	2.64803913510941e-32	ZDHHC18	1	26826710	26857602	+	5436	protein_coding	zinc finger DHHC-type containing 18 [Source:HGNC Symbol;Acc:HGNC:20712]	-
ENSG00000128000	3412.7486714589	3062.71522651533	3203.94550548219	1377.46363809876	1520.37966823575	1169.99260574994	3226.46980115214	1355.94530402815	1.25142262041715	1.57535610750719e-33	2.80815658878245e-32	ZNF780B	19	40028260	40056209	-	9217	protein_coding	zinc finger protein 780B [Source:HGNC Symbol;Acc:HGNC:33109]	zf-C2H2
ENSG00000146592	359.425873771343	361.396541832363	417.98652674934	71.1565641886019	104.350781657509	80.0679285372075	379.602980784349	85.1917581277729	2.159132712872	1.72993607052969e-33	3.07638473048785e-32	CREB5	7	28299321	28825894	+	11674	protein_coding	cAMP responsive element binding protein 5 [Source:HGNC Symbol;Acc:HGNC:16844]	TF_bZIP
ENSG00000188229	9563.423936371	11559.8707180779	10664.68062817	5305.94320427247	4813.60057323349	4932.18439789198	10595.9917608729	5017.24272513265	1.07848061109806	2.14718189726164e-33	3.80633712039804e-32	TUBB4B	9	137241213	137243707	+	2111	protein_coding	tubulin beta 4B class IVb [Source:HGNC Symbol;Acc:HGNC:20771]	-
ENSG00000159479	3225.8472170978	3586.98114320015	3573.73846373715	1751.30110965679	1523.74582248277	1561.32460647555	3462.18894134503	1612.12384620503	1.10258148706335	3.12678409626183e-33	5.52546013488784e-32	MED8	1	43383917	43389808	-	2704	protein_coding	mediator complex subunit 8 [Source:HGNC Symbol;Acc:HGNC:19971]	-
ENSG00000143067	740.417299968966	734.357773003362	691.392348015538	207.097462936976	253.583619941904	270.229258813075	722.055806995955	243.636780563985	1.56675866673393	4.28723651641723e-33	7.55239047147543e-32	ZNF697	1	119619422	119647773	-	5041	protein_coding	zinc finger protein 697 [Source:HGNC Symbol;Acc:HGNC:32034]	zf-C2H2
ENSG00000119321	1255.29486414641	1318.37458460446	1255.81317903627	444.99403574663	556.537502173382	533.452573879145	1276.49420926238	511.661370599719	1.31910279508695	4.68855581537362e-33	8.23354356390377e-32	FKBP15	9	113161006	113221361	-	11060	protein_coding	FK506 binding protein 15 [Source:HGNC Symbol;Acc:HGNC:23397]	-
ENSG00000163935	1086.36470347388	1085.15334960864	953.676576552264	380.209701186858	439.84415494348	394.334548045747	1041.7315432116	404.796134725362	1.36447806010489	6.3631321643255e-33	1.11307770264365e-31	SFMBT1	3	52903572	53046750	-	5676	protein_coding	Scm like with four mbt domains 1 [Source:HGNC Symbol;Acc:HGNC:20255]	-
ENSG00000132434	664.937866476984	717.974463106962	683.051153468434	242.144725895541	213.189768977707	261.221616852639	688.654494350793	238.852037241962	1.5256501166207	6.52820896930089e-33	1.14106595032617e-31	LANCL2	7	55365448	55433742	+	5235	protein_coding	LanC like 2 [Source:HGNC Symbol;Acc:HGNC:6509]	-
ENSG00000005007	2654.36007780136	2470.98862202181	2497.72436716069	1260.63942823687	1169.17757513037	1264.07242178116	2541.02435566129	1231.29647504947	1.04499934785854	7.24856949380672e-33	1.26402905416437e-31	UPF1	19	18831938	18868236	+	8600	protein_coding	UPF1, RNA helicase and ATPase [Source:HGNC Symbol;Acc:HGNC:9962]	-
ENSG00000168496	952.478565494058	1163.21500264443	1170.54763477698	391.892122173047	435.355949280791	393.333698939032	1095.41373430516	406.860590130956	1.42924609509133	8.66716683119567e-33	1.50440599252213e-31	FEN1	11	61792637	61797244	+	2478	protein_coding	flap structure-specific endonuclease 1 [Source:HGNC Symbol;Acc:HGNC:3650]	-
ENSG00000164104	3039.84432742113	3261.24239349525	3535.73968857812	1349.85064304049	1512.52530832605	1581.34158860985	3278.94213649817	1481.23917999213	1.14624643126134	8.75347673890245e-33	1.51704433413299e-31	HMGB2	4	173331695	173335125	-	2775	protein_coding	high mobility group box 2 [Source:HGNC Symbol;Acc:HGNC:5000]	HMG
ENSG00000180626	403.455543308332	343.085783712857	394.816541896272	104.079750604224	90.8861646694435	92.0781178177886	380.452622972487	95.6813443638186	1.99171671520378	9.12750164654858e-33	1.57943019254133e-31	ZNF594	17	5179536	5191883	-	5314	protein_coding	zinc finger protein 594 [Source:HGNC Symbol;Acc:HGNC:29392]	zf-C2H2
ENSG00000164109	1110.62594995345	1185.38065721015	1187.23002387119	411.008811059537	438.722103527807	515.437289958273	1161.0788770116	455.056068181872	1.35016050920935	9.35697036240182e-33	1.61789215235437e-31	MAD2L1	4	120055608	120067074	-	5748	protein_coding	mitotic arrest deficient 2 like 1 [Source:HGNC Symbol;Acc:HGNC:6763]	-
ENSG00000087086	78778.9630132029	95343.1538041583	99893.2190967275	42365.7686872764	31995.2961178911	35220.8809144109	91338.4453046962	36527.3152398595	1.32223533698331	9.61959386466938e-33	1.66074678102948e-31	FTL	19	48965301	48966878	+	878	protein_coding	ferritin light chain [Source:HGNC Symbol;Acc:HGNC:3999]	-
ENSG00000243335	531.051728497159	464.515021768531	497.691274643893	156.119625906336	154.843095362756	125.106138339387	497.752674969861	145.356286536159	1.77836236637454	1.09641084759931e-32	1.88418371806861e-31	KCTD7	7	66628767	66649067	+	7565	protein_coding	potassium channel tetramerization domain containing 7 [Source:HGNC Symbol;Acc:HGNC:21957]	-
ENSG00000007341	431.311048525611	418.256264413988	406.864934019868	103.017712332752	131.280015633641	95.0806651379339	418.810748986489	109.792797701442	1.93541031960399	1.21814356702309e-32	2.09018558011794e-31	ST7L	1	112523518	112620825	-	8111	protein_coding	suppression of tumorigenicity 7 like [Source:HGNC Symbol;Acc:HGNC:18441]	-
ENSG00000185070	1712.66428852045	1449.44106377567	1337.37152571906	531.019135735835	626.104689945055	538.45681941272	1499.82562600506	565.193548364537	1.40889477349372	1.26340098308587e-32	2.16453714160093e-31	FLRT2	14	85530144	85654426	+	34899	protein_coding	fibronectin leucine rich transmembrane protein 2 [Source:HGNC Symbol;Acc:HGNC:3761]	-
ENSG00000167900	1331.67286232282	1471.60671834138	1437.46586028432	637.222962883003	592.443147474891	520.441535491849	1413.58181364951	583.369215283247	1.2774390706229	1.50330134704963e-32	2.5735877897168e-31	TK1	17	78174075	78187233	-	1861	protein_coding	thymidine kinase 1 [Source:HGNC Symbol;Acc:HGNC:11830]	-
ENSG00000144554	674.822078005696	617.747155505453	624.662791638703	213.469692565806	235.63079729115	225.191049010896	639.077341716617	224.763846289284	1.50823157559778	1.67259595046683e-32	2.86123377280011e-31	FANCD2	3	10026414	10101930	+	8378	protein_coding	FA complementation group D2 [Source:HGNC Symbol;Acc:HGNC:3585]	-
ENSG00000269343	451.079471583035	417.292540302435	462.47289766723	140.189051834261	104.350781657509	95.0806651379339	443.6149698509	113.206832876568	1.97150547377178	1.77314591252264e-32	3.03093337047026e-31	ZNF587B	19	57819741	57846238	+	4380	protein_coding	zinc finger protein 587B [Source:HGNC Symbol;Acc:HGNC:37142]	zf-C2H2
ENSG00000197062	328.874674500778	335.375990820433	328.086985519438	56.2880283879986	87.520010422427	72.0611356834867	330.779216946883	71.9563914979708	2.20334231248919	1.99880984710948e-32	3.40631142860704e-31	ZSCAN26	6	28267010	28278224	+	2933	protein_coding	zinc finger and SCAN domain containing 26 [Source:HGNC Symbol;Acc:HGNC:12978]	-
ENSG00000170860	2149.36672515263	2476.77096669113	2710.88822780891	1045.04565912812	1092.87807886467	1006.85420135538	2445.67530655089	1048.25931311606	1.22241846428356	2.26545463574004e-32	3.85195834358281e-31	LSM3	3	14178358	14201119	+	3815	protein_coding	LSM3 homolog, U6 small nuclear RNA and mRNA degradation associated [Source:HGNC Symbol;Acc:HGNC:17874]	-
ENSG00000174371	415.136884205901	343.085783712857	308.624198242861	72.2186024600736	85.2759075910828	76.0645321103471	355.615622053873	77.8530140538345	2.1933537207012	2.40711914990511e-32	4.08664835736912e-31	EXO1	1	241847967	241895148	+	4140	protein_coding	exonuclease 1 [Source:HGNC Symbol;Acc:HGNC:3511]	-
ENSG00000100979	378.295732144338	415.36509207933	410.572131596358	116.824209861884	109.96103873587	106.0900053118	401.410985273342	110.958417969851	1.85526587528175	2.43417921639042e-32	4.12947022083199e-31	PLTP	20	45898621	45912155	-	2541	protein_coding	phospholipid transfer protein [Source:HGNC Symbol;Acc:HGNC:9093]	-
ENSG00000131153	297.424910545786	304.536819250738	357.744566131364	74.342679003017	62.8348792776399	72.0611356834867	319.902098642629	69.7462313213812	2.1956752544978	2.57303956380678e-32	4.36174836464922e-31	GINS2	16	85676198	85690073	-	3264	protein_coding	GINS complex subunit 2 [Source:HGNC Symbol;Acc:HGNC:24575]	-
ENSG00000101577	1148.36566669944	1001.30935190353	991.675351711294	385.519892544217	357.934401599413	439.372757847926	1047.11679010476	394.275683997185	1.40798628725554	3.11381410133076e-32	5.26653975693851e-31	LPIN2	18	2916994	3013315	-	6800	protein_coding	lipin 2 [Source:HGNC Symbol;Acc:HGNC:14450]	-
ENSG00000198690	619.111067571137	503.06398623065	536.616849197046	170.988161706939	179.528226507543	163.13840439456	552.930634332944	171.218264203014	1.69268355203268	3.23320540838027e-32	5.46025478358915e-31	FAN1	15	30903852	30943108	+	6194	protein_coding	FANCD2 and FANCI associated nuclease 1 [Source:HGNC Symbol;Acc:HGNC:29170]	-
ENSG00000105948	207.56844210295	189.853649975935	194.627872765768	27.6129950582634	20.1969254820985	25.0212276678773	197.349988281551	24.2770494027464	3.01989074202566	3.75076731240292e-32	6.32481227668363e-31	TTC26	7	139133744	139191986	+	4999	protein_coding	tetratricopeptide repeat domain 26 [Source:HGNC Symbol;Acc:HGNC:21882]	-
ENSG00000185359	3251.90559294622	3533.97631706474	3355.94060611832	1696.07511954026	1642.68327254402	1769.50122067228	3380.60750537642	1702.75320425219	0.989089685479899	3.96993952016655e-32	6.68436708122125e-31	HGS	17	81683326	81703138	+	8254	protein_coding	hepatocyte growth factor-regulated tyrosine kinase substrate [Source:HGNC Symbol;Acc:HGNC:4897]	-
ENSG00000261824	2008.29206969738	2186.69000911369	2287.34090469484	955.834444324504	1051.3621764848	996.845710288233	2160.7743278353	1001.34744369918	1.10974880545578	5.22411831087758e-32	8.76980816967186e-31	LINC00662	19	27684580	27793940	-	7958	lincRNA	long intergenic non-protein coding RNA 662 [Source:HGNC Symbol;Acc:HGNC:27122]	-
ENSG00000115233	5714.87139296435	6359.61541213804	6307.79667639913	2741.12077866838	3193.35832900292	3008.55241478557	6127.42782716717	2981.01050748562	1.03953717238529	5.82840298620788e-32	9.76963775719469e-31	PSMD14	2	161308038	161411717	+	7698	protein_coding	proteasome 26S subunit, non-ATPase 14 [Source:HGNC Symbol;Acc:HGNC:16889]	-
ENSG00000160439	1371.20970843767	1483.17140768002	1444.8802554373	673.332264113039	646.301615427154	634.538333657369	1433.08712385166	651.390737732521	1.13751283565352	5.94638538887583e-32	9.95255776404698e-31	RDH13	19	55039108	55071291	-	8594	protein_coding	retinol dehydrogenase 13 [Source:HGNC Symbol;Acc:HGNC:19978]	-
ENSG00000173120	3855.74106088208	3650.58693456265	3846.21748560923	1561.19625906336	1892.9007382389	1846.56660188935	3784.18182701798	1766.8878663972	1.09887121287904	7.34836764002751e-32	1.22443741892171e-30	KDM2A	11	67119269	67258087	+	10380	protein_coding	lysine demethylase 2A [Source:HGNC Symbol;Acc:HGNC:13606]	-
ENSG00000189410	1774.665251746	1911.06491320954	1894.37796158681	900.608454207977	783.191888139155	869.737873735416	1860.03604218078	851.179405360849	1.12721014833297	8.23896965929641e-32	1.37080355293608e-30	SH2D5	1	20719732	20732837	-	4423	protein_coding	SH2 domain containing 5 [Source:HGNC Symbol;Acc:HGNC:28819]	-
ENSG00000106070	2964.36489392915	3078.13481230018	2973.17245634564	1509.15638376124	1543.94274796487	1587.34668325014	3005.22405419166	1546.81527165875	0.958019974114112	9.39660649355219e-32	1.55879646318868e-30	GRB10	7	50590063	50793462	-	9795	protein_coding	growth factor receptor bound protein 10 [Source:HGNC Symbol;Acc:HGNC:4564]	-
ENSG00000166451	598.444079829285	758.450875792186	802.608275310263	217.717845651693	225.5323345501	241.204634718338	719.834410310578	228.151604973377	1.65676180533763	9.51746779775498e-32	1.57635864354477e-30	CENPN	16	81006498	81033114	+	3568	protein_coding	centromere protein N [Source:HGNC Symbol;Acc:HGNC:30873]	-
ENSG00000004478	9797.05075432237	10574.9446760707	9727.68644071191	5384.53403636137	4465.76463437512	4796.06891937873	10033.2272903683	4882.12253003841	1.03911343788839	1.11814820334188e-31	1.84535501576496e-30	FKBP4	12	2794953	2805423	+	5180	protein_coding	FK506 binding protein 4 [Source:HGNC Symbol;Acc:HGNC:3720]	-
ENSG00000133069	583.168480194003	553.177640031404	545.884843138273	176.298353064297	118.937450061247	180.152839208717	560.74365445456	158.462880778087	1.81976561703274	1.13357085336749e-31	1.86943548363863e-30	TMCC2	1	205228176	205285632	+	5592	protein_coding	transmembrane and coiled-coil domain family 2 [Source:HGNC Symbol;Acc:HGNC:24239]	-
ENSG00000138356	166.234466619246	188.889925864382	165.897091547964	4.24815308588668	4.48820566268857	6.00509464029056	173.673828010531	4.9138177962886	5.13537821769701	1.27484737374233e-31	2.09780521720206e-30	AOX1	2	200585868	200677064	+	5556	protein_coding	aldehyde oxidase 1 [Source:HGNC Symbol;Acc:HGNC:553]	-
ENSG00000160818	974.942682604767	1114.06507295523	1029.67412687033	319.673519712973	437.600052112135	363.308225737579	1039.56062747677	373.527265854229	1.47772023636393	1.28164837327106e-31	2.10745370405171e-30	GPATCH4	1	156594487	156601496	-	4437	protein_coding	G-patch domain containing 4 [Source:HGNC Symbol;Acc:HGNC:25982]	-
ENSG00000136908	2341.6595676203	2810.21950928846	2664.54825810278	1189.48286404827	1098.48833594303	1230.04355215285	2605.47577833718	1172.67158404805	1.15120625488661	1.39179035707994e-31	2.28689061743003e-30	DPM2	9	127935099	127938484	-	3133	protein_coding	dolichyl-phosphate mannosyltransferase subunit 2, regulatory [Source:HGNC Symbol;Acc:HGNC:3006]	-
ENSG00000123329	207.56844210295	225.511442103395	274.332620660321	25.4889185153201	20.1969254820985	42.0356624820339	235.804168288889	29.2405021598175	2.99976152518779	1.40740814294847e-31	2.31086342127068e-30	ARHGAP9	12	57472255	57488814	-	5127	protein_coding	Rho GTPase activating protein 9 [Source:HGNC Symbol;Acc:HGNC:14130]	-
ENSG00000172732	1824.98487407399	2035.38532359987	2109.39542102328	953.710367781561	878.566258471287	901.765045150299	1989.92187289905	911.347223801049	1.12640713903352	2.04953452784704e-31	3.35050451759605e-30	MUS81	11	65857126	65867653	+	5476	protein_coding	MUS81 structure-specific endonuclease subunit [Source:HGNC Symbol;Acc:HGNC:29814]	-
ENSG00000212724	158.147384459391	184.071305306617	173.311486700946	6.37222962883003	4.48820566268857	4.00339642686037	171.843392155651	4.95461057279299	5.11856788183314	2.29489900516571e-31	3.74616847045133e-30	KRTAP2-3	17	41059240	41060114	-	875	protein_coding	keratin associated protein 2-3 [Source:HGNC Symbol;Acc:HGNC:18906]	-
ENSG00000113811	2657.95433653908	3016.45646916079	3211.35990063517	1413.57293932879	1135.51603266021	1211.02741912526	2961.92356877835	1253.37213037142	1.2404859610356	2.71552673080033e-31	4.42636764720304e-30	SELENOK	3	53884410	53891988	-	2165	protein_coding	selenoprotein K [Source:HGNC Symbol;Acc:HGNC:30394]	-
ENSG00000135249	580.472786140718	491.499296892014	542.177645561782	162.491855535166	160.453352441116	187.158782955722	538.049909531505	170.034663644001	1.66070042529386	2.88880423427815e-31	4.69859200999307e-30	RINT1	7	105532085	105567677	+	3655	protein_coding	RAD50 interactor 1 [Source:HGNC Symbol;Acc:HGNC:21876]	-
ENSG00000185262	3161.15055981896	3802.85534418801	4025.08976867491	1418.88313068615	931.302675007878	1348.14374674523	3663.03189089396	1232.77651747975	1.5704823440869	2.94193226774505e-31	4.78154399959315e-30	UBALD2	17	76265202	76271299	+	1797	protein_coding	UBA like domain containing 2 [Source:HGNC Symbol;Acc:HGNC:28438]	-
ENSG00000155256	840.157979940513	850.004666389718	923.092196546214	360.030974028896	289.489265243413	337.286148962986	871.084947625482	328.935462745099	1.40391023142724	2.96153113390304e-31	4.80992029103126e-30	ZFYVE27	10	97737121	97760907	+	3899	protein_coding	zinc finger FYVE-type containing 27 [Source:HGNC Symbol;Acc:HGNC:26559]	-
ENSG00000137817	1521.27001073721	1575.6889223891	1519.95100636124	717.93787151485	736.065728680925	737.625791649024	1538.96997982918	730.543130614933	1.07484279286618	2.97465352057613e-31	4.82774453685994e-30	PARP6	15	72241181	72272999	-	7696	protein_coding	poly(ADP-ribose) polymerase family member 6 [Source:HGNC Symbol;Acc:HGNC:26921]	-
ENSG00000138180	1961.5667061071	1980.45304924135	1973.15591008724	952.648329510089	1009.84627410493	952.808349592769	1971.7252218119	971.767651069262	1.02105841838896	3.32325713263527e-31	5.38962293126808e-30	CEP55	10	93496632	93529092	+	3271	protein_coding	centrosomal protein 55 [Source:HGNC Symbol;Acc:HGNC:1161]	-
ENSG00000112110	2701.98400607607	3155.23274122442	3393.01258188322	1440.12389611559	1197.22886052218	1172.99515307009	3083.40977639457	1270.11596990262	1.27954000455009	4.77959436835219e-31	7.73475321899355e-30	MRPL18	6	159789812	159798436	+	1375	protein_coding	mitochondrial ribosomal protein L18 [Source:HGNC Symbol;Acc:HGNC:14477]	-
ENSG00000011426	2213.16481774704	1767.47002058814	1851.74518945716	678.642455470398	860.613435820533	739.627489862454	1944.12667593078	759.627793717795	1.35653245837224	4.9635204695805e-31	8.02084925343138e-30	ANLN	7	36389806	36453791	+	6012	protein_coding	anillin actin binding protein [Source:HGNC Symbol;Acc:HGNC:14082]	-
ENSG00000167601	5882.90298895245	5652.24191425816	5107.59146101023	2752.80319965457	2457.29260032199	2829.40042468357	5547.57878807361	2679.83207488671	1.04948144840507	5.66618998989106e-31	9.14318870012715e-30	AXL	19	41219203	41261766	+	5154	protein_coding	AXL receptor tyrosine kinase [Source:HGNC Symbol;Acc:HGNC:905]	-
ENSG00000168259	1844.75329713142	1909.13746498643	1902.71915613391	802.900933232583	953.74370332132	845.717495174254	1885.53663941725	867.454043909386	1.12065319421356	6.24413902328709e-31	1.00685621926433e-29	DNAJC7	17	41976433	42021376	-	9373	protein_coding	DnaJ heat shock protein family (Hsp40) member C7 [Source:HGNC Symbol;Acc:HGNC:12392]	-
ENSG00000188002	596.646950460429	605.218742055264	584.810417691427	225.152113551994	210.945666146363	206.174915983309	595.558703402373	214.090898560555	1.47621823187635	6.35794034062611e-31	1.0237377004054e-29	AC026412.1	5	1598920	1634005	-	3364	transcribed_unprocessed_pseudogene	programmed cell death 6 pseudogene [Source:NCBI gene;Acc:728613]	-
ENSG00000139410	276.757922803934	398.981782182929	338.281778854787	66.9084111027153	49.3702622895742	77.0653812170622	338.00716128055	64.4480182031172	2.38501012103685	7.05069979824969e-31	1.13365972864847e-29	SDSL	12	113422237	113438276	+	2216	protein_coding	serine dehydratase like [Source:HGNC Symbol;Acc:HGNC:30404]	-
ENSG00000108551	124.001926451113	225.511442103395	223.358653983572	12.7444592576601	5.61025707836071	4.00339642686037	190.957340846027	7.45270425429371	4.68380860503549	7.97270988198667e-31	1.28007551948069e-29	RASD1	17	17494437	17496395	-	1748	protein_coding	ras related dexamethasone induced 1 [Source:HGNC Symbol;Acc:HGNC:15828]	-
ENSG00000264247	828.476639042944	926.138871202403	934.213789275687	303.742945640898	381.497481328528	316.268317721969	896.276433173678	333.836248230465	1.42601977155486	8.05817209527521e-31	1.2928736071206e-29	LINC00909	18	74591774	74598508	-	3742	lincRNA	long intergenic non-protein coding RNA 909 [Source:HGNC Symbol;Acc:HGNC:44331]	-
ENSG00000100325	1681.21452456545	1814.69250205424	1672.87290639148	819.89354557613	740.553934343613	828.703060360097	1722.92664433706	796.383513426614	1.11264115536177	8.14300630774137e-31	1.3055527516791e-29	ASCC2	22	29788608	29838304	-	5416	protein_coding	activating signal cointegrator 1 complex subunit 2 [Source:HGNC Symbol;Acc:HGNC:24103]	-
ENSG00000101084	1935.50833025868	2447.85924334454	2404.1176283543	1014.24654925545	878.566258471287	843.715796960824	2262.49506731917	912.176201562519	1.31049304848188	8.28424005759517e-31	1.32724980765947e-29	RAB5IF	20	36605734	36612557	+	1549	protein_coding	RAB5 interacting factor [Source:HGNC Symbol;Acc:HGNC:15870]	-
ENSG00000278970	1779.15807516815	2102.84601140858	2002.81349069917	911.228836922694	693.427774885384	729.618998795303	1961.60585909196	778.091870201127	1.33372154183072	1.25658966695702e-30	2.00323564069929e-29	HEIH	5	180829954	180831605	-	1652	TEC	hepatocellular carcinoma up-regulated EZH2-associated long non-coding RNA [Source:HGNC Symbol;Acc:HGNC:45049]	-
ENSG00000215154	375.600038091053	366.215162390128	397.596940078641	116.824209861884	100.984627410493	99.0840615647942	379.804046853274	105.630966279057	1.84657347392489	2.08203279919951e-30	3.29809254830208e-29	AC141586.1	16	2603350	2630494	+	2751	transcribed_unprocessed_pseudogene	potassium channel tetramerization domain containing 5 pseudogene [Source:NCBI gene;Acc:652276]	-
ENSG00000103429	2998.51035193743	3207.27384324828	3106.63156909931	1657.84174176728	1444.08017197005	1515.28554756665	3104.138588095	1539.06915376799	1.01192626591762	2.38220866725205e-30	3.75770431035028e-29	BFAR	16	14632815	14669236	+	4401	protein_coding	bifunctional apoptosis regulator [Source:HGNC Symbol;Acc:HGNC:17613]	-
ENSG00000152492	3875.5094839395	4285.68112407605	4174.30447112866	1795.9067170586	2030.91306236658	2130.80774819643	4111.83169304807	1985.87584254054	1.04982058978008	2.3963072407817e-30	3.77729271797272e-29	CCDC50	3	191329077	191398670	+	9202	protein_coding	coiled-coil domain containing 50 [Source:HGNC Symbol;Acc:HGNC:18111]	-
ENSG00000115963	2533.95241008796	2524.95717226878	2654.35346476743	983.447439382767	1272.40630537221	1162.98666200294	2571.08768237472	1139.6134689193	1.17414543086719	2.47720447798691e-30	3.90207443981707e-29	RND3	2	150468195	150539011	-	3594	protein_coding	Rho family GTPase 3 [Source:HGNC Symbol;Acc:HGNC:671]	-
ENSG00000041802	2181.71505379205	2163.56063043642	2222.46494710625	1150.18744800382	1063.70474205719	1040.8830709837	2189.24687711157	1084.9250870149	1.01295350551221	2.50406142510346e-30	3.941617136798e-29	LSG1	3	194640788	194672477	-	4818	protein_coding	large 60S subunit nuclear export GTPase 1 [Source:HGNC Symbol;Acc:HGNC:25652]	-
ENSG00000118785	159.944513828247	153.232133736922	198.335070342259	4.24815308588668	4.48820566268857	5.00424553357547	170.503905969143	4.58020142738357	5.21557170029093	2.62288790667958e-30	4.12000519680947e-29	SPP1	4	87975650	87983426	+	2321	protein_coding	secreted phosphoprotein 1 [Source:HGNC Symbol;Acc:HGNC:11255]	-
ENSG00000011198	890.477602268501	929.030043537062	874.898628051834	392.954160444518	368.032864340462	336.285299856271	898.135424619132	365.757441547084	1.29664242279789	2.82714547303982e-30	4.43774971668919e-29	ABHD5	3	43690108	43734371	+	7549	protein_coding	abhydrolase domain containing 5 [Source:HGNC Symbol;Acc:HGNC:21396]	-
ENSG00000115541	2495.31412865755	2807.3283369538	3108.48516788755	1210.7236294777	1339.72939031254	1224.03845751256	2803.7092111663	1258.1638257676	1.1562179494693	3.16493255413913e-30	4.96104281394278e-29	HSPE1	2	197499994	197503457	+	1977	protein_coding	heat shock protein family E (Hsp10) member 1 [Source:HGNC Symbol;Acc:HGNC:5269]	-
ENSG00000076356	220.148347684947	233.221234995818	236.33384550129	29.7370716012068	49.3702622895742	32.027171414883	229.901142727352	37.044835101888	2.64069260263336	3.25559520939631e-30	5.09960063531779e-29	PLXNA2	1	208022242	208244320	-	13781	protein_coding	plexin A2 [Source:HGNC Symbol;Acc:HGNC:9100]	-
ENSG00000139514	4258.29803950598	3661.18789978973	3807.29191105607	1991.32175900938	1902.99920097995	1950.65490898772	3908.92595011726	1948.32528965902	1.00458490488754	3.71066665725384e-30	5.80030355505924e-29	SLC7A1	13	29509410	29595688	-	7692	protein_coding	solute carrier family 7 member 1 [Source:HGNC Symbol;Acc:HGNC:11057]	-
ENSG00000100263	1734.22984094673	1863.84243174344	1923.10874280461	894.236224579147	719.234957445843	700.594374700565	1840.39367183159	771.355185575185	1.25459257890718	3.74217793683909e-30	5.84549518167262e-29	RHBDD3	22	29259852	29268209	-	3014	protein_coding	rhomboid domain containing 3 [Source:HGNC Symbol;Acc:HGNC:1308]	-
ENSG00000140995	1665.93892493017	1843.60422540083	1890.67076401032	835.824119648205	610.395970125645	698.592676487135	1800.07130478044	714.937588753662	1.33160318126042	3.87164122944819e-30	6.04352441357892e-29	DEF8	16	89947925	89968060	+	6565	protein_coding	differentially expressed in FDCP 8 homolog [Source:HGNC Symbol;Acc:HGNC:25969]	-
ENSG00000118193	505.891917333165	458.732677099213	448.570906755389	144.437204920147	160.453352441116	126.106987446102	471.065167062589	143.665848269122	1.71599407495572	4.20249444561222e-30	6.55542471536929e-29	KIF14	1	200551497	200620734	-	7277	protein_coding	kinesin family member 14 [Source:HGNC Symbol;Acc:HGNC:19181]	-
ENSG00000140451	482.529235538027	436.567022533495	528.275654649942	158.243702449279	127.913861386624	149.126516900549	482.457304240488	145.094693578817	1.73216904817729	4.23851151271281e-30	6.60702231503179e-29	PIF1	15	64815632	64825668	-	4656	protein_coding	PIF1 5'-to-3' DNA helicase [Source:HGNC Symbol;Acc:HGNC:26220]	-
ENSG00000100441	2154.7581132592	2198.25469845232	2235.44013862396	1140.62910356057	1062.58269064152	1117.94845220076	2196.15098344516	1107.05341546762	0.987999501419142	4.59834767949639e-30	7.15800963571468e-29	KHNYN	14	24429286	24441834	+	8015	protein_coding	KH and NYN domain containing [Source:HGNC Symbol;Acc:HGNC:20166]	-
ENSG00000165480	384.585684935336	397.054333959823	375.353754619696	121.07236294777	104.350781657509	108.09170352523	385.664591171618	111.171616043503	1.79408495646622	5.69746911494707e-30	8.85056743370977e-29	SKA3	13	21153595	21176602	-	3048	protein_coding	spindle and kinetochore associated complex subunit 3 [Source:HGNC Symbol;Acc:HGNC:20262]	-
ENSG00000135636	336.961756660634	358.505369497704	290.088210360407	61.5982197453569	89.7641132537713	70.0594374700565	328.518445506248	73.8072568230616	2.15720476513393	6.59249555859724e-30	1.01986314636028e-28	DYSF	2	71453722	71686768	+	8386	protein_coding	dysferlin [Source:HGNC Symbol;Acc:HGNC:3097]	-
ENSG00000262003	342.353144767204	418.256264413988	404.084535837499	95.5834444324504	117.815398645575	92.0781178177886	388.231315006231	101.825653631938	1.93324555281718	7.87050811751171e-30	1.21422979729189e-28	AC087392.1	17	909632	911212	+	820	antisense	uncharacterized LOC101927727 [Source:NCBI gene;Acc:101927727]	-
ENSG00000248124	352.237356295916	419.219988525541	417.059727355217	87.087138260677	122.303604308263	79.0670794304924	396.172357392225	96.1526073331443	2.04727922054278	8.35751676503111e-30	1.28671412222171e-28	RRN3P1	16	21796106	21820410	-	5253	transcribed_unprocessed_pseudogene	RRN3 homolog, RNA polymerase I transcription factor pseudogene 1 [Source:HGNC Symbol;Acc:HGNC:30548]	-
ENSG00000072778	13767.8080948113	15775.1999820105	14477.5333355908	7533.03745954856	5781.93094495855	6729.70939355229	14673.5138041375	6681.5592660198	1.13485279265794	9.18814283351079e-30	1.4136281629819e-28	ACADVL	17	7217125	7225273	+	4865	protein_coding	acyl-CoA dehydrogenase very long chain [Source:HGNC Symbol;Acc:HGNC:92]	-
ENSG00000165046	173.422984094673	208.164408095441	205.749465495241	25.4889185153201	23.563079729115	31.0263223081679	195.778952561785	26.6927735175343	2.86943107547893	1.05487200831361e-29	1.61852648483777e-28	LETM2	8	38386207	38409527	+	6114	protein_coding	leucine zipper and EF-hand containing transmembrane protein 2 [Source:HGNC Symbol;Acc:HGNC:14648]	-
ENSG00000102172	4853.14786059755	5046.05944809134	4981.54674340954	2094.33947134213	2499.93055411753	2582.19069532494	4960.25135069948	2392.15357359487	1.05201452115299	1.43120107644377e-29	2.18996172881573e-28	SMS	X	21940573	21994835	+	2160	protein_coding	spermine synthase [Source:HGNC Symbol;Acc:HGNC:11123]	-
ENSG00000150403	3791.94296828766	3659.26045156662	3759.09834256169	1950.96430469346	2073.55101616212	1994.69226968318	3736.76725413866	2006.40253017959	0.897334228222084	1.55574905422242e-29	2.37407516909787e-28	TMCO3	13	113490995	113554590	+	10407	protein_coding	transmembrane and coiled-coil domains 3 [Source:HGNC Symbol;Acc:HGNC:20329]	-
ENSG00000176407	7484.14525660378	8237.91370555478	8225.34462283901	4184.43078959838	4244.72050548771	4444.77088292173	7982.46786166585	4291.30739266928	0.895308687835901	1.64367949558771e-29	2.50655547502174e-28	KCMF1	2	84971093	85059472	+	7968	protein_coding	potassium channel modulatory factor 1 [Source:HGNC Symbol;Acc:HGNC:20589]	-
ENSG00000167881	2154.7581132592	2320.64766061955	2159.4425883059	1071.59661591492	1021.06678826165	1150.97647272236	2211.61612072822	1081.21329229964	1.03184320300453	2.33943585542726e-29	3.54454300721911e-28	SRP68	17	76038775	76072653	-	7641	protein_coding	signal recognition particle 68 [Source:HGNC Symbol;Acc:HGNC:11302]	-
ENSG00000165071	411.542625468187	431.74840197573	473.594490396702	0	0	4.00339642686037	438.961839280207	1.33446547562012	8.28128475688665	2.80189668038386e-29	4.22975376639814e-28	TMEM71	8	132685007	132760712	-	3332	protein_coding	transmembrane protein 71 [Source:HGNC Symbol;Acc:HGNC:26572]	-
ENSG00000087087	3086.5696910114	3122.46612143162	2789.66617630934	1240.46070107891	1496.81658850664	1462.24054491075	2999.56732958412	1399.83927816543	1.09954320106319	4.15151257940606e-29	6.23781415507283e-28	SRRT	7	100875111	100888664	+	4850	protein_coding	serrate, RNA effector molecule [Source:HGNC Symbol;Acc:HGNC:24101]	-
ENSG00000197989	619.111067571137	765.196944573057	902.702609875515	254.889185153201	221.044128887412	246.208880251913	762.33687400657	240.714064764175	1.66215283282418	4.16131588143139e-29	6.2483672934412e-28	SNHG12	1	28578538	28583132	-	4266	antisense	small nucleolar RNA host gene 12 [Source:HGNC Symbol;Acc:HGNC:30062]	-
ENSG00000124608	609.226856042426	630.275568955642	616.321597091599	243.206764167013	203.091306236658	235.199540078047	618.608007363222	227.165870160572	1.44388016061545	4.23835364706671e-29	6.35979394384282e-28	AARS2	6	44299654	44313326	-	4298	protein_coding	alanyl-tRNA synthetase 2, mitochondrial [Source:HGNC Symbol;Acc:HGNC:21022]	-
ENSG00000108654	8047.54531374036	8175.27163830383	8290.2205804276	3820.1516624836	4457.91027446542	4430.75899542772	8171.01251082393	4236.27364412558	0.947720690891644	4.31431048685229e-29	6.46945104225923e-28	DDX5	17	64499616	64508199	-	7388	protein_coding	DEAD-box helicase 5 [Source:HGNC Symbol;Acc:HGNC:2746]	-
ENSG00000198855	640.676619997418	591.726604493523	593.151612238531	220.903960466108	191.870792079936	237.201238291477	608.518278909824	216.658663612507	1.48811473577944	4.59481416736228e-29	6.88548219026462e-28	FICD	12	108515185	108525837	+	4267	protein_coding	FIC domain containing [Source:HGNC Symbol;Acc:HGNC:18416]	-
ENSG00000116141	179.712936885671	167.687995410217	142.727106694897	13.8064975291317	19.0748740664264	14.0118874940113	163.376012996928	15.6310863631898	3.39197033845556	5.85726444927949e-29	8.75396212040588e-28	MARK1	1	220528183	220664461	+	5417	protein_coding	microtubule affinity regulating kinase 1 [Source:HGNC Symbol;Acc:HGNC:6896]	-
ENSG00000126226	2072.09016229179	2494.11800069908	2620.98868657901	1080.09292208669	986.283194375813	1096.93062095974	2395.73228318996	1054.43557914075	1.18351507032285	6.42726708924402e-29	9.58037862281347e-28	PCID2	13	113177539	113208715	-	6243	protein_coding	PCI domain containing 2 [Source:HGNC Symbol;Acc:HGNC:25653]	-
ENSG00000196155	327.97610981635	355.614197163046	349.40337158426	101.95567406128	93.1302675007878	90.0764196043584	344.331226187885	95.0541203888089	1.85718962099028	6.56265158369189e-29	9.76922399326002e-28	PLEKHG4	16	67277510	67289499	+	7328	protein_coding	pleckstrin homology and RhoGEF domain containing G4 [Source:HGNC Symbol;Acc:HGNC:24501]	-
ENSG00000147121	943.492918649774	1021.54755824615	1048.21011475278	346.224476499765	453.308771931545	382.324358765166	1004.4168638829	393.952535732159	1.35129488024719	6.7160928175231e-29	9.98441364763784e-28	KRBOX4	X	46446857	46497422	+	4120	protein_coding	KRAB box domain containing 4 [Source:HGNC Symbol;Acc:HGNC:26007]	-
ENSG00000169607	384.585684935336	377.779851728764	443.936909784776	104.079750604224	112.205141567214	128.108685659532	402.100815482959	114.79785927699	1.80693431755243	7.2484089223905e-29	1.07615413314064e-27	CKAP2L	2	112736607	112764677	-	5219	protein_coding	cytoskeleton associated protein 2 like [Source:HGNC Symbol;Acc:HGNC:26877]	-
ENSG00000163376	196.78566588981	212.983028653206	209.456663071731	23.3648419723768	34.7835938858364	38.0322660551735	206.408452538249	32.0602339711289	2.68460550401457	7.779690055079e-29	1.15426978916215e-27	KBTBD8	3	66998307	67011210	+	4736	protein_coding	kelch repeat and BTB domain containing 8 [Source:HGNC Symbol;Acc:HGNC:30691]	-
ENSG00000152359	625.401020362136	669.788257529313	701.587141350888	233.648419723768	271.536442592658	245.208031145198	665.592139747446	250.130964487208	1.41274263637386	8.2320832153602e-29	1.21978092626807e-27	POC5	5	75674124	75717481	-	3448	protein_coding	POC5 centriolar protein [Source:HGNC Symbol;Acc:HGNC:26658]	-
ENSG00000125812	940.797224596489	926.138871202403	935.140588669809	365.341165386255	431.989795033775	388.329453405456	934.025561489567	395.220137941829	1.24165516836173	8.50315617988412e-29	1.25746016191734e-27	GZF1	20	23362182	23373063	+	5463	protein_coding	GDNF inducible zinc finger protein 1 [Source:HGNC Symbol;Acc:HGNC:15808]	ZBTB
ENSG00000120451	1596.74944422919	1428.2391333215	1343.85912147792	627.664618439758	677.719055065974	651.552768471526	1456.28256634287	652.312147325752	1.15902201454855	9.78115950535858e-29	1.44148785112408e-27	SNX19	11	130875436	130916509	-	8152	protein_coding	sorting nexin 19 [Source:HGNC Symbol;Acc:HGNC:21532]	-
ENSG00000013810	1834.8690856027	1845.53167362394	1774.82083974498	851.75469372028	816.853430609319	946.803254952478	1818.40719965721	871.803793094026	1.05986370617357	1.02234936411048e-28	1.50493575680912e-27	TACC3	4	1721490	1745176	+	6528	protein_coding	transforming acidic coiled-coil containing protein 3 [Source:HGNC Symbol;Acc:HGNC:11524]	-
ENSG00000086102	1544.63269253234	1578.58009472376	1466.19664150212	694.573029542473	767.483168319745	726.616451475158	1529.80314291941	729.557549779125	1.06851696275615	1.11520105538453e-28	1.63839799496298e-27	NFX1	9	33290511	33371157	+	7147	protein_coding	nuclear transcription factor, X-box binding 1 [Source:HGNC Symbol;Acc:HGNC:7803]	zf-NF-X1
ENSG00000150753	14799.360352535	15175.7635846246	14769.4751447394	7511.79669411913	8556.76409591575	8335.0713607233	14914.866360633	8134.54405025273	0.874632301320091	1.26623087479818e-28	1.85422394812466e-27	CCT5	5	10249921	10266412	+	5839	protein_coding	chaperonin containing TCP1 subunit 5 [Source:HGNC Symbol;Acc:HGNC:1618]	-
ENSG00000241553	2113.42413777549	2435.33082989435	2214.12375255914	1115.14018504525	1115.31910717811	1101.93486649332	2254.292906743	1110.79805290556	1.02095532023732	1.34601816804262e-28	1.96721692986099e-27	ARPC4	3	9792495	9807726	+	3608	protein_coding	actin related protein 2/3 complex subunit 4 [Source:HGNC Symbol;Acc:HGNC:707]	-
ENSG00000024526	1071.98766852303	885.662458517178	772.023895304213	264.447529596446	338.859527532987	312.264921295109	909.891340781474	305.190659474847	1.57673153994282	1.34710412352486e-28	1.96752478808263e-27	DEPDC1	1	68474152	68497221	-	5904	protein_coding	DEP domain containing 1 [Source:HGNC Symbol;Acc:HGNC:22949]	-
ENSG00000232533	346.845968189346	372.961231170999	438.37611342004	98.7695592468654	108.838987320198	112.09509995209	386.061104260128	106.567882173051	1.85655607924002	1.43581570107354e-28	2.09437153333751e-27	AC093673.1	7	143379692	143380495	-	648	antisense	novel transcript	-
ENSG00000131848	443.890954107608	497.281641561332	443.936909784776	122.134401219242	154.843095362756	153.129913327409	461.703168484572	143.369136636469	1.68701507660514	1.45581114674164e-28	2.12216102181963e-27	ZSCAN5A	19	56219670	56368383	-	8039	protein_coding	zinc finger and SCAN domain containing 5A [Source:HGNC Symbol;Acc:HGNC:23710]	zf-C2H2
ENSG00000147872	3269.87688663479	3557.10569574201	3228.04228972938	1759.79741582856	1733.56943721346	1789.51820280659	3351.67495736873	1760.96168528287	0.928331393660493	1.50360869706037e-28	2.19041583230868e-27	PLIN2	9	19108375	19149290	-	5086	protein_coding	perilipin 2 [Source:HGNC Symbol;Acc:HGNC:248]	-
ENSG00000272476	256.98949974651	294.899578135208	293.795407936898	73.2806407315453	47.1261594582299	39.0331151618886	281.894828606205	53.1466384505546	2.40898134509727	1.51548418901463e-28	2.20628585496574e-27	AL024507.2	6	107957413	107959986	+	2574	antisense	novel transcript, antisense to SEC63	-
ENSG00000183963	1871.71023766427	1920.70215432507	1765.55284580375	888.926033221789	894.274978290697	955.810896912914	1852.65507926436	913.003969475133	1.02051763858878	1.67977719398153e-28	2.44230477143059e-27	SMTN	22	31064105	31104757	+	10242	protein_coding	smoothelin [Source:HGNC Symbol;Acc:HGNC:11126]	-
ENSG00000234456	1411.64511923695	1393.54506530559	1430.05146513133	664.835957941266	710.258546120466	620.526446163358	1411.74721655796	665.206983408363	1.08642676652909	2.18022189879262e-28	3.14955191780595e-27	MAGI2-AS3	7	79452877	79471208	+	11625	processed_transcript	MAGI2 antisense RNA 3 [Source:HGNC Symbol;Acc:HGNC:40862]	-
ENSG00000111196	1051.32068078118	1010.94659301906	1114.93967112961	372.775433286557	490.336468648726	401.340491792752	1059.06898164329	421.484131242678	1.33059523204353	2.33233247347913e-28	3.36496593959332e-27	MAGOHB	12	10604190	10613623	-	4856	protein_coding	mago homolog B, exon junction complex subunit [Source:HGNC Symbol;Acc:HGNC:25504]	-
ENSG00000259642	295.627781176929	342.122059601304	322.526189154701	79.6528703603753	86.3979590067549	86.073023177498	320.092009977645	84.0412841815427	1.92892993277712	2.49511913915568e-28	3.59521076986803e-27	ST20-AS1	15	79922771	79926993	+	4223	antisense	ST20 antisense RNA 1 [Source:HGNC Symbol;Acc:HGNC:27521]	-
ENSG00000106524	1988.52364663995	2023.82063426123	2039.88546646407	944.152023338315	1042.38576515942	1046.88816562399	2017.40991578842	1011.14198470724	0.996469468628468	2.52240944752141e-28	3.63220496869867e-27	ANKMY2	7	16599776	16645817	-	2854	protein_coding	ankyrin repeat and MYND domain containing 2 [Source:HGNC Symbol;Acc:HGNC:25370]	-
ENSG00000142168	12053.346676922	14659.2074608322	15281.0684102952	7052.99616084337	6634.69002086937	6528.53872310255	13997.8741826831	6738.74163493843	1.05463740968101	2.81347420256907e-28	4.04097591855255e-27	SOD1	21	31659622	31668931	+	2019	protein_coding	superoxide dismutase 1 [Source:HGNC Symbol;Acc:HGNC:11179]	-
ENSG00000041982	384.585684935336	342.122059601304	312.331395819352	94.5214061609787	94.2523189164599	92.0781178177886	346.346380118664	93.6172809650757	1.88795175179935	3.21279734385471e-28	4.60275708700867e-27	TNC	9	115019578	115118257	-	9636	protein_coding	tenascin C [Source:HGNC Symbol;Acc:HGNC:5318]	-
ENSG00000226652	149.161737615107	148.413513179157	151.068301242001	10.6203827147167	5.61025707836071	16.0135857074415	149.547850678755	10.7480751668396	3.77874194125934	3.25209360105788e-28	4.65608662194771e-27	PSMD10P2	3	186760693	186762050	+	1087	transcribed_processed_pseudogene	proteasome 26S subunit, non-ATPase, 10 pseudogene 2 [Source:HGNC Symbol;Acc:HGNC:30151]	-
ENSG00000182199	11536.6719833757	13801.4930015501	12853.7807970878	6894.75245839409	6247.58228246248	6189.25087592614	12730.6485940045	6443.8618722609	0.982277904862287	3.5238606509989e-28	5.04196942795374e-27	SHMT2	12	57229327	57234935	+	4838	protein_coding	serine hydroxymethyltransferase 2 [Source:HGNC Symbol;Acc:HGNC:10852]	-
ENSG00000154945	824.882380305231	802.782184923623	797.047478945526	262.323453053503	323.150807713577	345.292941816707	808.237348058127	310.255734194596	1.38080304071172	3.52621012925524e-28	5.04212158304067e-27	ANKRD40	17	50693190	50707924	-	4849	protein_coding	ankyrin repeat domain 40 [Source:HGNC Symbol;Acc:HGNC:28233]	-
ENSG00000105968	2291.33994529231	2632.89427276271	2563.5271241434	1218.15789737801	1255.57553413713	1263.07157267445	2495.92044739947	1245.60166806319	1.00255949744345	3.86648869678474e-28	5.52166028756844e-27	H2AFV	7	44826791	44848083	-	4749	protein_coding	H2A histone family member V [Source:HGNC Symbol;Acc:HGNC:20664]	-
ENSG00000143228	421.426836996899	465.478745880084	483.789283732052	161.429817263694	123.425655723936	109.092552631945	456.898288869678	131.316008539858	1.79979825596275	4.02563555001138e-28	5.73799847134787e-27	NUF2	1	163266576	163355764	+	3362	protein_coding	NUF2, NDC80 kinetochore complex component [Source:HGNC Symbol;Acc:HGNC:14621]	-
ENSG00000090273	7024.08013817646	7746.41440866276	7159.5253195979	3743.68490693764	3761.11634533302	4149.52039644078	7310.00662214571	3884.77388290381	0.911848016133227	4.49050748704287e-28	6.38076784229717e-27	NUDC	1	26900238	26946862	+	2856	protein_coding	nuclear distribution C, dynein complex regulator [Source:HGNC Symbol;Acc:HGNC:8045]	-
ENSG00000167522	3992.32289291519	3561.92431629977	4198.40125537585	1732.1844207703	1895.14484107025	2033.72538484507	3917.54948819694	1887.01821556187	1.05374724055041	4.490779751986e-28	6.38076784229717e-27	ANKRD11	16	89267619	89490561	-	19538	protein_coding	ankyrin repeat domain 11 [Source:HGNC Symbol;Acc:HGNC:21316]	-
ENSG00000115568	667.633560530269	616.7834313939	589.44441466204	225.152113551994	204.21335765233	251.213125785488	624.62046886207	226.859532329937	1.45949206832648	4.97957232312149e-28	7.06188180940851e-27	ZNF142	2	218637916	218659655	-	6994	protein_coding	zinc finger protein 142 [Source:HGNC Symbol;Acc:HGNC:12927]	zf-C2H2
ENSG00000188610	664.937866476984	633.1667412903	616.321597091599	201.787271579617	242.363105785183	256.217371319064	638.142068286294	233.455916227955	1.45027095371948	5.34700651435182e-28	7.55912027859121e-27	FAM72B	1	121167646	121185539	-	3033	protein_coding	family with sequence similarity 72 member B [Source:HGNC Symbol;Acc:HGNC:24805]	-
ENSG00000013588	5228.74789868861	4871.62538390026	4665.5081500137	2573.31873177586	2526.85978809366	2730.31636311877	4921.96047753419	2610.1649609961	0.91496448760154	5.72415258640657e-28	8.08212951238988e-27	GPRC5A	12	12890782	12917937	+	8440	protein_coding	G protein-coupled receptor class C group 5 member A [Source:HGNC Symbol;Acc:HGNC:9836]	-
ENSG00000111276	1808.81070975428	1813.72877794269	1959.2539191754	840.072272734092	888.664721212336	963.817689766635	1860.59780229079	897.518227904354	1.05136331443428	6.04977120291495e-28	8.51513820282544e-27	CDKN1B	12	12715058	12722371	+	2811	protein_coding	cyclin dependent kinase inhibitor 1B [Source:HGNC Symbol;Acc:HGNC:1785]	-
ENSG00000118007	910.246025325925	715.083290772303	786.852685610177	235.772496266711	310.808242141183	296.251335587668	804.060667236135	280.944024665187	1.51772105733226	7.6470534470988e-28	1.07364646741137e-26	STAG1	3	136336233	136752403	-	7846	protein_coding	stromal antigen 1 [Source:HGNC Symbol;Acc:HGNC:11354]	-
ENSG00000167797	3413.64723614333	4076.55299186906	3785.04872559713	1788.47244915829	1651.65968386939	1945.65066345414	3758.41631786984	1795.26093216061	1.06544306310666	8.30480249542129e-28	1.16381141204538e-26	CDK2AP2	11	67506497	67508649	-	2019	protein_coding	cyclin dependent kinase 2 associated protein 2 [Source:HGNC Symbol;Acc:HGNC:30833]	-
ENSG00000100462	2717.25960571135	2943.21343668277	2626.54948294375	1471.98504425974	1372.26888136703	1403.19044761456	2762.34084177929	1415.81479108044	0.964091150054983	8.3117033124218e-28	1.16405275424684e-26	PRMT5	14	22920511	22929585	-	3467	protein_coding	protein arginine methyltransferase 5 [Source:HGNC Symbol;Acc:HGNC:10894]	-
ENSG00000176986	1765.67960490172	1678.80740232527	1754.43125307428	867.685267792355	895.397029706369	867.736175521986	1732.97275343376	876.939491006903	0.982953003311495	9.85202462378648e-28	1.37891537667168e-26	SEC24C	10	73744384	73772161	+	5341	protein_coding	SEC24 homolog C, COPII coat complex component [Source:HGNC Symbol;Acc:HGNC:10705]	-
ENSG00000006194	1323.58578016297	1472.57044245294	1463.41624331975	694.573029542473	577.856479071153	638.54173008423	1419.85748864522	636.990412899285	1.15575844190558	1.01223744956828e-27	1.41587264414411e-26	ZNF263	16	3263800	3301401	+	6945	protein_coding	zinc finger protein 263 [Source:HGNC Symbol;Acc:HGNC:13056]	zf-C2H2
ENSG00000152684	2235.62893485775	2614.5835146432	2628.40308173199	1124.6985294885	1194.98475769083	1254.06393071401	2492.87184374432	1191.24907263111	1.06502368486694	1.33571266868429e-27	1.86485399793077e-26	PELO	5	52787940	52804046	+	4349	protein_coding	pelota mRNA surveillance and ribosome rescue factor [Source:HGNC Symbol;Acc:HGNC:8829]	-
ENSG00000096384	43866.1307644235	44218.5534103849	40496.4995261916	20335.9088221396	22848.3329773318	24252.5755539201	42860.394567	22478.9391177972	0.931054518556739	1.59022711987097e-27	2.21606479854059e-26	HSP90AB1	6	44246166	44253888	+	2980	protein_coding	heat shock protein 90 alpha family class B member 1 [Source:HGNC Symbol;Acc:HGNC:5258]	-
ENSG00000198952	2660.65003059236	2832.38516385418	2811.90936176829	1461.36466154502	1517.01351398874	1436.21846813616	2768.31485207161	1471.53221455664	0.911825459243567	1.60629979948975e-27	2.23707601567104e-26	SMG5	1	156249224	156282825	-	5304	protein_coding	SMG5, nonsense mediated mRNA decay factor [Source:HGNC Symbol;Acc:HGNC:24644]	-
ENSG00000137310	621.806761624423	687.135291537267	659.881168615366	275.067912311163	250.217465694888	235.199540078047	656.274407259019	253.494972694699	1.37265861540675	1.87330003673883e-27	2.597658126207e-26	TCF19	6	31158542	31167159	+	3538	protein_coding	transcription factor 19 [Source:HGNC Symbol;Acc:HGNC:11629]	Others
ENSG00000166228	1626.40207881533	1861.91498352034	1849.89159066892	894.236224579147	812.365224946631	827.702211253382	1779.40288433486	844.767886926387	1.07451991554999	1.87564850233493e-27	2.5977096140163e-26	PCBD1	10	70882280	70888784	-	1614	protein_coding	pterin-4 alpha-carbinolamine dehydratase 1 [Source:HGNC Symbol;Acc:HGNC:8646]	-
ENSG00000157077	1137.5828904863	1051.42300570429	991.675351711294	426.939385131612	497.068777142759	446.378701594932	1060.22708263396	456.795621289767	1.21559700925952	2.00811002616503e-27	2.77262267617552e-26	ZFYVE9	1	52142094	52346686	+	5809	protein_coding	zinc finger FYVE-type containing 9 [Source:HGNC Symbol;Acc:HGNC:6775]	-
ENSG00000102580	1441.29775382308	1267.29720669215	1286.39755904231	574.562704866174	623.860587113711	632.536635443939	1331.66417318585	610.319975807941	1.12570814875413	2.14722833051466e-27	2.96106738731954e-26	DNAJC3	13	95677139	95794989	+	5591	protein_coding	DnaJ heat shock protein family (Hsp40) member C3 [Source:HGNC Symbol;Acc:HGNC:9439]	-
ENSG00000166794	8785.26691965604	10064.1708969477	9350.47908730397	5058.48828701957	3923.81380060548	4083.46435539758	9399.97230130255	4355.25548100754	1.10983807734422	2.21079791648159e-27	3.04313016329903e-26	PPIB	15	64155812	64163205	-	1911	protein_coding	peptidylprolyl isomerase B [Source:HGNC Symbol;Acc:HGNC:9255]	-
ENSG00000188643	399.861284570619	460.660125322319	424.474122508199	150.809434548977	102.106678826165	115.097647272236	428.331844133712	122.671253549126	1.80260629387185	2.26243281957448e-27	3.11229895461415e-26	S100A16	1	153606886	153613145	-	1701	protein_coding	S100 calcium binding protein A16 [Source:HGNC Symbol;Acc:HGNC:20441]	-
ENSG00000170037	2382.993543104	2528.81206871499	2452.31119684868	1342.41637514019	1255.57553413713	1271.07836552817	2454.70560288922	1289.69009160183	0.928404352464152	2.32548541910426e-27	3.19512599331452e-26	CNTROB	17	7932101	7949918	+	6234	protein_coding	centrobin, centriole duplication and spindle assembly protein [Source:HGNC Symbol;Acc:HGNC:29616]	-
ENSG00000165030	944.391483334202	935.776112317933	971.285765040595	339.852246870935	433.111846449447	408.346435539758	950.484453564243	393.770176286713	1.27173973117276	2.40939577111695e-27	3.30637351301385e-26	NFIL3	9	91409045	91423862	-	2085	protein_coding	nuclear factor, interleukin 3 regulated [Source:HGNC Symbol;Acc:HGNC:7787]	TF_bZIP
ENSG00000158691	221.046912369376	205.273235760782	264.137827324971	44.6056074018102	39.271799548525	47.0399080156094	230.152658485043	43.6391049886482	2.39653625240292	2.54857302201997e-27	3.49523028608693e-26	ZSCAN12	6	28378955	28399734	-	5495	protein_coding	zinc finger and SCAN domain containing 12 [Source:HGNC Symbol;Acc:HGNC:13172]	zf-C2H2
ENSG00000235162	2470.15431749355	2717.70199457937	2899.95530420994	1200.10324676299	1391.34375543346	1307.10893336991	2695.93720542762	1299.51864518879	1.05293921279801	2.82832058237387e-27	3.87652378357316e-26	C12orf75	12	105235290	105396097	+	2693	protein_coding	chromosome 12 open reading frame 75 [Source:HGNC Symbol;Acc:HGNC:35164]	-
ENSG00000173559	2763.0864046172	2542.30420627673	2573.72191747875	1299.93484428133	1386.85554977077	1145.97222718878	2626.37084279089	1277.58754041362	1.04034697963472	3.18960947836627e-27	4.36904581686271e-26	NABP1	2	191678068	191696659	+	13806	protein_coding	nucleic acid binding protein 1 [Source:HGNC Symbol;Acc:HGNC:26232]	-
ENSG00000169981	425.021095734613	465.478745880084	435.595715237671	123.196439490714	162.697455272461	134.113780299823	442.031852284123	140.002558354332	1.66058070082085	3.1923429365939e-27	4.37012695059426e-26	ZNF35	3	44648727	44660791	+	2663	protein_coding	zinc finger protein 35 [Source:HGNC Symbol;Acc:HGNC:13099]	zf-C2H2
ENSG00000163132	857.230708944652	1076.47983260467	1199.27841599478	351.534667857123	269.292339761314	395.335397152462	1044.3296525147	338.7208015903	1.62238385300746	3.30412451600253e-27	4.52039627940991e-26	MSX1	4	4859666	4863936	+	2120	protein_coding	msh homeobox 1 [Source:HGNC Symbol;Acc:HGNC:7391]	Homeobox
ENSG00000073417	1980.4365644801	1860.95125940878	1815.60001308638	799.714818418168	950.377549074304	932.791367458467	1885.66261232509	894.29457831698	1.07639759204008	3.4465840952383e-27	4.71242805917071e-26	PDE8A	15	84980440	85139145	+	7886	protein_coding	phosphodiesterase 8A [Source:HGNC Symbol;Acc:HGNC:8793]	-
ENSG00000197818	685.604854218836	626.42067250943	655.247171644752	258.075299967616	273.780545424003	253.214823998919	655.757566124339	261.690223130179	1.32624218873595	3.60834591277644e-27	4.92575624826256e-26	SLC9A8	20	49812713	49892242	+	6946	protein_coding	solute carrier family 9 member A8 [Source:HGNC Symbol;Acc:HGNC:20728]	-
ENSG00000136810	7121.12512409472	8790.12762147463	9491.35259521062	4038.93154640676	3981.03842280476	3683.12471271154	8467.53511359333	3901.03156064102	1.11811593021834	3.81114799844557e-27	5.19823936341381e-26	TXN	9	110243811	110256640	-	1142	protein_coding	thioredoxin [Source:HGNC Symbol;Acc:HGNC:12435]	-
ENSG00000117899	1619.2135613399	1593.03595639706	1564.43737727913	785.908320889037	834.806253260073	764.648717530331	1592.22896500536	795.12109722648	1.00231313892009	4.48332864693421e-27	6.10025794950285e-26	MESD	15	80946289	80989878	-	7510	protein_coding	mesoderm development LRP chaperone [Source:HGNC Symbol;Acc:HGNC:13520]	-
ENSG00000022840	4023.77265687018	4151.72347257019	3850.85148257984	2047.60978739738	2128.53153553005	2270.92662313655	4008.78253734007	2149.02264868799	0.899277443718458	4.50009122960243e-27	6.1193618063523e-26	RNF10	12	120533480	120577594	+	5911	protein_coding	ring finger protein 10 [Source:HGNC Symbol;Acc:HGNC:10055]	-
ENSG00000172530	536.443116603729	579.198191043334	590.371214056163	191.166888864901	221.044128887412	219.185954370605	568.670840567742	210.465657374306	1.43389245873076	4.64476938019572e-27	6.31228090254168e-26	BANP	16	87949244	88077318	+	8154	protein_coding	BTG3 associated nuclear protein [Source:HGNC Symbol;Acc:HGNC:13450]	-
ENSG00000139433	1069.29197446974	1298.13637826185	1257.66677782451	516.150599935232	552.049296510694	506.429647997837	1208.3650435187	524.876514814588	1.2032208795172	4.7955780916406e-27	6.51329331383065e-26	GLTP	12	109850943	109880488	-	2696	protein_coding	glycolipid transfer protein [Source:HGNC Symbol;Acc:HGNC:24867]	-
ENSG00000154813	2055.01743328765	2242.58600758376	2336.46127258334	995.129860368956	1120.92936425647	1122.95269773433	2211.35490448492	1079.67064078659	1.03424045356437	5.03225277649415e-27	6.82649233011681e-26	DPH3	3	16257978	16264972	-	3562	protein_coding	diphthamide biosynthesis 3 [Source:HGNC Symbol;Acc:HGNC:27717]	-
ENSG00000188070	396.267025832905	384.525920509635	401.304137655131	122.134401219242	120.059501476919	136.115478513253	394.032361332557	126.103127069805	1.64231029435357	6.15980305042229e-27	8.33092978143154e-26	C11orf95	11	63759892	63768775	-	5948	protein_coding	chromosome 11 open reading frame 95 [Source:HGNC Symbol;Acc:HGNC:28449]	-
ENSG00000147789	476.239282747029	515.592399680838	550.518840108887	193.290965407844	179.528226507543	175.148593675141	514.116840845585	182.655928530176	1.49305333760713	6.24615973780321e-27	8.44264453315337e-26	ZNF7	8	144827464	144847509	+	10296	protein_coding	zinc finger protein 7 [Source:HGNC Symbol;Acc:HGNC:13139]	zf-C2H2
ENSG00000161011	42258.5985439812	48569.7677740465	46974.8272911093	26332.1769028686	24452.866501743	24912.1351152454	45934.3978697123	25232.3928399523	0.864283602811891	6.48089433212559e-27	8.75466002388936e-26	SQSTM1	5	179806398	179838078	+	7654	protein_coding	sequestosome 1 [Source:HGNC Symbol;Acc:HGNC:11280]	-
ENSG00000204178	953.377130178486	829.766460047106	797.974278339649	254.889185153201	364.666710093446	306.259826654819	860.37262285508	308.605240633822	1.48057201117181	6.50420399412189e-27	8.78087071350581e-26	MACO1	1	25430858	25500209	+	3979	protein_coding	macoilin 1 [Source:HGNC Symbol;Acc:HGNC:25572]	-
ENSG00000013275	71708.1575114361	81709.3487980185	77363.6526249987	43808.016659935	44082.0339675114	42321.9053265544	76927.0529781511	43403.9853180003	0.82566368042208	7.32987034503882e-27	9.88367280238648e-26	PSMC4	19	39971005	39981441	+	2387	protein_coding	proteasome 26S subunit, ATPase 4 [Source:HGNC Symbol;Acc:HGNC:9551]	-
ENSG00000116096	3715.56497011125	4475.53477405199	4065.86894201631	2155.93769108749	1839.04227028664	1816.54112868789	4085.65622872652	1937.17369668734	1.07654032621738	7.53221910176931e-27	1.01443511665411e-25	SPR	2	72887360	72892158	+	1480	protein_coding	sepiapterin reductase [Source:HGNC Symbol;Acc:HGNC:11257]	-
ENSG00000104687	2876.30555485517	3042.47702017272	2894.39450784521	1345.60248995461	1538.33249088651	1581.34158860985	2937.72569429103	1488.42552315032	0.980763389593303	8.06592242460676e-27	1.08566349856474e-25	GSR	8	30678061	30727999	-	3760	protein_coding	glutathione-disulfide reductase [Source:HGNC Symbol;Acc:HGNC:4623]	-
ENSG00000279672	241.713900111228	249.604544892219	262.284228536726	61.5982197453569	60.5907764462956	46.0390589088943	251.200891180057	56.076018366849	2.16701663722672	8.20113124537805e-27	1.10299467305582e-25	AP006621.5	11	779617	780755	+	1139	TEC	TEC	-
ENSG00000157456	1435.00780103209	1455.22340844498	1462.48944392563	653.153536955078	730.455471602564	732.621546115448	1450.90688446757	705.41018489103	1.04037193626065	8.20449814640684e-27	1.10299467305582e-25	CCNB2	15	59105078	59125045	+	2801	protein_coding	cyclin B2 [Source:HGNC Symbol;Acc:HGNC:1580]	-
ENSG00000172262	1279.55611062598	1249.9501726842	1283.61716085995	600.051623381494	642.935461180137	609.517105989492	1271.04114805671	617.501396850374	1.04188970905114	8.64937242128047e-27	1.1614133410128e-25	ZNF131	5	43065176	43192021	+	8516	protein_coding	zinc finger protein 131 [Source:HGNC Symbol;Acc:HGNC:12915]	ZBTB
ENSG00000004866	418.731142943614	425.966057306412	431.888517661181	134.878860476902	157.0871981941	127.107836552817	425.528572637069	139.69129840794	1.60932354350273	9.46098658792376e-27	1.26812198284645e-25	ST7	7	116953238	117230103	+	6742	protein_coding	suppression of tumorigenicity 7 [Source:HGNC Symbol;Acc:HGNC:11351]	-
ENSG00000232098	449.282342214178	399.945506294482	414.279329172849	145.499243191619	130.157964217968	140.118874940113	421.16905922717	138.5920274499	1.6030922601782	1.07078946690069e-26	1.43183852688839e-25	AC012313.1	19	58404238	58408484	-	3417	lincRNA	novel transcript	-
ENSG00000124067	1448.48627129851	1608.4555421819	1589.46096092044	786.970359160508	653.033923921186	704.597771127426	1548.80092480028	714.86735140304	1.11492224376171	1.08922695980128e-26	1.4538980761528e-25	SLC12A4	16	67943474	67969601	-	8298	protein_coding	solute carrier family 12 member 4 [Source:HGNC Symbol;Acc:HGNC:10913]	-
ENSG00000157168	1120.51016148216	1103.46410772815	1150.15804810628	546.94970980791	509.411342715152	540.45851762615	1124.71077243886	532.273190049738	1.0789542921087	1.15685208893104e-26	1.54141797599241e-25	NRG1	8	31639386	32767959	+	11328	protein_coding	neuregulin 1 [Source:HGNC Symbol;Acc:HGNC:7997]	-
ENSG00000146826	444.789518792036	475.115986995614	443.010110390653	153.995549363392	160.453352441116	162.137555287845	454.305205392768	158.862152364118	1.51556177910241	1.16362845902492e-26	1.54952846575606e-25	C7orf43	7	100154420	100158715	-	3255	protein_coding	chromosome 7 open reading frame 43 [Source:HGNC Symbol;Acc:HGNC:25604]	-
ENSG00000204619	2974.24910545786	3316.17466785377	3031.56081817537	1676.95843065377	1648.29352962238	1629.38234573217	3107.32819716233	1651.54476866944	0.911784139561345	1.19836027307664e-26	1.59483376069963e-25	PPP1R11	6	30066709	30070333	+	2538	protein_coding	protein phosphatase 1 regulatory inhibitor subunit 11 [Source:HGNC Symbol;Acc:HGNC:9285]	-
ENSG00000155961	1257.09199351527	1251.87762090731	1194.64441902417	503.406140677572	613.762124372662	564.478896187313	1234.53801114891	560.549053745849	1.13956651670994	1.26942826348862e-26	1.6884147045383e-25	RAB39B	X	155258241	155264589	-	3505	protein_coding	RAB39B, member RAS oncogene family [Source:HGNC Symbol;Acc:HGNC:16499]	-
ENSG00000177058	925.521624961207	883.735010294072	990.748552317172	387.64396908716	382.6195327442	437.371059634496	933.33506252415	402.544853821952	1.21237014693984	1.27286217311213e-26	1.69198083543551e-25	SLC38A9	5	55625845	55773194	-	8823	protein_coding	solute carrier family 38 member 9 [Source:HGNC Symbol;Acc:HGNC:26907]	-
ENSG00000141499	1071.0891038386	1277.89817191924	1190.01042205355	506.592255491987	528.486216781579	547.464461373156	1179.66589927046	527.514311215574	1.16058102935068	1.40326477075899e-26	1.86311786870175e-25	WRAP53	17	7686071	7703502	+	5087	protein_coding	WD repeat containing antisense to TP53 [Source:HGNC Symbol;Acc:HGNC:25522]	-
ENSG00000188786	1036.94364583032	992.635834899558	1041.72251899392	449.242188832517	480.238005907677	488.414364076966	1023.76733324127	472.63151960572	1.11506306599399	1.4624954070815e-26	1.93946736049427e-25	MTF1	1	37809567	37859620	-	8024	protein_coding	metal regulatory transcription factor 1 [Source:HGNC Symbol;Acc:HGNC:7428]	zf-C2H2
ENSG00000165195	458.267989058462	496.317917449779	482.862484337929	127.444592576601	177.284123676198	164.139253501275	479.14946361539	156.289323251358	1.61684598256134	1.69912599511263e-26	2.24532358131345e-25	PIGA	X	15319451	15335580	-	6321	protein_coding	phosphatidylinositol glycan anchor biosynthesis class A [Source:HGNC Symbol;Acc:HGNC:8957]	-
ENSG00000076242	2117.01839651321	2196.32725022922	2130.7118070881	930.345525809184	1157.95706097365	995.844861181518	2148.01915127684	1028.04914932145	1.06364851883203	1.70888976718933e-26	2.25689918841843e-25	MLH1	3	36993332	37050918	+	3532	protein_coding	mutL homolog 1 [Source:HGNC Symbol;Acc:HGNC:7127]	-
ENSG00000105173	962.36277702277	1142.97679630182	1121.42726688847	467.296839447535	401.694406810627	481.40842032996	1075.58894673769	450.133222196041	1.25538816212691	1.73754517706139e-26	2.29070618709595e-25	CCNE1	19	29811898	29824308	+	2550	protein_coding	cyclin E1 [Source:HGNC Symbol;Acc:HGNC:1589]	-
ENSG00000115419	2699.28831202278	2424.72986466727	2383.7280416836	1111.95407023084	1325.1427219088	1203.02062627154	2502.58207279122	1213.37247280373	1.04482330744772	1.78650354104864e-26	2.35387025766069e-25	GLS	2	190880827	190965552	+	9827	protein_coding	glutaminase [Source:HGNC Symbol;Acc:HGNC:4331]	-
ENSG00000011332	324.381851078637	396.09060984827	472.66769100258	118.948286404827	77.4215476813778	92.0781178177886	397.713383976495	96.1493173013312	2.04668494638132	1.79703730357049e-26	2.36636230285047e-25	DPF1	19	38211006	38229714	-	4800	protein_coding	double PHD fingers 1 [Source:HGNC Symbol;Acc:HGNC:20225]	-
ENSG00000166881	2380.29784905072	2049.84118527316	1938.8643325047	973.889094939522	1039.0196109124	999.848257608378	2123.00112227619	1004.25232115343	1.0802773980637	1.82560823419216e-26	2.40257739392104e-25	NEMP1	12	57055643	57088063	-	5708	protein_coding	nuclear envelope integral membrane protein 1 [Source:HGNC Symbol;Acc:HGNC:29001]	-
ENSG00000237649	1055.81350420332	1062.02397093137	1010.21133959375	431.187538217498	374.765172834495	497.422006037401	1042.68293824281	434.458239029798	1.26126313809853	2.18663992562752e-26	2.87098669674389e-25	KIFC1	6	33391536	33409924	+	3345	protein_coding	kinesin family member C1 [Source:HGNC Symbol;Acc:HGNC:6389]	-
ENSG00000153989	2692.99835923178	2499.9003453684	2461.5791907899	1287.19038502367	1383.48939552375	1349.14459585195	2551.4926317967	1339.94145879979	0.929348535503267	2.23993498803047e-26	2.93924452194681e-25	NUS1	6	117675502	117710640	+	4676	protein_coding	NUS1, dehydrodolichyl diphosphate synthase subunit [Source:HGNC Symbol;Acc:HGNC:21042]	-
ENSG00000066697	2171.83084226334	2284.98986849209	2492.16357079595	886.801956678845	1170.29962654604	1041.88392009041	2316.32809385046	1032.99516777177	1.16535784986251	2.32161177166329e-26	3.04464348911595e-25	MSANTD3	9	100427156	100451711	+	3253	protein_coding	Myb/SANT DNA binding domain containing 3 [Source:HGNC Symbol;Acc:HGNC:23370]	-
ENSG00000163734	133.886137979825	138.776272063628	173.311486700946	9.55834444324504	5.61025707836071	18.0152839208717	148.657965581466	11.0612951474925	3.72649887927577	2.37905231608245e-26	3.11815381696217e-25	CXCL3	4	74036589	74038807	-	2219	protein_coding	C-X-C motif chemokine ligand 3 [Source:HGNC Symbol;Acc:HGNC:4604]	-
ENSG00000164548	2397.37057805485	2399.67303776689	2283.63370711835	926.097372723297	1201.71706618486	1143.97052897535	2360.22577431336	1090.5949892945	1.11396880732577	2.50790817464299e-26	3.28512587119028e-25	TRA2A	7	23504780	23532041	-	3516	protein_coding	transformer 2 alpha homolog [Source:HGNC Symbol;Acc:HGNC:16645]	-
ENSG00000160957	673.923513321267	696.772532652796	772.950694698336	283.564218482936	264.804134098625	307.260675761534	714.548913557467	285.209676114365	1.32373770450248	2.51701444123847e-26	3.29321598429327e-25	RECQL4	8	144511288	144517845	-	4236	protein_coding	RecQ like helicase 4 [Source:HGNC Symbol;Acc:HGNC:9949]	-
ENSG00000184900	1587.76379738491	1841.67677717772	1853.59878824541	847.506540634393	871.833949977254	828.703060360097	1761.01312093601	849.347850323915	1.05203030350504	3.00692111724958e-26	3.92506230392195e-25	SUMO3	21	44805617	44818779	-	2732	protein_coding	small ubiquitin-like modifier 3 [Source:HGNC Symbol;Acc:HGNC:11124]	-
ENSG00000163319	768.272805186245	947.340801656568	1086.20888991181	353.658744400066	346.713887442692	344.292092709992	933.940832251541	348.221574850917	1.42313038859529	3.24684613559137e-26	4.23578685059912e-25	MRPS18C	4	83455932	83469735	+	4866	protein_coding	mitochondrial ribosomal protein S18C [Source:HGNC Symbol;Acc:HGNC:16633]	-
ENSG00000138080	153.654561037249	179.252684748852	171.4578879127	22.3028037009051	25.8071825604593	24.0203785611622	168.121711232934	24.0434549408422	2.80657606566045	3.61778414537821e-26	4.7033286304113e-25	EMILIN1	2	27078567	27086408	+	3958	protein_coding	elastin microfibril interfacer 1 [Source:HGNC Symbol;Acc:HGNC:19880]	-
ENSG00000183955	1071.98766852303	1085.15334960864	1056.55130929988	473.669069076365	464.529286088267	535.454272092575	1071.23077581052	491.217542419069	1.1238271045831	3.70143521888265e-26	4.80374485277392e-25	KMT5A	12	123383773	123409358	+	4579	protein_coding	lysine methyltransferase 5A [Source:HGNC Symbol;Acc:HGNC:29489]	-
ENSG00000110675	260.583758484223	271.770199457937	265.064626719094	66.9084111027153	71.8112906030171	63.0534937230509	265.806194887085	67.2577318095944	1.98426287658822	3.91961784459592e-26	5.08396825798194e-25	ELMOD1	11	107591091	107666779	+	5856	protein_coding	ELMO domain containing 1 [Source:HGNC Symbol;Acc:HGNC:25334]	-
ENSG00000203497	277.656487488362	356.577921274598	321.599389760579	87.087138260677	85.2759075910828	83.0704758573527	318.611266174513	85.1445072363708	1.90348466117187	4.04089595553337e-26	5.23825024731713e-25	PDCD4-AS1	10	110869868	110872233	-	778	antisense	PDCD4 antisense RNA 1 [Source:HGNC Symbol;Acc:HGNC:27425]	-
ENSG00000153066	899.463249112785	900.118320190473	844.314248045784	392.954160444518	389.351841238233	407.345586433043	881.298605783014	396.550529371931	1.15175437755993	4.14451695742161e-26	5.36947851117712e-25	TXNDC11	16	11679080	11742878	-	4292	protein_coding	thioredoxin domain containing 11 [Source:HGNC Symbol;Acc:HGNC:28030]	-
ENSG00000158186	788.041228243668	806.637081369835	755.341506210005	337.728170327991	318.662602050888	356.302281990573	783.339938607836	337.564351456484	1.21349445968149	4.94609147965826e-26	6.38588422054902e-25	MRAS	3	138347648	138405534	+	6365	protein_coding	muscle RAS oncogene homolog [Source:HGNC Symbol;Acc:HGNC:7227]	-
ENSG00000132963	3970.75734048891	4534.32194485672	4666.43494940782	1890.42812321957	2306.93771062192	2173.84425978518	4390.50474491781	2123.73669787556	1.04783600792047	5.45263648762866e-26	7.03099453490155e-25	POMP	13	28659104	28678925	+	1428	protein_coding	proteasome maturation protein [Source:HGNC Symbol;Acc:HGNC:20330]	-
ENSG00000234127	1620.11212602433	1634.47609319384	1443.95345604317	793.342588789338	756.262654163024	738.626640755739	1566.18055842045	762.743961236034	1.03807419305637	5.68641996056255e-26	7.32069575449743e-25	TRIM26	6	30184455	30213427	-	4377	protein_coding	tripartite motif containing 26 [Source:HGNC Symbol;Acc:HGNC:12962]	-
ENSG00000148426	414.238319521472	467.40619410319	407.79173341399	150.809434548977	146.988735453051	127.107836552817	429.812082346217	141.635335518282	1.60270240402979	6.19556646948588e-26	7.96248959983439e-25	PROSER2	10	11823339	11872277	+	3663	protein_coding	proline and serine rich 2 [Source:HGNC Symbol;Acc:HGNC:23728]	-
ENSG00000129562	4954.68566993796	6107.11969491116	6233.65272486931	2974.76919839215	2582.96235887727	2538.15333462948	5765.15269657281	2698.62829729963	1.09509008489961	7.46509566681282e-26	9.5831193831307e-25	DAD1	14	22564905	22589269	-	808	protein_coding	defender against cell death 1 [Source:HGNC Symbol;Acc:HGNC:2664]	-
ENSG00000165626	365.715826562341	320.920129147139	377.207353407941	77.528793817432	81.9097533440663	118.100194592381	354.614436372474	92.5129139179598	1.93450911745082	7.94756865082921e-26	1.01966579984782e-24	BEND7	10	13438484	13528974	-	10018	protein_coding	BEN domain containing 7 [Source:HGNC Symbol;Acc:HGNC:23514]	-
ENSG00000230989	3982.43868138648	4689.48152681675	4913.89038763858	2318.42954662266	2263.17770541071	2275.93086867012	4528.60353194727	2285.8460402345	0.986246792586376	8.11791490957491e-26	1.0403334739876e-24	HSBP1	16	83807843	83819737	+	9525	protein_coding	heat shock factor binding protein 1 [Source:HGNC Symbol;Acc:HGNC:5203]	-
ENSG00000110619	9470.87177387487	10321.4852347323	9445.93942489861	5691.46309681668	5369.0160239912	5565.72188244263	9746.09881116859	5542.06700108351	0.814324166331957	8.41605046039442e-26	1.07731197180379e-24	CARS	11	3000922	3057613	-	10037	protein_coding	cysteinyl-tRNA synthetase [Source:HGNC Symbol;Acc:HGNC:1493]	-
ENSG00000173207	4230.4425342887	5358.30606023451	5267.92775619346	2519.1547799308	2138.6299982711	2059.74746161966	4952.22545023889	2239.17741327386	1.14508088914998	1.1083111700503e-25	1.41548968638583e-24	CKS1B	1	154974653	154979249	+	2338	protein_coding	CDC28 protein kinase regulatory subunit 1B [Source:HGNC Symbol;Acc:HGNC:19083]	-
ENSG00000276900	412.441190152616	423.074884971753	447.644107361267	135.940898748374	157.0871981941	108.09170352523	427.720060828545	133.706600155901	1.68129106807535	1.18528665668433e-25	1.51208135465098e-24	AC023157.3	12	31729117	31731204	+	2088	antisense	novel transcript, antisense to AMN1	-
ENSG00000173175	159.045949143819	159.01447840624	153.848699424369	20.1787271579617	21.3189768977707	23.0195294544471	157.303042324809	21.5057445033932	2.8692819296243	1.21941124695377e-25	1.55297031212616e-24	ADCY5	3	123282296	123449758	-	8873	protein_coding	adenylate cyclase 5 [Source:HGNC Symbol;Acc:HGNC:236]	-
ENSG00000110880	5097.55745476207	5086.53586077657	4966.71795310358	2263.20355650613	2743.41571131839	2745.3290997195	5050.27042288074	2583.98278918134	0.966759776107952	1.22958662831044e-25	1.56504236869547e-24	CORO1C	12	108645109	108731596	-	6532	protein_coding	coronin 1C [Source:HGNC Symbol;Acc:HGNC:2254]	-
ENSG00000132205	946.188612703059	1103.46410772815	1108.45207537076	493.847796234327	436.478000696463	454.385494448652	1052.70159860065	461.570430459814	1.18899240266586	1.25096451416625e-25	1.5913514628992e-24	EMILIN2	18	2847030	2915993	+	6435	protein_coding	elastin microfibril interfacer 2 [Source:HGNC Symbol;Acc:HGNC:19881]	-
ENSG00000244405	3461.27116441803	3413.51080312062	3228.9690891235	1704.57142571203	1863.72740143143	1883.59801883781	3367.91701888738	1817.29894866042	0.890033217823827	1.27145243528699e-25	1.61649931223874e-24	ETV5	3	186046308	186110318	-	5802	protein_coding	ETS variant 5 [Source:HGNC Symbol;Acc:HGNC:3494]	ETS
ENSG00000245522	230.931123898088	253.459441338431	271.552222477953	49.9157987591685	62.8348792776399	63.0534937230509	251.980929238157	58.6013905866198	2.10395416233955	1.31211215580805e-25	1.66630830724596e-24	AC026250.1	11	9754770	9759533	-	2632	lincRNA	uncharacterized LOC440028 [Source:NCBI gene;Acc:440028]	-
ENSG00000282849	221.046912369376	194.6722705337	189.993875795155	24.4268802438484	44.8820566268857	34.0288696283132	201.90435289941	34.4459354996824	2.55617033252946	1.34228580719923e-25	1.70366461740398e-24	AL359834.1	1	200478020	200483604	-	638	lincRNA	novel transcript	-
ENSG00000161955	204.872748049665	181.180132971958	184.433079430418	36.1093012300368	29.1733368074757	36.0305678417434	190.161986817347	33.7710686264186	2.49054800569978	1.37542470748842e-25	1.74474021303186e-24	TNFSF13	17	7558292	7561608	+	2276	protein_coding	TNF superfamily member 13 [Source:HGNC Symbol;Acc:HGNC:11928]	-
ENSG00000105771	1393.67382554838	1516.90175158437	1405.02788149002	628.726656711229	622.738535698039	747.634282716175	1438.53448620759	666.366491708481	1.109128118044	1.58660136706457e-25	2.01035093172928e-24	SMG9	19	43727992	43754990	-	7927	protein_coding	SMG9, nonsense mediated mRNA decay factor [Source:HGNC Symbol;Acc:HGNC:25763]	-
ENSG00000171169	1013.58096403519	1187.30810543326	1164.06003901812	534.205250550251	418.525178045709	465.394834622518	1121.64970282885	472.708421072826	1.24584109650669	1.88443920603635e-25	2.38102442233193e-24	NAIF1	9	128061233	128068206	-	3621	protein_coding	nuclear apoptosis inducing factor 1 [Source:HGNC Symbol;Acc:HGNC:25446]	-
ENSG00000256083	125.79905581997	120.465513944121	139.946708512528	7.4342679003017	11.2205141567214	5.00424553357547	128.737092758873	7.88634253019953	4.04612458714959	2.06550603870169e-25	2.60395091070873e-24	AC090673.2	12	65934777	65948479	-	454	antisense	novel transcript, antisense to HMGA2	-
ENSG00000070010	2796.33329794104	3320.02956429998	3236.38348427649	1656.77970349581	1549.55300504323	1494.26771632563	3117.58211550584	1566.86680828822	0.992516000407049	2.12466408036958e-25	2.67702910305758e-24	UFD1	22	19449910	19479215	-	8736	protein_coding	ubiquitin recognition factor in ER associated degradation 1 [Source:HGNC Symbol;Acc:HGNC:12520]	-
ENSG00000236751	140.176090770824	149.37723729071	173.311486700946	16.9926123435467	23.563079729115	16.0135857074415	154.288271587493	18.8564259267011	3.03947246701497	2.53876570614468e-25	3.18628562494249e-24	LINC01186	X	46325924	46327645	-	626	lincRNA	long intergenic non-protein coding RNA 1186 [Source:HGNC Symbol;Acc:HGNC:49573]	-
ENSG00000259712	317.19333360321	370.07005883634	352.183769766628	106.203827147167	100.984627410493	110.09340173866	346.482387402059	105.76061876544	1.71053475333626	3.27236355677811e-25	4.09783777321774e-24	AC023906.5	15	52056675	52100523	-	635	antisense	novel transcript, antisense to MAPK6	-
ENSG00000069667	179.712936885671	177.325236525746	178.872283065682	30.7991098726785	33.6615424701642	29.0246240947377	178.6368188257	31.1617588125268	2.52165766978785	3.55100801100925e-25	4.44182293107768e-24	RORA	15	60488284	61229319	-	17040	protein_coding	RAR related orphan receptor A [Source:HGNC Symbol;Acc:HGNC:10258]	THR-like
ENSG00000170312	768.272805186245	681.352946867949	759.048703786495	275.067912311163	308.564139309839	326.27680878912	736.224818613563	303.302953470041	1.2791672135657	3.99034717792756e-25	4.98305688141421e-24	CDK1	10	60778331	60794852	+	3931	protein_coding	cyclin dependent kinase 1 [Source:HGNC Symbol;Acc:HGNC:1722]	-
ENSG00000166579	2319.19545050959	2347.63193574303	2218.75774952976	1051.41788875695	1124.29551850349	1272.07921463488	2295.19504526079	1149.26420729844	0.99741404723233	4.09884780910385e-25	5.11570799850285e-24	NDEL1	17	8413131	8490411	+	7955	protein_coding	nudE neurodevelopment protein 1 like 1 [Source:HGNC Symbol;Acc:HGNC:17620]	-
ENSG00000196182	2270.67295755046	2495.08172481064	2386.50843986597	1310.55522699604	1106.34269585273	1202.01977716483	2384.08770740902	1206.30590000453	0.982464237891957	4.56073636522821e-25	5.68902508421752e-24	STK40	1	36339624	36385896	-	5590	protein_coding	serine/threonine kinase 40 [Source:HGNC Symbol;Acc:HGNC:21373]	-
ENSG00000182481	4696.79760550702	4491.91808394839	4051.96695110447	1760.85945410003	2266.54385965773	2197.86463834635	4413.56088018662	2075.08931736803	1.0888393210449	4.59784495781717e-25	5.72895559655291e-24	KPNA2	17	68035519	68046842	+	3140	protein_coding	karyopherin subunit alpha 2 [Source:HGNC Symbol;Acc:HGNC:6395]	-
ENSG00000087191	3603.24438455771	3814.42003352665	3734.07475892038	1910.60685037754	2157.70487233753	2025.71859199135	3717.24639233491	2031.34343823547	0.871927297084913	4.73135685193401e-25	5.88552514210143e-24	PSMC5	17	63827152	63832026	+	4490	protein_coding	proteasome 26S subunit, ATPase 5 [Source:HGNC Symbol;Acc:HGNC:9552]	-
ENSG00000135597	1053.11781015003	1062.02397093137	908.263406240251	363.217088843311	414.03697238302	470.399080156094	1007.80172910722	415.884380460809	1.27610332073978	4.81320377888495e-25	5.9807183273508e-24	REPS1	6	138903493	138988261	-	9602	protein_coding	RALBP1 associated Eps domain containing 1 [Source:HGNC Symbol;Acc:HGNC:15578]	-
ENSG00000105281	10107.9541351346	10299.3195801666	10012.2138547076	5968.65508567079	4943.75853745146	5526.68876728075	10139.8291900029	5479.700796801	0.88775388318796	4.84118978048044e-25	6.01216927544969e-24	SLC1A5	19	46774883	46788594	-	3332	protein_coding	solute carrier family 1 member 5 [Source:HGNC Symbol;Acc:HGNC:10943]	-
ENSG00000057704	133.886137979825	136.848823840522	117.703523053584	6.37222962883003	2.24410283134428	5.00424553357547	129.479494957977	4.54019266458326	4.81998593592183	4.98009076984517e-25	6.17443355347931e-24	TMCC3	12	94567124	94650562	-	6515	protein_coding	transmembrane and coiled-coil domain family 3 [Source:HGNC Symbol;Acc:HGNC:29199]	-
ENSG00000234380	113.219150237973	128.175306836545	136.239510936038	9.55834444324504	4.48820566268857	6.00509464029056	125.877989336852	6.68388158207472	4.23041265798827	5.31303962457002e-25	6.58360003754603e-24	LINC01426	21	34745757	34784886	+	3219	antisense	long intergenic non-protein coding RNA 1426 [Source:HGNC Symbol;Acc:HGNC:50734]	-
ENSG00000158201	889.579037584073	881.807562070966	922.165397152092	332.417978970633	403.938509641971	418.354926606909	897.850665602377	384.903805073171	1.22171903883826	5.60207948983984e-25	6.93029954719977e-24	ABHD3	18	21650897	21704805	-	4366	protein_coding	abhydrolase domain containing 3 [Source:HGNC Symbol;Acc:HGNC:18718]	-
ENSG00000184661	656.850784317129	602.327569720606	619.101995273967	277.191988854106	224.410283134428	237.201238291477	626.093449770567	246.267836760004	1.34592808061385	6.41333877319725e-25	7.92082576614988e-24	CDCA2	8	25458997	25507920	+	3908	protein_coding	cell division cycle associated 2 [Source:HGNC Symbol;Acc:HGNC:14623]	-
ENSG00000121039	457.369424374033	460.660125322319	515.300463132224	126.382554305129	142.500529790362	187.158782955722	477.776670942859	152.013955683738	1.64941716688431	6.66337344246982e-25	8.21608931650228e-24	RDH10	8	73294612	73325281	+	5321	protein_coding	retinol dehydrogenase 10 [Source:HGNC Symbol;Acc:HGNC:19975]	-
ENSG00000120948	2293.13707466117	2287.88104082675	2107.54182223503	1004.6882048122	1221.91399166696	1078.91533703887	2229.51997924098	1101.83917783934	1.01727937110019	6.85053464387312e-25	8.43298563663636e-24	TARDBP	1	11012344	11026420	+	6071	protein_coding	TAR DNA binding protein [Source:HGNC Symbol;Acc:HGNC:11571]	-
ENSG00000152669	778.157016714957	805.673357258282	784.072287427809	348.348553042708	282.75695674938	356.302281990573	789.300887133682	329.13593059422	1.26015879865417	7.33239250191265e-25	9.0212106545152e-24	CCNO	5	55231152	55233680	-	1809	protein_coding	cyclin O [Source:HGNC Symbol;Acc:HGNC:18576]	-
ENSG00000101310	3668.83960652098	3508.91949016436	3469.93693159541	1829.89194174569	2069.06281049943	1901.61330275868	3549.23200942692	1933.52268500127	0.876552349420615	7.8345495311032e-25	9.62322428197474e-24	SEC23B	20	18507482	18561415	+	4385	protein_coding	Sec23 homolog B, coat complex II component [Source:HGNC Symbol;Acc:HGNC:10702]	-
ENSG00000130803	1158.24987822815	1155.50520975201	1037.08852202331	492.785757962855	554.293399342038	518.439837278418	1116.94787000116	521.839664861104	1.09829687810323	9.58575650937283e-25	1.17549718940361e-23	ZNF317	19	9140380	9163424	+	5065	protein_coding	zinc finger protein 317 [Source:HGNC Symbol;Acc:HGNC:13507]	zf-C2H2
ENSG00000122218	8796.94826055361	8152.14225962656	7321.71521356937	3745.80898348058	4168.42100922201	4436.76409006801	8090.26857791651	4116.9980275902	0.974543571890011	1.00047040872086e-24	1.22620359036137e-23	COPA	1	160288686	160343400	-	7723	protein_coding	coatomer protein complex subunit alpha [Source:HGNC Symbol;Acc:HGNC:2230]	-
ENSG00000263753	904.854637219355	803.745909035176	811.87626925149	345.162438228293	397.206201147938	344.292092709992	840.158938502007	362.220244028741	1.21509041598663	1.01367925911441e-24	1.24171566138276e-23	LINC00667	18	5237826	5246508	+	6652	lincRNA	long intergenic non-protein coding RNA 667 [Source:HGNC Symbol;Acc:HGNC:27906]	-
ENSG00000182446	4206.18128780914	4462.04263649025	4265.13081175269	2539.33350708877	2429.24131493019	2410.04464896994	4311.11824535069	2459.53982366297	0.809644639025842	1.03683426416396e-24	1.26869682035261e-23	NPLOC4	17	81556887	81648465	-	9574	protein_coding	NPL4 homolog, ubiquitin recognition factor [Source:HGNC Symbol;Acc:HGNC:18261]	-
ENSG00000126254	6722.16240420853	7639.44103228038	6743.3923916368	3790.41459088239	3716.23428870613	4033.42190006183	7034.99860937524	3846.69025988345	0.870754326630488	1.06070089527121e-24	1.2971944898752e-23	RBM42	19	35629030	35637686	+	2206	protein_coding	RNA binding motif protein 42 [Source:HGNC Symbol;Acc:HGNC:28117]	-
ENSG00000101782	2611.2289729488	2464.24255324094	2581.13631263173	1308.4311504531	1421.6391436566	1416.20148600186	2552.20261294049	1382.09059337052	0.884972264127457	1.06246734757949e-24	1.29864823485002e-23	RIOK3	18	23452823	23486603	+	5320	protein_coding	RIO kinase 3 [Source:HGNC Symbol;Acc:HGNC:11451]	-
ENSG00000112081	6406.76619997418	6806.78339989862	7155.81812202141	2936.53582061917	3734.18711135689	3494.96508064911	6789.7892406314	3388.56267087505	1.00276074676334	1.08417328906425e-24	1.32445908649925e-23	SRSF3	6	36594353	36605600	+	7118	protein_coding	serine and arginine rich splicing factor 3 [Source:HGNC Symbol;Acc:HGNC:10785]	-
ENSG00000196453	692.793371694263	760.378324015292	749.780709845268	207.097462936976	308.564139309839	285.241995413802	734.317468518274	266.967865886872	1.46015515487645	1.08962543893712e-24	1.32967430056616e-23	ZNF777	7	149431363	149461123	-	3233	protein_coding	zinc finger protein 777 [Source:HGNC Symbol;Acc:HGNC:22213]	zf-C2H2
ENSG00000109756	857.230708944652	723.75680777628	734.025120145182	246.392878981428	328.761064791938	310.263223081679	771.670878955371	295.139055618348	1.38727606275601	1.1064171477591e-24	1.34943269925823e-23	RAPGEF2	4	159103013	159360174	+	13275	protein_coding	Rap guanine nucleotide exchange factor 2 [Source:HGNC Symbol;Acc:HGNC:16854]	-
ENSG00000162298	2188.00500658305	1890.82670686692	2016.71548161101	967.516865310692	719.234957445843	957.812595126344	2031.84906502033	881.521472627627	1.20398114627893	1.18750343175625e-24	1.44675892352395e-23	SYVN1	11	65121780	65134533	-	5496	protein_coding	synoviolin 1 [Source:HGNC Symbol;Acc:HGNC:20738]	-
ENSG00000196387	398.064155201762	370.07005883634	441.156511602408	126.382554305129	146.988735453051	121.102741912526	403.096908546837	131.491343890235	1.61844818415652	1.31817624310375e-24	1.60509022711193e-23	ZNF140	12	133079838	133107544	+	5374	protein_coding	zinc finger protein 140 [Source:HGNC Symbol;Acc:HGNC:12925]	zf-C2H2
ENSG00000164576	1367.61544969996	1633.51236908228	1598.72895486167	712.627680157491	740.553934343613	751.637679143035	1533.28559121464	734.939764548047	1.06061785781281	1.36322790929902e-24	1.65815134984975e-23	SAP30L	5	154445957	154461054	+	6755	protein_coding	SAP30 like [Source:HGNC Symbol;Acc:HGNC:25663]	-
ENSG00000102401	1954.37818863167	1826.25719139288	1781.30843550384	809.273162861413	967.208320309386	948.804953165909	1853.9812718428	908.428812112236	1.0293355680542	1.46317779688205e-24	1.77780056855755e-23	ARMCX3	X	101622797	101627843	+	4239	protein_coding	armadillo repeat containing X-linked 3 [Source:HGNC Symbol;Acc:HGNC:24065]	-
ENSG00000176915	3115.32376091311	3055.96915773446	2972.24565695152	1753.42518619973	1677.46686642985	1717.4570671231	3047.84619186636	1716.11637325089	0.828581189671213	1.47196831320123e-24	1.7875150591106e-23	ANKLE2	12	132725503	132761888	-	17517	protein_coding	ankyrin repeat and LEM domain containing 2 [Source:HGNC Symbol;Acc:HGNC:29101]	-
ENSG00000198826	1590.45949143819	1475.4616147876	1293.8119541953	603.237738195909	716.990854614499	650.551919364811	1453.24435347369	656.926837391739	1.14601752343306	1.48992671737904e-24	1.80834626097441e-23	ARHGAP11A	15	32615144	32639949	+	6428	protein_coding	Rho GTPase activating protein 11A [Source:HGNC Symbol;Acc:HGNC:15783]	-
ENSG00000120697	903.956072534926	920.356526533085	941.628184428668	383.395816001273	427.501589371086	449.381248915077	921.98026116556	420.092884762479	1.13360501357092	1.58161254537994e-24	1.9185907606611e-23	ALG5	13	36949775	37000261	-	2194	protein_coding	ALG5, dolichyl-phosphate beta-glucosyltransferase [Source:HGNC Symbol;Acc:HGNC:20266]	-
ENSG00000183671	154.553125721677	154.195857848475	195.554672159891	22.3028037009051	20.1969254820985	30.0254732014528	168.101218576681	24.1750674614855	2.79106135153908	1.62161517971923e-24	1.96605534033058e-23	GPR1	2	206175316	206218047	-	2834	protein_coding	G protein-coupled receptor 1 [Source:HGNC Symbol;Acc:HGNC:4463]	-
ENSG00000267100	397.165590517333	513.664951457732	481.008885549684	173.112238249882	130.157964217968	131.111232979677	463.946475841583	144.793811815843	1.6794546110704	1.70323283812943e-24	2.06278382195438e-23	ILF3-DT	19	10651862	10653844	-	1983	lincRNA	ILF3 divergent tranacript [Source:HGNC Symbol;Acc:HGNC:27115]	-
ENSG00000278318	667.633560530269	535.830606023451	691.392348015538	212.407654294334	255.827722773248	223.189350797466	631.618838189752	230.474909288349	1.455953123312	1.71748959599249e-24	2.07893005593534e-23	ZNF229	19	44417519	44448578	-	5505	protein_coding	zinc finger protein 229 [Source:HGNC Symbol;Acc:HGNC:13022]	-
ENSG00000138069	6773.38059122095	7142.15939071905	6447.74338491166	2928.0395144474	3625.34812403669	3654.10008861681	6787.76112228389	3402.49590903363	0.99630897942588	1.72671548637441e-24	2.08897258895178e-23	RAB1A	2	65070696	65130331	-	3312	protein_coding	RAB1A, member RAS oncogene family [Source:HGNC Symbol;Acc:HGNC:9758]	-
ENSG00000198837	1194.19246560529	1221.03844933761	1231.71639478908	577.748819680589	456.674926178562	590.500972961905	1215.64910324399	541.641572940352	1.16496458471771	1.85892343299761e-24	2.24649897456561e-23	DENND4B	1	153929501	153946696	-	7584	protein_coding	DENN domain containing 4B [Source:HGNC Symbol;Acc:HGNC:29044]	-
ENSG00000196998	4353.54589605539	4853.31462578075	4811.01565489096	2673.1503292942	2341.72130450776	2226.88926244108	4672.62539224237	2413.92029874768	0.952891614574977	2.05197862844511e-24	2.47714154727117e-23	WDR45	X	49071470	49101170	-	5452	protein_coding	WD repeat domain 45 [Source:HGNC Symbol;Acc:HGNC:28912]	-
ENSG00000197857	271.366534697364	282.37116468502	280.82021641918	57.3500666594702	80.7877019283942	80.0679285372075	278.185971933854	72.735232375024	1.93524603759541	2.18794423157178e-24	2.63986100039025e-23	ZNF44	19	12224686	12294887	-	6061	protein_coding	zinc finger protein 44 [Source:HGNC Symbol;Acc:HGNC:13110]	zf-C2H2
ENSG00000143942	454.673730320748	478.970883441825	489.350080096788	147.623319734562	187.382586417248	177.150291888572	474.331564619787	170.718732680127	1.47470792053193	2.24157173722113e-24	2.70311424405883e-23	CHAC2	2	53767792	53775196	+	1321	protein_coding	ChaC cation transport regulator homolog 2 [Source:HGNC Symbol;Acc:HGNC:32363]	-
ENSG00000254639	146.466043561822	203.345787537676	153.848699424369	28.6750333297351	21.3189768977707	19.0161330275868	167.886843507956	23.0033810850309	2.86850210922623	2.37973482604223e-24	2.86664948659042e-23	AC116021.1	11	46238382	46239267	+	653	lincRNA	novel transcript	-
ENSG00000123975	3933.01762374292	4596.00028799611	4963.93755492121	2056.10609356915	2369.77258989956	2192.86039281277	4497.65182222008	2206.2463587605	1.0276532979061	2.61718690435068e-24	3.14931087987123e-23	CKS2	9	89311198	89316703	+	613	protein_coding	CDC28 protein kinase regulatory subunit 2 [Source:HGNC Symbol;Acc:HGNC:2000]	-
ENSG00000215190	173.422984094673	195.635994645253	190.920675189277	32.9231864156218	40.3938509641971	21.017831241017	186.659884643068	31.4449562069453	2.57871595854079	2.73240984850221e-24	3.2862016358819e-23	LINC00680	6	57946074	57961501	-	2969	transcribed_unprocessed_pseudogene	long intergenic non-protein coding RNA 680 [Source:HGNC Symbol;Acc:HGNC:44417]	-
ENSG00000178202	1550.02408063891	1328.01182571999	1303.07994813652	601.113661652966	687.817517807023	654.555315791671	1393.70528483181	647.828831750553	1.10570046370445	2.9219093561322e-24	3.50660323049331e-23	KDELC2	11	108472105	108498432	-	4993	protein_coding	KDEL motif containing 2 [Source:HGNC Symbol;Acc:HGNC:28496]	-
ENSG00000163191	11205.1016148216	13020.8764711922	11998.3449563125	6181.06273996512	6834.41517285902	6825.79090779694	12074.7743474421	6613.75627354036	0.868417315485762	3.12158432758458e-24	3.74024373749714e-23	S100A11	1	152032506	152047907	-	680	protein_coding	S100 calcium binding protein A11 [Source:HGNC Symbol;Acc:HGNC:10488]	-
ENSG00000122783	569.690009927578	585.944259824205	552.372438897132	245.330840709956	221.044128887412	228.193596331041	569.335569549638	231.52285530947	1.29776190657735	3.43187458846128e-24	4.10109925568489e-23	CYREN	7	135092363	135170795	-	5321	protein_coding	cell cycle regulator of NHEJ [Source:HGNC Symbol;Acc:HGNC:22432]	-
ENSG00000136193	8298.24486069587	7805.20157946749	7607.16942695916	4442.506089566	4727.20261422673	4588.8931542887	7903.53862237418	4586.20061936048	0.785269051999169	3.77722677741668e-24	4.51139763564145e-23	SCRN1	7	29920103	29990289	-	6046	protein_coding	secernin 1 [Source:HGNC Symbol;Acc:HGNC:22192]	-
ENSG00000152804	621.806761624423	697.736256764349	675.636758315452	298.43275428354	244.607208616527	270.229258813075	665.059925568075	271.089740571047	1.29370480808433	4.20026453599115e-24	5.01133472611513e-23	HHEX	10	92689951	92695646	+	2525	protein_coding	hematopoietically expressed homeobox [Source:HGNC Symbol;Acc:HGNC:4901]	Homeobox
ENSG00000140598	1742.31692310658	1689.40836755235	1553.31578454965	735.992522129868	838.17240750709	868.737024628701	1661.68035840286	814.300651421886	1.02886073809915	5.40455153048225e-24	6.41751237729424e-23	EFL1	15	82130230	82262763	-	4740	protein_coding	elongation factor like GTPase 1 [Source:HGNC Symbol;Acc:HGNC:25789]	-
ENSG00000249279	138.378961401967	125.284134501886	153.848699424369	20.1787271579617	13.4646169880657	8.00679285372075	139.170598442741	13.8833789999161	3.33343613038289	5.43429474872374e-24	6.44942330315799e-23	LINC02057	5	61201309	61264929	-	1036	lincRNA	long intergenic non-protein coding RNA 2057 [Source:HGNC Symbol;Acc:HGNC:52900]	-
ENSG00000125944	4171.13726511643	4201.83712637094	4016.7485741278	1871.31143433308	2308.0597620376	2229.89180976123	4129.90765520506	2136.42100204397	0.950979636229498	5.53187956596934e-24	6.55831164999256e-23	HNRNPR	1	23303771	23344336	-	8676	protein_coding	heterogeneous nuclear ribonucleoprotein R [Source:HGNC Symbol;Acc:HGNC:5047]	-
ENSG00000170689	1205.87380650285	1159.36010619822	1177.96202992996	562.880283879986	574.490324824137	619.525597056643	1181.06531421034	585.632068586922	1.01159982331353	5.78539522698852e-24	6.85525112874265e-23	HOXB9	17	48621159	48626356	-	2581	protein_coding	homeobox B9 [Source:HGNC Symbol;Acc:HGNC:5120]	Homeobox
ENSG00000162385	2091.85858534921	2237.76738702599	2483.82237624885	1034.42527641341	1207.32732326322	1126.9560941612	2271.14944954135	1122.90289794594	1.01637925341206	5.87919414517409e-24	6.96272528952703e-23	MAGOH	1	53226892	53238610	-	1463	protein_coding	mago homolog, exon junction complex subunit [Source:HGNC Symbol;Acc:HGNC:6815]	-
ENSG00000106105	19666.8852480834	19921.1411099114	18631.4482200487	8396.47457425503	10870.4341150317	10299.738157205	19406.4915260145	9855.54894883059	0.97755342989733	5.93604726864662e-24	7.026354423625e-23	GARS	7	30594681	30634033	+	4152	protein_coding	glycyl-tRNA synthetase [Source:HGNC Symbol;Acc:HGNC:4162]	-
ENSG00000163170	1121.40872616659	1406.07347875578	1483.80582999045	619.168312267984	534.096473859939	488.414364076966	1337.09601163761	547.22638340163	1.289054028462	6.38788726772168e-24	7.55323145733024e-23	BOLA3	2	74135398	74147994	-	3156	protein_coding	bolA family member 3 [Source:HGNC Symbol;Acc:HGNC:24415]	-
ENSG00000164087	1266.97620504398	1401.25485819802	1222.44840084785	660.587804855379	510.533394130824	512.434742638128	1296.89315469662	561.185313874777	1.20837360444233	7.19598408232461e-24	8.49534297281998e-23	POC1A	3	52075253	52154690	-	2247	protein_coding	POC1 centriolar protein A [Source:HGNC Symbol;Acc:HGNC:24488]	-
ENSG00000147649	3916.84345942321	3280.51687572631	3230.82268791175	1390.20809735642	1816.6012419732	1578.3390412897	3476.06100768709	1595.04946020644	1.12423526466379	7.32434528806624e-24	8.64234295985055e-23	MTDH	8	97644179	97728770	+	6391	protein_coding	metadherin [Source:HGNC Symbol;Acc:HGNC:29608]	-
ENSG00000155254	889.579037584073	941.55845698725	970.358965646472	429.063461674555	443.210309190496	453.384645341937	933.832153405932	441.886138735663	1.07920255475432	8.22846582689182e-24	9.69389176398712e-23	MARVELD1	10	97713173	97718152	+	3379	protein_coding	MARVEL domain containing 1 [Source:HGNC Symbol;Acc:HGNC:28674]	-
ENSG00000105185	3028.16298652356	3283.40804806096	3648.80921466109	1530.39714919068	1757.13251694257	1734.47150193726	3320.12674974854	1674.00038935684	0.987923916364398	8.61568650502145e-24	1.01447564829687e-22	PDCD5	19	32581068	32587452	+	2253	protein_coding	programmed cell death 5 [Source:HGNC Symbol;Acc:HGNC:8764]	-
ENSG00000066117	2156.55524262806	2232.94876646823	1961.10751796364	957.958520867447	1056.97243356316	1145.97222718878	2116.87050901998	1053.63439387313	1.00619261910105	8.78143337839585e-24	1.03290978272937e-22	SMARCD1	12	50084972	50100712	+	5136	protein_coding	SWI/SNF related, matrix associated, actin dependent regulator of chromatin, subfamily d, member 1 [Source:HGNC Symbol;Acc:HGNC:11106]	-
ENSG00000112139	183.307195623385	203.345787537676	205.749465495241	41.4194925873952	35.9056453015085	45.0382098021792	197.467482885434	40.7877825636943	2.27176640180131	9.53116670526826e-24	1.11992454365405e-22	MDGA1	6	37630679	37699306	-	14187	protein_coding	MAM domain containing glycosylphosphatidylinositol anchor 1 [Source:HGNC Symbol;Acc:HGNC:19267]	-
ENSG00000106803	3437.90848262289	4157.50581723951	4368.00554450031	1894.67627630546	2038.76742227628	2022.7160446712	3987.80661478757	1985.38658108432	1.006097246928	1.05673844205907e-23	1.23844456207527e-22	SEC61B	9	99222064	99230615	+	1190	protein_coding	Sec61 translocon beta subunit [Source:HGNC Symbol;Acc:HGNC:16993]	-
ENSG00000109332	8140.99604092091	8645.56900474168	8602.55197624695	4001.76020690526	4924.68366338503	4618.91862749016	8463.03900730318	4515.12083259348	0.906464882975435	1.15324512760102e-23	1.34943487653388e-22	UBE2D3	4	102794383	102868896	-	10069	protein_coding	ubiquitin conjugating enzyme E2 D3 [Source:HGNC Symbol;Acc:HGNC:12476]	-
ENSG00000176018	1442.19631850751	1305.84617115427	1371.6631033016	677.580417198926	725.967265939876	682.579090779694	1373.23519765446	695.375591306165	0.982240983104787	1.25130100231365e-23	1.46264919032793e-22	LYSMD3	5	90515611	90529584	-	4459	protein_coding	LysM domain containing 3 [Source:HGNC Symbol;Acc:HGNC:26969]	-
ENSG00000184545	368.411520615626	382.598472286529	432.815317055303	131.692745662487	107.716935904526	143.121422260258	394.608436652486	127.510367942424	1.62688167149663	1.28864346366835e-23	1.50551599669112e-22	DUSP8	11	1554044	1571920	-	4616	protein_coding	dual specificity phosphatase 8 [Source:HGNC Symbol;Acc:HGNC:3074]	-
ENSG00000139496	2415.34187174342	2254.15069692239	2246.56173135344	1014.24654925545	1232.01245440801	1221.03591019241	2305.35143333975	1155.76497128529	0.996229735597804	1.34162030423048e-23	1.5649684067718e-22	NUP58	13	25301524	25349800	+	10422	protein_coding	nucleoporin 58 [Source:HGNC Symbol;Acc:HGNC:20261]	-
ENSG00000132692	126.697620504398	135.885099728969	140.873507906651	19.1166888864901	6.73230849403285	14.0118874940113	134.485409380006	13.2869616248447	3.32934053331369	1.39254490749839e-23	1.62352823810938e-22	BCAN	1	156641390	156659532	+	4931	protein_coding	brevican [Source:HGNC Symbol;Acc:HGNC:23059]	-
ENSG00000140534	512.181870124163	424.038609083306	430.961718267058	145.499243191619	152.598992531411	176.149442781856	455.727399158176	158.082559501629	1.52647865179385	1.48983297332072e-23	1.73335743138215e-22	TICRR	15	89575482	89631056	+	8402	protein_coding	TOPBP1 interacting checkpoint and replication regulator [Source:HGNC Symbol;Acc:HGNC:28704]	-
ENSG00000246273	446.586648160893	567.633501704699	510.666466161611	144.437204920147	191.870792079936	109.092552631945	508.295538675734	148.466849877343	1.77946691807969	1.61275037617442e-23	1.874426212805e-22	SBF2-AS1	11	9758292	9811335	+	4644	antisense	SBF2 antisense RNA 1 [Source:HGNC Symbol;Acc:HGNC:27438]	-
ENSG00000137210	2807.11607415419	3295.93646151115	3407.84137218919	1623.85651708018	1604.53352441116	1334.13185925122	3170.29796928484	1520.84063358086	1.06007078831116	1.84441193507655e-23	2.13925136618424e-22	TMEM14B	6	10747759	10852753	+	4815	protein_coding	transmembrane protein 14B [Source:HGNC Symbol;Acc:HGNC:21384]	-
ENSG00000008513	958.768518285056	924.211422979297	997.236148076031	488.537604876969	397.206201147938	403.342190006183	960.072029780128	429.695332010363	1.15983107245444	1.88285131032316e-23	2.18270921884704e-22	ST3GAL1	8	133454848	133571940	-	8852	protein_coding	ST3 beta-galactoside alpha-2,3-sialyltransferase 1 [Source:HGNC Symbol;Acc:HGNC:10862]	-
ENSG00000162086	401.658413939475	361.396541832363	371.646557043205	138.064975291317	120.059501476919	130.110383872962	378.233837605014	129.411620213733	1.54676882713878	2.00357746831114e-23	2.32146465632462e-22	ZNF75A	16	3305406	3318852	+	8063	protein_coding	zinc finger protein 75a [Source:HGNC Symbol;Acc:HGNC:13146]	zf-C2H2
ENSG00000146834	1836.66621497156	2180.90766444437	2101.9810258703	1079.03088381522	993.015502869845	1028.87288170312	2039.85163509541	1033.63975612939	0.980409782814528	2.13058585885339e-23	2.46481260603739e-22	MEPCE	7	100428790	100434126	+	3420	protein_coding	methylphosphate capping enzyme [Source:HGNC Symbol;Acc:HGNC:20247]	-
ENSG00000140391	2300.32559213659	2238.73111113755	2197.44136346493	1225.59216527831	1110.83090151542	1269.07666731474	2245.49935557969	1201.83324470282	0.901310757998534	2.1848122630024e-23	2.52494653201892e-22	TSPAN3	15	77041404	77083984	-	8506	protein_coding	tetraspanin 3 [Source:HGNC Symbol;Acc:HGNC:17752]	-
ENSG00000168005	1726.14275878687	1965.99718756806	1924.03554219874	1009.99839616956	828.073944766041	908.770988897305	1872.05849618455	915.614443277635	1.0313330808533	2.62506542626307e-23	3.02751260397852e-22	SPINDOC	11	63813388	63827718	+	2807	protein_coding	spindlin interactor and repressor of chromatin binding [Source:HGNC Symbol;Acc:HGNC:25115]	-
ENSG00000132823	2394.67488400157	2885.38998998959	2906.4428999688	1439.06185784411	1170.29962654604	1105.93826292018	2728.83592465332	1238.43324910345	1.13979417593691	3.15288741049153e-23	3.62695001090218e-22	OSER1	20	44196496	44210791	-	1712	protein_coding	oxidative stress responsive serine rich 1 [Source:HGNC Symbol;Acc:HGNC:16105]	-
ENSG00000063978	1785.44802795914	1739.52202135311	1749.79725610367	899.546415936505	977.306783050435	959.814293339775	1758.25576847197	945.555830775572	0.895038661404591	3.53059291332114e-23	4.0531495150987e-22	RNF4	4	2462220	2625320	+	7270	protein_coding	ring finger protein 4 [Source:HGNC Symbol;Acc:HGNC:10067]	-
ENSG00000156639	2938.30651808073	3082.95343285795	3017.65882726353	1389.14605908495	1642.68327254402	1686.43074481493	3012.9729260674	1572.75335881463	0.937772844512083	3.75200935456878e-23	4.30294215673455e-22	ZFAND3	6	37819499	38154624	+	4036	protein_coding	zinc finger AN1-type containing 3 [Source:HGNC Symbol;Acc:HGNC:18019]	-
ENSG00000187479	147.36460824625	197.563442868359	240.041043077781	2.12407654294334	2.24410283134428	1.00084910671509	194.98969806413	1.78967616033424	6.78554968798707	3.76618574216759e-23	4.31699760899761e-22	C11orf96	11	43942505	43944338	+	1834	protein_coding	chromosome 11 open reading frame 96 [Source:HGNC Symbol;Acc:HGNC:38675]	-
ENSG00000103942	1337.06425042939	1446.54989144101	1388.34549239581	749.799019659	670.986746571941	705.598620234141	1390.65321142207	708.79479548836	0.971920657687382	4.11705470602246e-23	4.71197330356278e-22	HOMER2	15	82836946	82986153	-	14685	protein_coding	homer scaffold protein 2 [Source:HGNC Symbol;Acc:HGNC:17513]	-
ENSG00000128604	274.960793435077	277.552544127255	265.064626719094	88.1491765321487	72.9333420186892	61.0517955096207	272.525988093809	74.0447713534862	1.8819793415019	4.3863304065709e-23	5.01760482844278e-22	IRF5	7	128937612	128950035	+	4375	protein_coding	interferon regulatory factor 5 [Source:HGNC Symbol;Acc:HGNC:6120]	IRF
ENSG00000284024	649.662266841702	689.062739760373	654.32037225063	304.80498391237	293.977470906101	281.238598986941	664.348459617568	293.340351268471	1.1795953521486	5.58790609015386e-23	6.37588594388215e-22	HSPA14	10	14838160	14847018	+	4924	protein_coding	heat shock protein family A (Hsp70) member 14 [Source:NCBI gene;Acc:51182]	-
ENSG00000089327	3824.29129692708	4378.19863878514	3754.46434559108	2067.78851455534	2047.74383360166	2260.9181320694	3985.6514271011	2125.4834934088	0.906705495295785	5.64547383640368e-23	6.43830344468198e-22	FXYD5	19	35154730	35169883	+	2993	protein_coding	FXYD domain containing ion transport regulator 5 [Source:HGNC Symbol;Acc:HGNC:4029]	-
ENSG00000224411	163.538772565961	159.978202517793	207.603064283486	24.4268802438484	38.1497481328528	27.0229258813075	177.040013122413	29.8665180860029	2.5731626920479	5.81419184718471e-23	6.62399413791272e-22	HSP90AA2P	11	27888838	27891033	-	2196	processed_pseudogene	heat shock protein 90 alpha family class A member 2, pseudogene [Source:HGNC Symbol;Acc:HGNC:5256]	-
ENSG00000068489	1399.96377833938	1332.83044627776	1261.373975401	498.095949320214	572.246221992792	686.582487206554	1331.38940000605	585.641552839853	1.18399442148147	5.9169242162657e-23	6.73762018911958e-22	PRR11	17	59155499	59204705	+	4080	protein_coding	proline rich 11 [Source:HGNC Symbol;Acc:HGNC:25619]	-
ENSG00000166592	103.334938709261	125.284134501886	139.019909118406	13.8064975291317	5.61025707836071	9.00764196043584	122.546327443184	9.47479885597609	3.68597203473787	7.09894619501975e-23	8.06724532718169e-22	RRAD	16	66921679	66925644	-	1709	protein_coding	RRAD, Ras related glycolysis inhibitor and calcium channel regulator [Source:HGNC Symbol;Acc:HGNC:10446]	-
ENSG00000149054	380.991426197623	340.194611378198	347.549772796014	128.506630848072	117.815398645575	115.097647272236	356.245270123945	120.473225588628	1.5647632377309	7.43964127016306e-23	8.44587153892551e-22	ZNF215	11	6926404	7001004	+	5769	protein_coding	zinc finger protein 215 [Source:HGNC Symbol;Acc:HGNC:13007]	zf-C2H2
ENSG00000109111	3255.49985168394	2869.97040420474	2783.17858055048	1237.2745862645	1542.82069654919	1535.30252970095	2969.54961214639	1438.46593750488	1.0458014960226	7.77753527284087e-23	8.8161088180997e-22	SUPT6H	17	28662091	28702684	+	10620	protein_coding	SPT6 homolog, histone chaperone [Source:HGNC Symbol;Acc:HGNC:11470]	-
ENSG00000159885	244.409594164513	320.920129147139	272.479021872075	65.8463728312436	81.9097533440663	76.0645321103471	279.269581727909	74.606886095219	1.90445110021308	7.83820923623008e-23	8.87593285702669e-22	ZNF222	19	44025342	44033112	+	2003	protein_coding	zinc finger protein 222 [Source:HGNC Symbol;Acc:HGNC:13015]	zf-C2H2
ENSG00000093167	2117.91696119764	2092.2450461815	1947.2055270518	895.298262850619	1100.73243877437	1076.91363882544	2052.45584481031	1024.31478015014	1.00277516678416	7.87032219072512e-23	8.90780977860621e-22	LRRFIP2	3	37052656	37183689	-	10644	protein_coding	LRR binding FLII interacting protein 2 [Source:HGNC Symbol;Acc:HGNC:6703]	-
ENSG00000185800	1257.09199351527	1453.29596022188	1383.7114954252	686.076723370699	664.254438077908	704.597771127426	1364.69981638745	684.976310858678	0.993902668660978	9.16884695728764e-23	1.03358747194539e-21	DMWD	19	45782947	45792802	-	5658	protein_coding	DM1 locus, WD repeat containing [Source:HGNC Symbol;Acc:HGNC:2936]	-
ENSG00000260708	240.815335426799	294.899578135208	350.330170978383	80.714908631847	41.5159023798692	70.0594374700565	295.348361513463	64.0967494939243	2.19918980141108	9.31580524139331e-23	1.04962741962927e-21	AL118516.1	22	46761894	46762563	-	670	antisense	novel transcript, antisense to TBC1D22A	-
ENSG00000111725	1192.39533623643	1384.87154830162	1198.35161660066	629.788694982701	582.344684733842	621.527295270073	1258.53950037957	611.220224995538	1.04137449287525	9.47513393723256e-23	1.06651006830803e-21	PRKAB1	12	119667753	119681630	+	6246	protein_coding	protein kinase AMP-activated non-catalytic subunit beta 1 [Source:HGNC Symbol;Acc:HGNC:9378]	-
ENSG00000158006	871.607743895506	940.594732875698	951.822977764018	450.304227103988	451.064669100201	410.348133753188	921.341818178407	437.239009985793	1.07583159235573	9.64419959519871e-23	1.08499658909348e-21	PAFAH2	1	25959767	25998157	-	3835	protein_coding	platelet activating factor acetylhydrolase 2 [Source:HGNC Symbol;Acc:HGNC:8579]	-
ENSG00000163347	819.490992198661	738.212669449574	755.341506210005	276.129950582634	356.812350183741	342.290394496562	771.015055952747	325.077565087646	1.2464621476559	1.01164111452987e-22	1.13698344862012e-21	CLDN1	3	190305701	190322475	-	3663	protein_coding	claudin 1 [Source:HGNC Symbol;Acc:HGNC:2032]	-
ENSG00000112308	4604.2454430109	4253.8782283948	4281.8132008469	1786.34837261535	2288.98488797117	2354.99794810061	4379.97895741753	2143.44373622904	1.03097322656396	1.15436710192685e-22	1.29609708876682e-21	C6orf62	6	24704861	24720836	-	4134	protein_coding	chromosome 6 open reading frame 62 [Source:HGNC Symbol;Acc:HGNC:20998]	-
ENSG00000157036	425.021095734613	449.095435983683	442.08331099653	166.740008621052	177.284123676198	159.1350079677	438.733280904942	167.71971342165	1.38826978554542	1.16577336639766e-22	1.30825031102779e-21	EXOG	3	38496127	38542161	+	5223	protein_coding	exo/endonuclease G [Source:HGNC Symbol;Acc:HGNC:3347]	-
ENSG00000151746	1879.79731982412	1766.50629647659	1759.99204943902	990.881707283069	982.917040128796	974.827029940501	1802.09855524658	982.875259117455	0.874734016966058	1.1900702148141e-22	1.33485021400156e-21	BICD1	12	32106835	32383633	+	12868	protein_coding	BICD cargo adaptor 1 [Source:HGNC Symbol;Acc:HGNC:1049]	-
ENSG00000036672	261.482323168652	239.967303776689	248.382237624885	54.1639518450552	71.8112906030171	72.0611356834867	249.943954856742	66.012126043853	1.92091413360343	1.19571225481989e-22	1.33984147875581e-21	USP2	11	119355215	119381726	-	4538	protein_coding	ubiquitin specific peptidase 2 [Source:HGNC Symbol;Acc:HGNC:12618]	-
ENSG00000125356	1762.98391084844	2095.13621851615	2245.63493195931	1038.67342949929	977.306783050435	923.783725498031	2034.5850204413	979.921312682587	1.05404421783627	1.43669505271523e-22	1.60746796390906e-21	NDUFA1	X	119871487	119876662	+	766	protein_coding	NADH:ubiquinone oxidoreductase subunit A1 [Source:HGNC Symbol;Acc:HGNC:7683]	-
ENSG00000170791	570.588574612006	677.498050421737	733.09832075106	235.772496266711	268.170288345642	277.235202560081	660.394981928268	260.392662390811	1.34207535053531	1.44102555026075e-22	1.61151106063488e-21	CHCHD7	8	56211686	56218798	+	5866	protein_coding	coiled-coil-helix-coiled-coil-helix domain containing 7 [Source:HGNC Symbol;Acc:HGNC:28314]	-
ENSG00000143493	1558.11116279877	1507.26451046884	1425.41746816072	620.230350539456	805.632916452598	709.602016661001	1496.93104714278	711.821761217685	1.07304713172429	1.80735748143153e-22	2.0141686399414e-21	INTS7	1	211940399	212035542	-	5311	protein_coding	integrator complex subunit 7 [Source:HGNC Symbol;Acc:HGNC:24484]	-
ENSG00000178093	205.771312734094	231.293786772713	278.966617630934	63.7222962883003	41.5159023798692	56.0475499760452	238.677239045913	53.7619162147382	2.14687394761586	1.87918329070466e-22	2.09110306972571e-21	TSSK6	19	19512418	19515685	-	1666	protein_coding	testis specific serine kinase 6 [Source:HGNC Symbol;Acc:HGNC:30410]	-
ENSG00000088833	4180.12291196071	4788.7451103067	4473.6606754303	2596.68357374824	2138.6299982711	2326.97417311259	4480.84289923257	2354.09591504398	0.928376985900661	2.00386314921027e-22	2.22543655474054e-21	NSFL1C	20	1442162	1473842	-	6531	protein_coding	NSFL1 cofactor [Source:HGNC Symbol;Acc:HGNC:15912]	-
ENSG00000115459	1068.39340978532	1245.13155212644	1153.86524568277	589.431240666777	461.16313184125	434.368512314351	1155.79673586484	494.987628274126	1.22351251131613	2.10186316069541e-22	2.33081796379435e-21	ELMOD3	2	85354394	85391752	+	7259	protein_coding	ELMO domain containing 3 [Source:HGNC Symbol;Acc:HGNC:26158]	-
ENSG00000088256	1727.93988815573	1876.37084519363	1883.25636885734	1008.93635789809	938.03498350191	998.847408501663	1829.1890340689	981.939583300554	0.897100665757063	2.2882837149986e-22	2.5362939519595e-21	GNA11	19	3094410	3124004	+	6242	protein_coding	G protein subunit alpha 11 [Source:HGNC Symbol;Acc:HGNC:4379]	-
ENSG00000083828	451.079471583035	488.608124557355	420.766924931708	149.747396277506	189.626689248592	154.130762434124	453.484840357366	164.501615986741	1.4647678807172	2.3046418783767e-22	2.55316609867676e-21	ZNF586	19	57769655	57819939	+	3261	protein_coding	zinc finger protein 586 [Source:HGNC Symbol;Acc:HGNC:25949]	zf-C2H2
ENSG00000169288	333.36749792292	341.158335489751	363.3053624961	88.1491765321487	130.157964217968	106.0900053118	345.94373196959	108.132382020639	1.68003290140121	2.30629147227399e-22	2.55373496126969e-21	MRPL1	4	77862520	77952790	+	1943	protein_coding	mitochondrial ribosomal protein L1 [Source:HGNC Symbol;Acc:HGNC:14275]	-
ENSG00000241990	196.78566588981	251.531993115325	245.601839442517	65.8463728312436	43.7600052112135	46.0390589088943	231.306499482551	51.8818123171171	2.1554953538259	2.309674735027e-22	2.55622199379305e-21	PRR34-AS1	22	46053705	46057210	+	1093	antisense	PRR34 antisense RNA 1 [Source:HGNC Symbol;Acc:HGNC:50499]	-
ENSG00000186462	182.408630938956	185.03502941817	166.823890942087	33.9852246870935	31.41743963882	41.0348133753188	178.089183766404	35.4791592337441	2.32331247144548	2.43277466150732e-22	2.69113724613e-21	NAP1L2	X	73212299	73214848	-	2550	protein_coding	nucleosome assembly protein 1 like 2 [Source:HGNC Symbol;Acc:HGNC:7638]	-
ENSG00000109016	669.430689899125	668.82453341776	739.585916509919	311.1772135412	265.926185514298	317.269166828685	692.613713275602	298.124188628061	1.21480776742774	2.44487372603955e-22	2.70319093034515e-21	DHRS7B	17	21123364	21193265	+	5544	protein_coding	dehydrogenase/reductase 7B [Source:HGNC Symbol;Acc:HGNC:24547]	-
ENSG00000213676	1277.75898125712	1223.92962167227	1207.61961054188	628.726656711229	647.423666842826	653.554466684956	1236.43607115709	643.23493007967	0.942788007407677	2.71182439229255e-22	2.99392871758114e-21	ATF6B	6	32115264	32128253	-	3629	protein_coding	activating transcription factor 6 beta [Source:HGNC Symbol;Acc:HGNC:2349]	TF_bZIP
ENSG00000144118	2238.32462891104	2305.2280748347	2322.5592816715	1170.36617516178	1260.06373979982	1333.1310101445	2288.70399513908	1254.5203083687	0.867130318902568	2.96503484917184e-22	3.26706143821983e-21	RALB	2	120240064	120294713	+	2915	protein_coding	RAS like proto-oncogene B [Source:HGNC Symbol;Acc:HGNC:9840]	-
ENSG00000164744	752.098640866534	819.165494820023	967.578567464104	354.720782671538	348.957990274036	382.324358765166	846.280901050221	362.00104390358	1.22443557387075	3.07091700207495e-22	3.382071159855e-21	SUN3	7	47987148	48029119	-	1732	protein_coding	Sad1 and UNC84 domain containing 3 [Source:HGNC Symbol;Acc:HGNC:22429]	-
ENSG00000136122	326.178980447493	371.997507059446	371.646557043205	66.9084111027153	121.181552892591	108.09170352523	356.607681516715	98.7272225068455	1.85376955853916	3.17775208191519e-22	3.49801720358911e-21	BORA	13	72727749	72756198	+	3189	protein_coding	bora, aurora kinase A activator [Source:HGNC Symbol;Acc:HGNC:24724]	-
ENSG00000260231	239.018206057943	279.479992350361	270.62542308383	82.8389851747903	71.8112906030171	62.0526446163358	263.041207164045	72.2343067980477	1.86586384592729	3.57243385851054e-22	3.92287094634098e-21	KDM7A-DT	7	140177184	140179640	+	2457	bidirectional_promoter_lncRNA	KDM7A divergent transcript [Source:HGNC Symbol;Acc:HGNC:48959]	-
ENSG00000184154	228.235429844802	249.604544892219	260.43062974848	71.1565641886019	68.4451363560006	63.0534937230509	246.090201495167	67.5517314225512	1.86595846804046	3.60044237213932e-22	3.95169646684315e-21	LRTOMT	11	72080331	72110782	+	6249	protein_coding	leucine rich transmembrane and O-methyltransferase domain containing [Source:HGNC Symbol;Acc:HGNC:25033]	-
ENSG00000108559	2353.34090851787	2418.94751999795	2316.99848530676	1185.23471096238	1340.85144172821	1345.14119942509	2363.09563794086	1290.40911737189	0.872796166604771	3.62891732197931e-22	3.98100554238413e-21	NUP88	17	5360963	5420160	-	5294	protein_coding	nucleoporin 88 [Source:HGNC Symbol;Acc:HGNC:8067]	-
ENSG00000108961	159.944513828247	193.708546422147	187.213477612786	38.2333777729802	35.9056453015085	36.0305678417434	180.288845954394	36.7231969720774	2.29496893246725	4.07433349713811e-22	4.46527880783376e-21	RANGRF	17	8288497	8290092	+	1577	protein_coding	RAN guanine nucleotide release factor [Source:HGNC Symbol;Acc:HGNC:17679]	-
ENSG00000133678	340.556015398347	402.836678629141	379.060952196186	139.127013562789	129.035912802296	122.103591019241	374.151215407891	130.088839128109	1.52426636273233	4.84608778169337e-22	5.29816931697001e-21	TMEM254	10	80078646	80092557	+	2996	protein_coding	transmembrane protein 254 [Source:HGNC Symbol;Acc:HGNC:25804]	-
ENSG00000120334	619.111067571137	722.793083664727	678.41715649782	262.323453053503	304.07593364715	299.253882907813	673.440435911228	288.551089869489	1.22249611465319	5.31186593392626e-22	5.80175522171013e-21	CENPL	1	173799550	173824720	-	4914	protein_coding	centromere protein L [Source:HGNC Symbol;Acc:HGNC:17879]	-
ENSG00000049449	2230.23754675118	2243.54973169531	2251.19572832405	920.787181365939	1162.44526663634	1211.02741912526	2241.66100225685	1098.08662237585	1.02942507255023	5.43422907228121e-22	5.92964082945325e-21	RCN1	11	32090904	32105755	+	4675	protein_coding	reticulocalbin 1 [Source:HGNC Symbol;Acc:HGNC:9934]	-
ENSG00000010310	451.978036267463	396.09060984827	481.935684943807	173.112238249882	100.984627410493	133.112931193107	443.334777019847	135.736598951161	1.70590112522674	5.45866322891069e-22	5.95341252107979e-21	GIPR	19	45668244	45683724	+	4736	protein_coding	gastric inhibitory polypeptide receptor [Source:HGNC Symbol;Acc:HGNC:4271]	-
ENSG00000165501	274.960793435077	341.158335489751	388.328946137413	96.6454827039221	85.2759075910828	108.09170352523	334.816025020747	96.6710312734116	1.78936228150118	5.73296227536305e-22	6.24348478806253e-21	LRR1	14	49598697	49614672	+	2359	protein_coding	leucine rich repeat protein 1 [Source:HGNC Symbol;Acc:HGNC:19742]	-
ENSG00000225973	570.588574612006	750.741082899763	750.707509239391	279.316065397049	255.827722773248	282.239448093656	690.67905558372	272.461078754651	1.34084661442748	6.68283030192799e-22	7.26737588421565e-21	PIGBOS1	15	55317184	55319161	-	982	protein_coding	PIGB opposite strand 1 [Source:HGNC Symbol;Acc:HGNC:50696]	-
ENSG00000119523	1368.51401438439	1239.34920745712	1365.17550754274	685.014685099228	610.395970125645	700.594374700565	1324.34624312808	665.335009975146	0.992566520824106	6.90200206356649e-22	7.50208909017638e-21	ALG2	9	99216426	99221956	-	2983	protein_coding	ALG2, alpha-1,3/1,6-mannosyltransferase [Source:HGNC Symbol;Acc:HGNC:23159]	-
ENSG00000176102	541.834504710299	520.411020238603	478.228487367316	191.166888864901	204.21335765233	223.189350797466	513.491337438739	206.189865771565	1.31557547536612	7.52748633861555e-22	8.16616013124519e-21	CSTF3	11	33077188	33162371	-	4513	protein_coding	cleavage stimulation factor subunit 3 [Source:HGNC Symbol;Acc:HGNC:2485]	-
ENSG00000140307	2639.98304285051	2893.09978288201	3138.14274849948	1491.10173314623	1617.99814139923	1550.31526630168	2890.408524744	1553.13838028238	0.896143989499044	7.61583095444791e-22	8.25801486705644e-21	GTF2A2	15	59638062	59657541	-	3204	protein_coding	general transcription factor IIA subunit 2 [Source:HGNC Symbol;Acc:HGNC:4647]	-
ENSG00000224914	221.945477053804	269.842751234831	320.672590366456	74.342679003017	66.2010335246564	71.0602865767716	270.82027288503	70.5346663681483	1.93977116029897	8.36444240105754e-22	9.05228388497696e-21	LINC00863	10	87342736	87357882	+	3287	bidirectional_promoter_lncRNA	long intergenic non-protein coding RNA 863 [Source:HGNC Symbol;Acc:HGNC:45162]	-
ENSG00000138678	766.475675817388	745.922462341998	691.392348015538	304.80498391237	300.709779400134	362.307376630864	734.596828724975	322.607379981122	1.18577412569442	8.76911401461443e-22	9.48110364696985e-21	GPAT3	4	83535914	83605875	+	3468	protein_coding	glycerol-3-phosphate acyltransferase 3 [Source:HGNC Symbol;Acc:HGNC:28157]	-
ENSG00000166833	312.700510181068	273.697647681043	294.72220733102	61.5982197453569	104.350781657509	66.0560410431962	293.70678839771	77.3350141486874	1.93084246295459	8.90489576863466e-22	9.62328110996971e-21	NAV2	11	19350724	20121598	+	14673	protein_coding	neuron navigator 2 [Source:HGNC Symbol;Acc:HGNC:15997]	-
ENSG00000081721	916.535978116923	1035.03969580789	1101.9644796119	472.607030804894	484.726211570365	496.421156930686	1017.84671784557	484.584799768648	1.07035022391468	9.48706543647034e-22	1.02425675735341e-20	DUSP12	1	161749758	161757238	+	1762	protein_coding	dual specificity phosphatase 12 [Source:HGNC Symbol;Acc:HGNC:3067]	-
ENSG00000228709	789.838357612525	982.998593784028	998.162947470153	435.435691303385	329.88311620761	371.3150185913	923.666632955569	378.877942034098	1.28477163097393	1.01743101561418e-21	1.09687359083815e-20	LINC02575	21	44485577	44490288	+	912	lincRNA	long intergenic non-protein coding RNA 2575 [Source:HGNC Symbol;Acc:HGNC:53747]	-
ENSG00000127870	1476.34177651579	1441.73127088324	1410.58867785476	632.974809797116	787.680093801843	736.624942542309	1442.88724175126	719.093282047089	1.00507100298499	1.01948898602693e-21	1.09856536087792e-20	RNF6	13	26132115	26222493	-	4621	protein_coding	ring finger protein 6 [Source:HGNC Symbol;Acc:HGNC:10069]	-
ENSG00000110274	1656.95327808589	1477.3890630107	1420.78347119011	776.349976445791	728.21136877122	808.686078225795	1518.37527076223	771.082474480936	0.977231210645272	1.02295739491515e-21	1.10177462016784e-20	CEP164	11	117314557	117413268	+	12898	protein_coding	centrosomal protein 164 [Source:HGNC Symbol;Acc:HGNC:29182]	-
ENSG00000103415	2264.38300475946	2763.96075193391	2512.55315746665	1392.33217389936	1209.57142609457	1182.00279503053	2513.63230472001	1261.30213167482	0.994763248180579	1.09203082526192e-21	1.17504398708652e-20	HMOX2	16	4474690	4510347	+	3793	protein_coding	heme oxygenase 2 [Source:HGNC Symbol;Acc:HGNC:5014]	-
ENSG00000229953	112.320585553545	114.683169274803	94.5335382005159	6.37222962883003	4.48820566268857	4.00339642686037	107.179097676288	4.95461057279299	4.43761314624212	1.13139126191596e-21	1.21623207964356e-20	AL590666.2	1	156646507	156661424	-	758	antisense	novel transcript	-
ENSG00000114354	2554.61939782982	2534.59441338431	2469.92038533701	1069.47253937197	1400.32016675883	1316.11657533035	2519.71139885038	1261.96976048705	0.997769245220708	1.17221033416139e-21	1.25890797378307e-20	TFG	3	100709331	100748966	+	4994	protein_coding	TRK-fused gene [Source:HGNC Symbol;Acc:HGNC:11758]	-
ENSG00000159055	696.387630431976	784.471426804117	810.022670463244	340.914285142406	351.20209310538	355.301432883858	763.627242566446	349.139270377215	1.12873063412463	1.21471077751838e-21	1.30392878973534e-20	MIS18A	21	32268219	32279069	-	1723	protein_coding	MIS18 kinetochore protein A [Source:HGNC Symbol;Acc:HGNC:1286]	-
ENSG00000148572	801.519698510094	800.854736700517	798.901077733772	316.487404898558	384.863635575545	389.330302512171	800.425170981461	363.560447662091	1.13846077834868	1.26932842078773e-21	1.36190760107239e-20	NRBF2	10	63133247	63155031	+	1901	protein_coding	nuclear receptor binding factor 2 [Source:HGNC Symbol;Acc:HGNC:19692]	-
ENSG00000174775	2956.27781176929	3362.43342520831	3300.33264247095	1870.24939606161	1723.47097447241	1651.4010260799	3206.34795981618	1748.37379887131	0.874928973306525	1.27139910591642e-21	1.3634784877285e-20	HRAS	11	532242	537287	-	1854	protein_coding	HRas proto-oncogene, GTPase [Source:HGNC Symbol;Acc:HGNC:5173]	-
ENSG00000274911	148.263172930679	145.522340844498	160.336295183228	23.3648419723768	30.2953882231478	25.0212276678773	151.373936319468	26.227152621134	2.53228710694851	1.3045703410938e-21	1.39705250724661e-20	AL627230.2	9	67725890	67726544	+	655	unprocessed_pseudogene	family with sequence similarity 27-like (FAM27L) pseudogene	-
ENSG00000121940	653.256525579415	629.311844844089	554.226037685378	225.152113551994	259.193877020265	273.23180613322	612.26480270296	252.52593223516	1.27731001286695	1.32980986406536e-21	1.42272566037416e-20	CLCC1	1	108929508	108963457	-	4964	protein_coding	chloride channel CLIC like 1 [Source:HGNC Symbol;Acc:HGNC:29675]	-
ENSG00000187866	398.96271988619	408.619023298459	405.938134625745	129.568669119544	168.307712350821	146.123969580404	404.506625936798	148.000117016923	1.45200632557021	1.430131697288e-21	1.52932922415032e-20	FAM122A	9	68780034	68784608	+	4575	protein_coding	family with sequence similarity 122A [Source:HGNC Symbol;Acc:HGNC:23490]	-
ENSG00000169554	127.596185188827	141.667444398286	122.337520024197	14.8685358006034	22.4410283134428	13.0110383872962	130.533716537103	16.7735341671141	2.96978492505564	1.50753590592906e-21	1.61056996641984e-20	ZEB2	2	144364364	144524583	-	25058	protein_coding	zinc finger E-box binding homeobox 2 [Source:HGNC Symbol;Acc:HGNC:14881]	zf-C2H2
ENSG00000177370	1158.24987822815	1275.97072369613	1142.7436529533	636.160924611531	517.265702624857	490.416062290396	1192.32141829253	547.947563175595	1.12178109859763	1.51211877225234e-21	1.61469861105406e-20	TIMM22	17	997117	1003671	+	3194	protein_coding	translocase of inner mitochondrial membrane 22 [Source:HGNC Symbol;Acc:HGNC:17317]	-
ENSG00000124224	933.608707121062	917.465354198426	926.799394122705	471.544992533422	458.919029009906	466.395683729233	925.957818480731	465.61990175752	0.9917184276363	1.56926936421215e-21	1.67413558465879e-20	PPP4R1L	20	58228940	58309439	-	9251	transcribed_unprocessed_pseudogene	protein phosphatase 4 regulatory subunit 1 like (pseudogene) [Source:HGNC Symbol;Acc:HGNC:15755]	-
ENSG00000123080	1056.71206888775	1109.24645239747	1101.03768021777	585.183087580891	462.285183256922	451.382947128507	1088.99873383433	499.61707265544	1.12417493167449	1.62152204856578e-21	1.72823957362075e-20	CDKN2C	1	50960745	50974633	+	3318	protein_coding	cyclin dependent kinase inhibitor 2C [Source:HGNC Symbol;Acc:HGNC:1789]	-
ENSG00000243943	206.669877418522	199.490891091465	156.629097606737	35.0472629585651	46.0041080425578	31.0263223081679	187.596622038908	37.3592311030969	2.33381827528583	1.73321395028209e-21	1.84465829424436e-20	ZNF512	2	27582969	27623215	+	4398	protein_coding	zinc finger protein 512 [Source:HGNC Symbol;Acc:HGNC:29380]	zf-C2H2
ENSG00000111700	462.760812480603	417.292540302435	439.302912814162	116.824209861884	164.941558103805	173.146895461711	439.785421865734	151.6375544758	1.53584812509194	1.73620068343234e-21	1.84696256328406e-20	SLCO1B3	12	20810702	20916911	+	3542	protein_coding	solute carrier organic anion transporter family member 1B3 [Source:HGNC Symbol;Acc:HGNC:10961]	-
ENSG00000131236	8526.48029054067	8720.73948544281	8296.70817618646	4898.12050802735	5395.94525796733	5070.30157461866	8514.64265072331	5121.45578020445	0.733463425176415	1.81559941525301e-21	1.92960017286323e-20	CAP1	1	40040233	40072649	+	3814	protein_coding	cyclase associated actin cytoskeleton regulatory protein 1 [Source:HGNC Symbol;Acc:HGNC:20040]	-
ENSG00000112335	8863.44204720131	9927.32207310713	10551.611102087	5710.57978570317	5556.39861040845	5489.65735033229	9780.79174079848	5585.54524881464	0.808234706255084	2.03535474559892e-21	2.15907050361361e-20	SNX3	6	108211222	108261260	-	1842	protein_coding	sorting nexin 3 [Source:HGNC Symbol;Acc:HGNC:11174]	-
ENSG00000136161	117.711973660115	115.646893386356	124.191118812442	14.8685358006034	15.70871981941	9.00764196043584	119.183328619638	13.1949658601497	3.18493860243678	2.17775055152523e-21	2.30685565019718e-20	RCBTB2	13	48488959	48533256	-	3545	protein_coding	RCC1 and BTB domain containing protein 2 [Source:HGNC Symbol;Acc:HGNC:1914]	-
ENSG00000079156	1103.43743247802	1077.44355671622	939.774585640423	426.939385131612	473.505697413644	530.450026559	1040.21852494489	476.965036368085	1.12426172501634	2.27808090801959e-21	2.41199729865589e-20	OSBPL6	2	178194481	178402891	+	11486	protein_coding	oxysterol binding protein like 6 [Source:HGNC Symbol;Acc:HGNC:16388]	-
ENSG00000169714	6445.4044814046	7184.56325162738	7398.63956328155	3703.32745262172	3899.12866946069	4212.57389016383	7009.53576543785	3938.34333741541	0.831584181933124	2.6498435239926e-21	2.80033769310323e-20	CNBP	3	129169484	129183922	-	1927	protein_coding	CCHC-type zinc finger nucleic acid binding protein [Source:HGNC Symbol;Acc:HGNC:13164]	Others
ENSG00000231074	907.55033127264	874.097769178543	902.702609875515	316.487404898558	457.796977594234	357.303131097288	894.783570108899	377.19583786336	1.24780152693547	2.77417909290616e-21	2.92898063176819e-20	HCG18	6	30287397	30327150	-	13918	antisense	HLA complex group 18 [Source:HGNC Symbol;Acc:HGNC:31337]	-
ENSG00000124783	3608.63577266428	3239.07673892953	3390.23218370086	1817.14748248803	2000.61767414343	1975.67613665559	3412.64823176489	1931.14709776235	0.821559423939347	2.85040772860197e-21	3.00663842907156e-20	SSR1	6	7268306	7347446	-	11349	protein_coding	signal sequence receptor subunit 1 [Source:HGNC Symbol;Acc:HGNC:11323]	-
ENSG00000187792	251.59811163994	221.656545657183	311.404596425229	73.2806407315453	69.5671877716728	46.0390589088943	261.553084574117	62.9622958040375	2.05916821121754	2.97265927977802e-21	3.13265050590015e-20	ZNF70	22	23738678	23751092	-	6924	protein_coding	zinc finger protein 70 [Source:HGNC Symbol;Acc:HGNC:13140]	zf-C2H2
ENSG00000140950	1849.24612055356	1930.3393954406	1828.5752046041	1070.53457764344	1054.72833073181	1007.8550504621	1869.38690686608	1044.37265294579	0.840070300743096	3.01833186112871e-21	3.17780157257382e-20	TLDC1	16	84476421	84554033	-	8159	protein_coding	TBC/LysM-associated domain containing 1 [Source:HGNC Symbol;Acc:HGNC:29325]	-
ENSG00000055130	1441.29775382308	1377.16175540919	1315.12834026012	545.887671536439	711.380597536138	695.59012916699	1377.86261649746	650.952799413189	1.08195405788712	3.45007885635739e-21	3.62556673834508e-20	CUL1	7	148697914	148801036	+	3548	protein_coding	cullin 1 [Source:HGNC Symbol;Acc:HGNC:2551]	-
ENSG00000242732	261.482323168652	265.024130677066	293.795407936898	75.4047172744886	95.374370332132	68.0577392566263	273.433953927539	79.6122756210823	1.78420682467098	3.5554830343718e-21	3.73458633862661e-20	RTL5	X	72127110	72131901	-	4779	protein_coding	retrotransposon Gag like 5 [Source:HGNC Symbol;Acc:HGNC:29430]	-
ENSG00000134954	4664.4492768676	4601.78263266543	4434.73510087714	2025.30698369648	2623.35620984147	2485.10833197358	4566.98900347006	2377.92384183717	0.941639974213067	3.73432786097977e-21	3.91329704704445e-20	ETS1	11	128458761	128587558	-	7149	protein_coding	ETS proto-oncogene 1, transcription factor [Source:HGNC Symbol;Acc:HGNC:3488]	ETS
ENSG00000170633	1044.13216330575	954.086870437439	962.017771099368	499.157987591685	503.801085636792	485.41181675682	986.745601614186	496.123629995099	0.992423092634676	3.84144004831117e-21	4.02179270637813e-20	RNF34	12	121400041	121430623	+	4719	protein_coding	ring finger protein 34 [Source:HGNC Symbol;Acc:HGNC:17297]	-
ENSG00000177084	1117.81446742888	1100.57293539349	1067.67290202936	569.252513508816	491.458520064398	576.489085467894	1095.35343495057	545.733373013702	1.00420321713352	3.89026389136899e-21	4.06911827595124e-20	POLE	12	132623753	132687365	-	16609	protein_coding	DNA polymerase epsilon, catalytic subunit [Source:HGNC Symbol;Acc:HGNC:9177]	-
ENSG00000102543	373.802908722196	393.199437513611	447.644107361267	142.313128377204	142.500529790362	160.135857074415	404.882151199025	148.31650508066	1.44751527618288	3.92829346589278e-21	4.10507580317703e-20	CDADC1	13	49247925	49293485	+	3863	protein_coding	cytidine and dCMP deaminase domain containing 1 [Source:HGNC Symbol;Acc:HGNC:20299]	-
ENSG00000085733	8224.56255657275	8517.39369790514	8056.66713310868	3797.8488587827	4791.15954492004	4684.97466853335	8266.20779586219	4424.6610240787	0.901669482605395	3.93659093930159e-21	4.11183508985229e-20	CTTN	11	70398404	70436584	+	6949	protein_coding	cortactin [Source:HGNC Symbol;Acc:HGNC:3338]	-
ENSG00000121552	109.624891500259	95.4086870437439	146.434304271387	5.31019135735836	1.12205141567214	3.00254732014528	117.155960938464	3.14493003105859	5.20631828776514	4.00606256874166e-21	4.1824558485915e-20	CSTA	3	122325244	122341972	+	1373	protein_coding	cystatin A [Source:HGNC Symbol;Acc:HGNC:2481]	-
ENSG00000135164	820.389556883089	788.326323250328	709.928335897992	343.03836168535	372.521070003151	286.242844520517	772.881405343803	333.934092069672	1.21249421255046	4.29715546944145e-21	4.48428322386745e-20	DMTF1	7	87152361	87196337	+	9417	protein_coding	cyclin D binding myb like transcription factor 1 [Source:HGNC Symbol;Acc:HGNC:14603]	MYB
ENSG00000158526	1508.69010515521	1778.07098581523	1800.77122278042	913.352913465637	789.924196633188	843.715796960824	1695.84410458362	848.99763568655	0.997738486937975	4.35812395763723e-21	4.54579630254152e-20	TSR2	X	54440401	54445487	+	1534	protein_coding	TSR2, ribosome maturation factor [Source:HGNC Symbol;Acc:HGNC:25455]	-
ENSG00000135596	3530.46064511901	3555.1782475189	3642.32161890223	2153.81361454455	1798.64841932244	2018.71264824434	3575.98683718005	1990.39156070378	0.845015856823535	4.40918042360726e-21	4.59691825425993e-20	MICAL1	6	109444062	109465968	-	7056	protein_coding	microtubule associated monooxygenase, calponin and LIM domain containing 1 [Source:HGNC Symbol;Acc:HGNC:20619]	-
ENSG00000165916	14348.280880952	16627.1320966234	15417.3079212312	9485.06380251349	8418.75177178808	8301.04249109498	15464.2402996022	8734.95268846552	0.824045499697897	4.69451100211672e-21	4.88307349863858e-20	PSMC3	11	47418769	47426473	-	2276	protein_coding	proteasome 26S subunit, ATPase 3 [Source:HGNC Symbol;Acc:HGNC:9549]	-
ENSG00000115594	197.684230574238	183.107581195064	168.677489730332	39.2954160444518	46.0041080425578	36.0305678417434	183.156433833212	40.443363976251	2.18290832334887	4.84086609743715e-21	5.0329781747545e-20	IL1R1	2	102064544	102179874	+	7083	protein_coding	interleukin 1 receptor type 1 [Source:HGNC Symbol;Acc:HGNC:5993]	-
ENSG00000147065	13413.7736091465	12805.9659943158	11778.6934999055	6575.07893868111	7233.8654768383	7685.5202904652	12666.1443677893	7164.82156866154	0.821936439929527	4.88200071483549e-21	5.07339861618457e-20	MSN	X	65588377	65741931	+	5971	protein_coding	moesin [Source:HGNC Symbol;Acc:HGNC:7373]	-
ENSG00000259319	178.814372201243	165.760547187111	154.775498818492	37.1713395015085	34.7835938858364	23.0195294544471	166.450139402282	31.6581542805973	2.4003948855398	5.05013842324075e-21	5.24327997587092e-20	AF111167.2	14	75423683	75427741	-	4059	antisense	uncharacterized LOC101928377 [Source:NCBI gene;Acc:101928377]	-
ENSG00000151014	585.864174247288	540.649226581215	586.664016479672	220.903960466108	262.560031267281	249.211427572058	571.059139102725	244.225139768482	1.22609218644717	5.38567990432677e-21	5.58649344206079e-20	NOCT	4	139015789	139045939	+	2504	protein_coding	nocturnin [Source:HGNC Symbol;Acc:HGNC:14254]	Others
ENSG00000182648	441.195260054323	475.115986995614	519.007660708715	189.042812321957	201.969254820985	184.156235635577	478.43963591955	191.72276759284	1.32003603950654	5.39849565402189e-21	5.59720411951587e-20	LINC01006	7	156472196	156640654	-	3964	lincRNA	long intergenic non-protein coding RNA 1006 [Source:HGNC Symbol;Acc:HGNC:48971]	-
ENSG00000198393	570.588574612006	525.229640796368	530.129253438187	206.035424665504	252.461568526232	186.157933849007	541.982489615521	214.884975680248	1.33744109965348	5.49657321750062e-21	5.69363929875478e-20	ZNF26	12	132986365	133032952	+	20863	protein_coding	zinc finger protein 26 [Source:HGNC Symbol;Acc:HGNC:13053]	zf-C2H2
ENSG00000140326	807.809651301092	843.258597608848	787.779485004299	333.480017242105	359.056453015085	419.355775713624	812.94924463808	370.630748656938	1.13194168806774	5.74887057849443e-21	5.95223919223389e-20	CDAN1	15	42723544	42737128	-	5448	protein_coding	codanin 1 [Source:HGNC Symbol;Acc:HGNC:1713]	-
ENSG00000093000	1184.30825407657	1129.48465874008	1040.7957195998	441.807920932215	585.710838980858	519.440686385133	1118.19621080548	515.653148766069	1.11741554357571	5.87158103587139e-21	6.07090149605874e-20	NUP50	22	45163841	45188015	+	8318	protein_coding	nucleoporin 50 [Source:HGNC Symbol;Acc:HGNC:8065]	-
ENSG00000185015	310.004816127783	353.68674893994	329.940584307683	82.8389851747903	120.059501476919	113.095949058806	331.210716458468	105.331478570172	1.6531099222114	6.20316148476099e-21	6.40784300801735e-20	CA13	8	85220587	85284073	+	5528	protein_coding	carbonic anhydrase 13 [Source:HGNC Symbol;Acc:HGNC:14914]	-
ENSG00000183760	4269.97938040355	4013.91092461812	3862.89987470343	2409.76483796922	1987.15305715536	2228.89096065451	4048.93005990837	2208.60295192637	0.874219031741456	6.41607375911027e-21	6.61865561988438e-20	ACP7	19	39083913	39111493	+	3107	protein_coding	acid phosphatase 7, tartrate resistant (putative) [Source:HGNC Symbol;Acc:HGNC:33781]	-
ENSG00000260236	142.871784824109	149.37723729071	143.653906089019	30.7991098726785	22.4410283134428	15.0127366007264	145.300976067946	22.7509582622826	2.680484213294	6.84631740513713e-21	7.05600745679379e-20	AC099778.1	3	47379089	47380999	-	1911	antisense	novel transcript, antisense to PTPN23	-
ENSG00000164111	16446.4294190922	17998.5115073632	17293.1498949356	10931.5599282579	10521.4761247577	10455.8706178526	17246.030273797	10636.3022236227	0.697251510346789	7.50779541955427e-21	7.73419914943817e-20	ANXA5	4	121667955	121697113	-	3034	protein_coding	annexin A5 [Source:HGNC Symbol;Acc:HGNC:543]	-
ENSG00000188938	1874.40593171755	2015.14711725726	2032.47107131109	1097.08553443024	1140.0042383229	1079.91618614559	1974.0080400953	1105.66865296624	0.836349972294101	7.52413951881526e-21	7.74748548345989e-20	FAM120AOS	9	93431441	93453592	-	10147	protein_coding	family with sequence similarity 120A opposite strand [Source:HGNC Symbol;Acc:HGNC:23389]	-
ENSG00000007168	3440.60417667618	3692.99079547098	3468.08333280716	1698.1991960832	2058.96434775838	1998.69566611004	3533.89276831811	1918.61973665054	0.881206106227664	7.81682530983485e-21	8.03413805736021e-20	PAFAH1B1	17	2593210	2685615	+	8127	protein_coding	platelet activating factor acetylhydrolase 1b regulatory subunit 1 [Source:HGNC Symbol;Acc:HGNC:8574]	-
ENSG00000140400	524.76177570616	529.08453724258	545.884843138273	198.601156765202	143.622581206034	232.196992757902	533.243718695671	191.473576909713	1.47409991783344	8.09606540349987e-21	8.31733812339443e-20	MAN2C1	15	75355207	75368630	-	9142	protein_coding	mannosidase alpha class 2C member 1 [Source:HGNC Symbol;Acc:HGNC:6827]	-
ENSG00000100568	1156.45274885929	1303.91872293117	1287.32435843644	609.609967824739	574.490324824137	680.577392566263	1249.23194340897	621.559228405046	1.00598702744765	8.65939590365338e-21	8.88685983586451e-20	VTI1B	14	67647075	67674831	-	5789	protein_coding	vesicle transport through interaction with t-SNAREs 1B [Source:HGNC Symbol;Acc:HGNC:17793]	-
ENSG00000166311	1383.78961401967	1376.19803129764	1322.5427354131	740.240675215755	530.730319612923	623.528993483503	1360.84346024347	631.49999610406	1.10702339425407	8.74190515393543e-21	8.96444087820076e-20	SMPD1	11	6390431	6394998	+	2750	protein_coding	sphingomyelin phosphodiesterase 1 [Source:HGNC Symbol;Acc:HGNC:11120]	-
ENSG00000138160	979.435506026908	825.911563600894	775.731092880704	372.775433286557	385.985686991217	404.343039112898	860.359387502836	387.701386463557	1.14998366353485	9.69814572221565e-21	9.92690890455206e-20	KIF11	10	92593286	92655395	+	4860	protein_coding	kinesin family member 11 [Source:HGNC Symbol;Acc:HGNC:6388]	-
ENSG00000167280	565.197186505436	564.74232937004	567.201229203096	266.571606139389	195.236946326953	232.196992757902	565.713581692857	231.335181741415	1.28880292639561	1.05963431595999e-20	1.08265727973403e-19	ENGASE	17	79074939	79088599	+	6173	protein_coding	endo-beta-N-acetylglucosaminidase [Source:HGNC Symbol;Acc:HGNC:24622]	-
ENSG00000129810	385.484249619765	414.401367967777	337.354979460665	91.3352913465637	127.913861386624	142.120573153543	379.080199016069	120.456575295577	1.65262618800808	1.06456571032431e-20	1.08720163728622e-19	SGO1	3	20160593	20186292	-	3828	protein_coding	shugoshin 1 [Source:HGNC Symbol;Acc:HGNC:25088]	-
ENSG00000138778	274.960793435077	227.438890326501	291.015009754529	88.1491765321487	49.3702622895742	52.0441535491849	264.471564505369	63.1878641236359	2.06546661547251	1.07833587327892e-20	1.10076447591115e-19	CENPE	4	103105806	103198409	-	9444	protein_coding	centromere protein E [Source:HGNC Symbol;Acc:HGNC:1856]	-
ENSG00000116584	3605.04151392657	3849.11410154256	3773.92713286766	2182.48864787428	1941.14894911281	2248.90794278881	3742.69424944559	2124.18184659197	0.816770158871159	1.15878692179441e-20	1.18181544592081e-19	ARHGEF2	1	155946851	156007070	-	9135	protein_coding	Rho/Rac guanine nucleotide exchange factor 2 [Source:HGNC Symbol;Acc:HGNC:682]	-
ENSG00000035499	494.210576435596	454.877780653001	516.227262526347	147.623319734562	186.260535001576	212.1800106236	488.438539871648	182.021288453246	1.42300162451311	1.16067247894544e-20	1.18320163182475e-19	DEPDC1B	5	60596912	60700190	-	3806	protein_coding	DEP domain containing 1B [Source:HGNC Symbol;Acc:HGNC:24902]	-
ENSG00000169217	3301.32665058978	4130.52154211602	3935.19022744501	2116.64227504304	1749.27815703287	1663.41121536049	3789.01280671694	1843.11054914546	1.03966301054838	1.1793957931881e-20	1.20174336533464e-19	CD2BP2	16	30350766	30355361	-	3773	protein_coding	CD2 cytoplasmic tail binding protein 2 [Source:HGNC Symbol;Acc:HGNC:1656]	-
ENSG00000171865	984.826894133479	1106.35528006281	1105.67167718839	535.267288821722	550.927245095022	461.391438195658	1065.61795046156	515.861990704134	1.04746085701389	1.22491405766617e-20	1.24473861610399e-19	RNASEH1	2	3544793	3558616	-	2865	protein_coding	ribonuclease H1 [Source:HGNC Symbol;Acc:HGNC:18466]	-
ENSG00000150756	440.296695369895	467.40619410319	458.765700090739	161.429817263694	204.21335765233	173.146895461711	455.489529854608	179.596690125912	1.34413340138891	1.23116517183055e-20	1.25052556404912e-19	FAM173B	5	10226330	10249897	-	2462	protein_coding	family with sequence similarity 173 member B [Source:HGNC Symbol;Acc:HGNC:27029]	-
ENSG00000172888	1931.91407152097	1717.35636678739	1603.36295183228	877.2436122356	960.476011815353	874.742119268992	1750.87779671355	904.153914439982	0.953961269955384	1.26345316346725e-20	1.2827416534967e-19	ZNF621	3	40524878	40574685	+	8354	protein_coding	zinc finger protein 621 [Source:HGNC Symbol;Acc:HGNC:24787]	zf-C2H2
ENSG00000101182	11427.0470918754	13455.5160455026	13881.6013251699	7637.11721015279	6818.70645303961	6905.85883633414	12921.3881541826	7120.56083317551	0.859661578333937	1.50527613819926e-20	1.52275414196413e-19	PSMA7	20	62136735	62143440	-	1750	protein_coding	proteasome subunit alpha 7 [Source:HGNC Symbol;Acc:HGNC:9536]	-
ENSG00000167118	2022.66910464823	2200.18214667543	2039.88546646407	1191.60694059121	1145.61449540126	995.844861181518	2087.57890592924	1111.022099058	0.910341783923867	1.52876688638966e-20	1.54582195556755e-19	URM1	9	128371319	128392016	+	4410	protein_coding	ubiquitin related modifier 1 [Source:HGNC Symbol;Acc:HGNC:28378]	-
ENSG00000180867	660.445043054842	611.964810836135	591.298013450286	237.896572809654	262.560031267281	299.253882907813	621.235955780421	266.570162328249	1.21966530596959	1.56528723252663e-20	1.58061664028453e-19	PDIA3P1	1	147172744	147179622	+	3328	transcribed_processed_pseudogene	protein disulfide isomerase family A member 3 pseudogene 1 [Source:HGNC Symbol;Acc:HGNC:4607]	-
ENSG00000137824	1018.07378745733	1027.32990291546	1054.69771051164	567.128436965872	500.434931389775	513.435591744843	1033.36713362814	526.99965336683	0.971316212687163	1.72321225286241e-20	1.73852625762304e-19	RMDN3	15	40735884	40755851	-	5114	protein_coding	regulator of microtubule dynamics 3 [Source:HGNC Symbol;Acc:HGNC:25550]	-
ENSG00000162775	772.765628608386	731.466600668703	688.61194983317	322.859634527388	327.639013376265	366.310773057724	730.94805970342	338.936473653793	1.10798308576892	1.81262558262216e-20	1.82709407381977e-19	RBM15	1	110338506	110346681	+	4670	protein_coding	RNA binding motif protein 15 [Source:HGNC Symbol;Acc:HGNC:14959]	-
ENSG00000164610	566.095751189864	672.679429863972	675.636758315452	268.695682682333	272.65849400833	292.247939160807	638.137313123096	277.86737195049	1.19854440116314	1.84355745538556e-20	1.8574399140366e-19	RP9	7	33094797	33109401	-	1898	protein_coding	RP9, pre-mRNA splicing factor [Source:HGNC Symbol;Acc:HGNC:10288]	-
ENSG00000079999	2133.19256083292	2336.0672464044	2358.70445804228	1321.17560971076	1267.91809970952	1281.08685659532	2275.98808842653	1290.06018867187	0.818909524369069	1.88868473507646e-20	1.90205445676742e-19	KEAP1	19	10486120	10503741	-	3761	protein_coding	kelch like ECH associated protein 1 [Source:HGNC Symbol;Acc:HGNC:23177]	-
ENSG00000128283	2282.35429844803	2590.49041185438	2421.72681684263	1231.96439490714	1248.84322564309	1434.21676992273	2431.52384238168	1305.00813015765	0.897219001258155	1.95393019321225e-20	1.96688055902485e-19	CDC42EP1	22	37560447	37569405	+	2573	protein_coding	CDC42 effector protein 1 [Source:HGNC Symbol;Acc:HGNC:17014]	-
ENSG00000084070	968.652729813768	1011.91031713062	932.360190487441	515.08856166376	480.238005907677	486.412665863535	970.974412477276	493.913077811658	0.974989009083457	2.13581652188299e-20	2.14804849122532e-19	SMAP2	1	40344850	40423326	+	3631	protein_coding	small ArfGAP2 [Source:HGNC Symbol;Acc:HGNC:25082]	-
ENSG00000154710	336.063191976205	343.085783712857	349.40337158426	140.189051834261	108.838987320198	107.090854418515	342.850782424441	118.706297857658	1.53035537042809	2.19231247137923e-20	2.20289672470552e-19	RABGEF1	7	66682164	66811464	+	5529	protein_coding	RAB guanine nucleotide exchange factor 1 [Source:HGNC Symbol;Acc:HGNC:17676]	-
ENSG00000092094	463.659377165032	475.115986995614	478.228487367316	216.655807380221	181.772329338887	178.151140995287	472.334617175987	192.193092571465	1.29740683565513	2.26703306498003e-20	2.27594324406526e-19	OSGEP	14	20446411	20455105	-	5037	protein_coding	O-sialoglycoprotein endopeptidase [Source:HGNC Symbol;Acc:HGNC:18028]	-
ENSG00000174021	1184.30825407657	1496.66354524176	1510.68301242001	686.076723370699	626.104689945055	684.580788993124	1397.21827057945	665.587400769626	1.0692188204002	2.32661161289677e-20	2.3326305011014e-19	GNG5	1	84498325	84506565	-	1112	protein_coding	G protein subunit gamma 5 [Source:HGNC Symbol;Acc:HGNC:4408]	-
ENSG00000075702	1271.46902846612	1322.22948105067	1271.56876873635	680.766532013341	650.789821089842	728.618149688588	1288.42242608438	686.724834263924	0.907071386296327	2.57343121728339e-20	2.57664084196419e-19	WDR62	19	36054881	36105106	+	9812	protein_coding	WD repeat domain 62 [Source:HGNC Symbol;Acc:HGNC:24502]	-
ENSG00000184014	5078.68759638907	5312.04730287996	4872.18441490306	2882.37186877411	3064.32241620062	3141.66534597868	5087.6397713907	3029.4532103178	0.747852559619793	2.63648196004249e-20	2.63859490195169e-19	DENND5A	11	9138825	9265390	-	8648	protein_coding	DENN domain containing 5A [Source:HGNC Symbol;Acc:HGNC:19344]	-
ENSG00000184232	434.905307263324	444.276815425919	437.449314025917	182.670582693127	108.838987320198	156.132460647555	438.87714557172	149.214010220293	1.5537488091141	2.72662926622638e-20	2.72154407842969e-19	OAF	11	120210767	120230332	+	3176	protein_coding	out at first homolog [Source:HGNC Symbol;Acc:HGNC:28752]	-
ENSG00000186395	1780.05663985257	2077.7891845082	2052.86065798179	1013.18451098397	1105.22064443706	1044.88646741056	1970.23549411419	1054.43054094386	0.901947453701506	2.7862851681135e-20	2.77985432795629e-19	KRT10	17	40818117	40822595	-	2144	protein_coding	keratin 10 [Source:HGNC Symbol;Acc:HGNC:6413]	-
ENSG00000175806	245.308158848941	229.366338549607	250.23583641313	57.3500666594702	76.2994962657056	74.0628338969169	241.636777937226	69.2374656073643	1.80375497027155	2.80840459360968e-20	2.8006796120301e-19	MSRA	8	10054268	10428891	+	4162	protein_coding	methionine sulfoxide reductase A [Source:HGNC Symbol;Acc:HGNC:7377]	-
ENSG00000206149	394.469896464048	367.178886501681	401.304137655131	114.70013331894	154.843095362756	150.127366007264	387.650973540287	139.890198229653	1.47093667384672	2.90614028468215e-20	2.89429425427937e-19	HERC2P9	15	28589492	28685264	+	8310	transcribed_unprocessed_pseudogene	hect domain and RLD 2 pseudogene 9 [Source:HGNC Symbol;Acc:HGNC:30495]	-
ENSG00000205363	94.3492918649774	111.791996940144	125.117918206565	2.12407654294334	2.24410283134428	4.00339642686037	110.419735670562	2.79052526704933	5.29021260156185	3.03790738196878e-20	3.02418432825041e-19	INSYN1	15	73735431	73752747	-	6573	protein_coding	inhibitory synaptic factor 1 [Source:HGNC Symbol;Acc:HGNC:33753]	-
ENSG00000011275	2487.22704649769	2574.10710195798	2381.87444289535	1216.03382083506	1300.45759076401	1485.2600743652	2481.06953045034	1333.91716198809	0.894818089751444	3.10761849180539e-20	3.09084285215936e-19	RNF216	7	5620047	5781739	-	7619	protein_coding	ring finger protein 216 [Source:HGNC Symbol;Acc:HGNC:21698]	-
ENSG00000114904	558.907233714438	506.918882676862	502.325271614506	155.057587634864	222.166180303084	218.18510526389	522.717129335269	198.469624400613	1.3974174329006	3.25259233802603e-20	3.23217376543541e-19	NEK4	3	52708449	52770949	-	6391	protein_coding	NIMA related kinase 4 [Source:HGNC Symbol;Acc:HGNC:11399]	-
ENSG00000130706	6028.47046782984	7221.1847678664	6954.70265349678	4000.69816863378	3371.76450409479	3534.99904491771	6734.78596306434	3635.82057254876	0.889239111438246	3.41541087506492e-20	3.38947486312182e-19	ADRM1	20	62302093	62308862	+	2142	protein_coding	adhesion regulating molecule 1 [Source:HGNC Symbol;Acc:HGNC:15759]	-
ENSG00000033030	947.087177387488	967.579007999181	928.652992910951	415.256964145423	472.383645997972	505.428798891122	947.77305943254	464.356469678172	1.0287832749488	3.63934150457714e-20	3.60851867401346e-19	ZCCHC8	12	122471600	122501073	-	9124	protein_coding	zinc finger CCHC-type containing 8 [Source:HGNC Symbol;Acc:HGNC:25265]	-
ENSG00000142409	2229.33898206675	2543.26793038828	2727.57061690312	1358.34694921227	1123.17346708781	1323.12251907735	2500.05917645272	1268.21431179248	0.97864558601544	3.76466552288574e-20	3.73113543313164e-19	ZNF787	19	56087366	56121280	-	3671	protein_coding	zinc finger protein 787 [Source:HGNC Symbol;Acc:HGNC:26998]	zf-C2H2
ENSG00000005339	1224.74366487585	1059.13279859671	1176.10843114171	387.64396908716	584.588787565186	499.423704250832	1153.32829820476	490.552153634392	1.23422385156055	3.84298319415122e-20	3.80539983427891e-19	CREBBP	16	3725054	3880726	-	15492	protein_coding	CREB binding protein [Source:HGNC Symbol;Acc:HGNC:2348]	-
ENSG00000116752	1197.786724343	1118.883693513	1165.91363780636	502.3441024061	631.714947023416	588.499274748475	1160.86135188745	574.18610805933	1.01611118467087	4.21294410385049e-20	4.16623658452932e-19	BCAS2	1	114567557	114581639	-	1299	protein_coding	BCAS2, pre-mRNA processing factor [Source:HGNC Symbol;Acc:HGNC:975]	-
ENSG00000103111	1824.08630938956	1893.71787920158	1857.3059858219	1007.87431962662	988.527297207157	1110.94250845375	1858.37005813768	1035.78137509584	0.842736664105073	4.22606863043559e-20	4.17737777814121e-19	MON1B	16	77190835	77202405	+	6942	protein_coding	MON1 homolog B, secretory trafficking associated [Source:HGNC Symbol;Acc:HGNC:25020]	-
ENSG00000189266	2157.45380731248	2231.98504235668	2223.39174650037	1080.09292208669	1326.26477332447	1148.97477450893	2204.27686538984	1185.1108233067	0.895761534529069	4.3638728069066e-20	4.31169815180864e-19	PNRC2	1	23956839	23963462	+	2779	protein_coding	proline rich nuclear receptor coactivator 2 [Source:HGNC Symbol;Acc:HGNC:23158]	-
ENSG00000188010	625.401020362136	741.103841784233	814.656667433858	323.92167279886	291.733368074757	324.27511057569	727.053843193409	313.310050483102	1.21350279965921	4.65485102625202e-20	4.59112511487902e-19	MORN2	2	38875962	38929072	+	1364	protein_coding	MORN repeat containing 2 [Source:HGNC Symbol;Acc:HGNC:30166]	-
ENSG00000137807	1206.77237118728	1024.43873058081	1134.40245840619	476.85518389078	563.269810667415	579.491632788039	1121.87118672476	539.872209115411	1.05529879080575	4.68530406163143e-20	4.61913441655049e-19	KIF23	15	69414246	69448427	+	6576	protein_coding	kinesin family member 23 [Source:HGNC Symbol;Acc:HGNC:6392]	-
ENSG00000169223	8136.50321749877	9058.04292448635	8209.58903313892	5096.72166479255	3844.14815009276	4273.62568567345	8468.04505837468	4404.83183351959	0.942831902245904	4.75806822609578e-20	4.68881444919689e-19	LMAN2	5	177331562	177351852	-	2357	protein_coding	lectin, mannose binding 2 [Source:HGNC Symbol;Acc:HGNC:16986]	-
ENSG00000185219	583.168480194003	499.209089784438	495.837675855647	231.524343180824	205.335409068002	222.188501690751	526.071748611363	219.682751313192	1.25955423640256	4.85503654906104e-20	4.78018009416531e-19	ZNF445	3	44431720	44477670	-	18871	protein_coding	zinc finger protein 445 [Source:HGNC Symbol;Acc:HGNC:21018]	zf-C2H2
ENSG00000034677	685.604854218836	680.389222756396	686.758351044924	315.425366627086	342.225681780003	325.275959682405	684.250809340052	327.642336029832	1.06284899251182	4.98690504816634e-20	4.90786565992482e-19	RNF19A	8	100257060	100336218	-	6031	protein_coding	ring finger protein 19A, RBR E3 ubiquitin protein ligase [Source:HGNC Symbol;Acc:HGNC:13432]	-
ENSG00000129595	177.915807516815	173.470340079534	162.189893971473	31.8611481441501	44.8820566268857	36.0305678417434	171.192013855941	37.5912575375931	2.19058991427822	5.53599095125596e-20	5.43872397737463e-19	EPB41L4A	5	112142441	112419316	-	8582	protein_coding	erythrocyte membrane protein band 4.1 like 4A [Source:HGNC Symbol;Acc:HGNC:13278]	-
ENSG00000138459	584.96560956286	603.291293832158	620.02879466809	228.338228366409	272.65849400833	288.244542733947	602.761899354369	263.080421702896	1.19550847408986	5.69312504065843e-20	5.58821243073887e-19	SLC35A5	3	112561709	112585577	+	4853	protein_coding	solute carrier family 35 member A5 [Source:HGNC Symbol;Acc:HGNC:20792]	-
ENSG00000147124	370.208649984483	360.43281772081	347.549772796014	139.127013562789	123.425655723936	142.120573153543	359.397080167103	134.891080813423	1.41235475003701	5.81166123074772e-20	5.70207425337177e-19	ZNF41	X	47445879	47482946	-	4784	protein_coding	zinc finger protein 41 [Source:HGNC Symbol;Acc:HGNC:13107]	zf-C2H2
ENSG00000175106	273.16366406622	264.060406565513	292.868608542775	99.8315975183371	53.8584679522628	52.0441535491849	276.697559724836	68.5780730065949	2.01299216665686	5.91188178422725e-20	5.79029537018998e-19	TVP23C	17	15502264	15563595	-	5435	protein_coding	trans-golgi network vesicle protein 23 homolog C [Source:HGNC Symbol;Acc:HGNC:30453]	-
ENSG00000251257	102.436374024833	166.724271298664	177.018684277437	26.5509567867918	14.5866684037378	18.0152839208717	148.726443200311	19.7176363704671	2.9118013088777	5.97572201882824e-20	5.850273499095e-19	AC010457.1	5	38460925	38468339	-	726	antisense	novel transcript	-
ENSG00000142669	4307.71909714954	5079.7897919957	4789.69926882614	2585.00115276205	2694.04544902881	2804.37919701569	4725.73605265713	2694.47526626885	0.810360476845294	6.1467298154075e-20	6.01245399437467e-19	SH3BGRL3	1	26279176	26281522	+	1786	protein_coding	SH3 domain binding glutamate rich protein like 3 [Source:HGNC Symbol;Acc:HGNC:15568]	-
ENSG00000233230	322.58472170978	319.956405035586	365.158961284346	107.265865418639	126.791809970952	123.104440125956	335.900029343237	119.054038505182	1.49677279351814	6.43148557888479e-20	6.28551881922488e-19	AC079807.1	2	47905678	47907810	+	856	antisense	novel transcript	-
ENSG00000155660	7988.24004456809	7220.22104375484	6645.1516558598	4258.7734686014	3464.89477159557	3959.35906616491	7284.53758139424	3894.34243545396	0.90335420748156	6.48806585779909e-20	6.33805929385519e-19	PDIA4	7	149003062	149028641	-	3277	protein_coding	protein disulfide isomerase family A member 4 [Source:HGNC Symbol;Acc:HGNC:30167]	-
ENSG00000133398	3995.9171516529	4634.54925245823	4470.88027724793	2302.49897255058	2561.6433819795	2543.15758016305	4367.11556045302	2469.09997823104	0.822618919526118	6.64877800348766e-20	6.49223422946983e-19	MED10	5	6371881	6378594	-	1880	protein_coding	mediator complex subunit 10 [Source:HGNC Symbol;Acc:HGNC:28760]	-
ENSG00000206573	430.412483841183	475.115986995614	472.66769100258	145.499243191619	205.335409068002	127.107836552817	459.398720613125	159.314162937479	1.53166527439373	6.82210494300824e-20	6.65569769570049e-19	THUMPD3-AS1	3	9349689	9398579	-	6275	antisense	THUMPD3 antisense RNA 1 [Source:HGNC Symbol;Acc:HGNC:44478]	-
ENSG00000137185	295.627781176929	275.625095904149	281.747015813302	79.6528703603753	107.716935904526	86.073023177498	284.33329763146	91.147609814133	1.64421637853996	6.90654102434462e-20	6.72639641010478e-19	ZSCAN9	6	28224886	28233482	+	3705	protein_coding	zinc finger and SCAN domain containing 9 [Source:HGNC Symbol;Acc:HGNC:12984]	zf-C2H2
ENSG00000168818	833.868027149515	893.372251409602	911.970603816742	437.559767846328	439.84415494348	454.385494448652	879.736960791953	443.929805746153	0.986356838355676	7.07742080260375e-20	6.88685129008342e-19	STX18	4	4415742	4542346	-	5332	protein_coding	syntaxin 18 [Source:HGNC Symbol;Acc:HGNC:15942]	-
ENSG00000123643	558.008669030009	487.644400445802	495.837675855647	227.276190094938	223.288231718756	190.161330275868	513.83024844382	213.57525069652	1.26825710511922	7.19857991670851e-20	6.99868855396946e-19	SLC36A1	5	151437046	151492381	+	6980	protein_coding	solute carrier family 36 member 1 [Source:HGNC Symbol;Acc:HGNC:18761]	-
ENSG00000139354	898.564684428356	725.684255999386	769.243497121845	313.301290084143	370.276967171807	377.32011323159	797.830812516529	353.632790162513	1.17406389056867	7.22928074377581e-20	7.02549816509263e-19	GAS2L3	12	100573683	100628286	+	6799	protein_coding	growth arrest specific 2 like 3 [Source:HGNC Symbol;Acc:HGNC:27475]	-
ENSG00000121966	77.2765628608386	130.102755059651	111.215927294725	5.31019135735836	2.24410283134428	3.00254732014528	106.198415071738	3.51894716961597	4.90999923991996	7.36912944646499e-20	7.15830992643215e-19	CXCR4	2	136114349	136118165	-	2224	protein_coding	C-X-C motif chemokine receptor 4 [Source:HGNC Symbol;Acc:HGNC:2561]	-
ENSG00000164543	1021.66804619504	1090.93569427796	1197.42481720653	534.205250550251	558.781605004727	582.494180108184	1103.34285255985	558.493678554387	0.981919534534393	7.5900353946732e-20	7.36971125708269e-19	STK17A	7	43582758	43650713	+	5099	protein_coding	serine/threonine kinase 17a [Source:HGNC Symbol;Acc:HGNC:11395]	-
ENSG00000148773	1281.35323999484	1005.16424834975	1033.38132444682	452.428303646932	493.702622895742	555.471254226877	1106.63293759713	500.534060256517	1.14434683423588	7.82137040942901e-20	7.58777574722249e-19	MKI67	10	128096659	128126385	-	12807	protein_coding	marker of proliferation Ki-67 [Source:HGNC Symbol;Acc:HGNC:7107]	-
ENSG00000271119	151.857431668392	130.102755059651	150.141501847878	24.4268802438484	29.1733368074757	26.0220767745924	144.033896191974	26.5407646086388	2.44246286993836	7.91928398926735e-20	7.67945062600309e-19	AC026412.3	5	1594626	1611467	+	1661	lincRNA	novel transcript	-
ENSG00000118689	1354.13697943353	1216.21982877985	1249.32558327741	521.46079129259	633.95904985476	684.580788993124	1273.22746383026	613.333543380158	1.05348836939078	8.03939760261564e-20	7.79256486897776e-19	FOXO3	6	108559835	108684774	+	7721	protein_coding	forkhead box O3 [Source:HGNC Symbol;Acc:HGNC:3821]	Fork
ENSG00000167657	2529.45958666582	3002.96433159905	2774.83738600338	1613.23613436547	1476.61966302454	1497.27026364578	2769.08710142275	1529.04202034526	0.856589912395603	8.87771782027713e-20	8.58663258021469e-19	DAPK3	19	3958453	3971123	-	3549	protein_coding	death associated protein kinase 3 [Source:HGNC Symbol;Acc:HGNC:2676]	-
ENSG00000223482	567.892880558721	633.1667412903	689.538749227293	262.323453053503	272.65849400833	296.251335587668	630.199457025438	277.077760883167	1.18463231836932	9.07046943134917e-20	8.7655207170192e-19	NUTM2A-AS1	10	87203875	87342612	-	6851	antisense	NUTM2A antisense RNA 1 [Source:HGNC Symbol;Acc:HGNC:45161]	-
ENSG00000120438	10173.5493570979	10412.0753012183	10076.1630129021	5304.881166001	6207.18843149829	6309.35276873195	10220.5958904061	5940.47412207708	0.782805155329711	9.26476976678354e-20	8.94944111808167e-19	TCP1	6	159778498	159789749	-	4929	protein_coding	t-complex 1 [Source:HGNC Symbol;Acc:HGNC:11655]	-
ENSG00000152503	363.020132509056	308.39171569695	320.672590366456	94.5214061609787	106.594884488853	130.110383872962	330.694812857487	110.408891507598	1.58078287363753	9.4025132595962e-20	9.07859506225101e-19	TRIM36	5	115124762	115180546	-	6113	protein_coding	tripartite motif containing 36 [Source:HGNC Symbol;Acc:HGNC:16280]	-
ENSG00000165733	1213.06232397828	995.527007234217	1008.3577408055	385.519892544217	541.950833769644	465.394834622518	1072.31569067267	464.288520312126	1.20862845329184	9.51592864667472e-20	9.18415818462664e-19	BMS1	10	42782801	42834937	+	7753	protein_coding	BMS1, ribosome biogenesis factor [Source:HGNC Symbol;Acc:HGNC:23505]	-
ENSG00000100439	1365.8183203311	1405.10975464423	1457.85544695502	781.66016780315	742.798037174958	800.679285372075	1409.59450731011	775.045830116727	0.862475383071976	1.03431730596798e-19	9.96544552230957e-19	ABHD4	14	22598237	22613215	+	4070	protein_coding	abhydrolase domain containing 4 [Source:HGNC Symbol;Acc:HGNC:20154]	-
ENSG00000168781	570.588574612006	545.46784713898	488.423280702666	237.896572809654	219.92207747174	235.199540078047	534.826567484551	231.006063453147	1.21065396243886	1.0478967595721e-19	1.0091955167807e-18	PPIP5K1	15	43533462	43590253	-	8075	protein_coding	diphosphoinositol pentakisphosphate kinase 1 [Source:HGNC Symbol;Acc:HGNC:29023]	-
ENSG00000059122	4027.36691560789	4378.19863878514	4325.37277237067	2580.75299967616	2157.70487233753	2443.07266949154	4243.64610892123	2393.84351383508	0.825688003999858	1.077488846268e-19	1.03680626226079e-18	FLYWCH1	16	2911937	2951208	+	8419	protein_coding	FLYWCH-type zinc finger 1 [Source:HGNC Symbol;Acc:HGNC:25404]	-
ENSG00000105889	246.20672353337	289.117233465891	277.113018842689	83.901023446262	94.2523189164599	81.0687776439226	270.81232528065	86.4073733355482	1.64941696317335	1.11902357231517e-19	1.07539169980762e-18	STEAP1B	7	22419444	22727613	-	6478	protein_coding	STEAP family member 1B [Source:HGNC Symbol;Acc:HGNC:41907]	-
ENSG00000099783	3712.86927605797	3799.0004477418	3470.86373098953	1242.58477762185	1854.75099010605	1850.56999831621	3660.91115159643	1649.3019220147	1.15033474904641	1.12313766796132e-19	1.0788841239502e-18	HNRNPM	19	8444767	8489114	+	5614	protein_coding	heterogeneous nuclear ribonucleoprotein M [Source:HGNC Symbol;Acc:HGNC:5046]	-
ENSG00000132485	2359.63086130886	2213.67428423717	2266.95131802414	1286.12834675219	1387.97760118644	1244.05543964686	2280.08548785672	1306.05379586183	0.804370312312031	1.26975415559036e-19	1.21608580781253e-18	ZRANB2	1	71063291	71081297	-	4993	protein_coding	zinc finger RANBP2-type containing 2 [Source:HGNC Symbol;Acc:HGNC:13058]	-
ENSG00000111799	452.876600951892	313.210336254715	375.353754619696	125.320516033657	131.280015633641	130.110383872962	380.480230608767	128.90363851342	1.56241551327396	1.3132752514099e-19	1.25723173344087e-18	COL12A1	6	75084326	75206051	-	12481	protein_coding	collagen type XII alpha 1 chain [Source:HGNC Symbol;Acc:HGNC:2188]	-
ENSG00000163866	1606.6336557579	1904.31884442867	1772.96724095673	1003.62616654073	874.078052808598	837.710702320533	1761.3065803811	905.138307223287	0.960404593075397	1.46721470888142e-19	1.40280953748348e-18	SMIM12	1	34712737	34859816	-	8091	protein_coding	small integral membrane protein 12 [Source:HGNC Symbol;Acc:HGNC:25154]	-
ENSG00000062194	1899.56574288155	1766.50629647659	1820.23401005699	897.422339393562	1071.5591019669	1004.85250314195	1828.76868313838	991.277981500804	0.883873890174948	1.47331993108878e-19	1.40804784910772e-18	GPBP1	5	57173948	57264679	+	6472	protein_coding	GC-rich promoter binding protein 1 [Source:HGNC Symbol;Acc:HGNC:29520]	-
ENSG00000148841	1858.23176739784	1681.69857465993	1713.65207973288	999.378013454842	733.821625849581	827.702211253382	1751.19414059688	853.633950185935	1.03637380011412	1.57068274042005e-19	1.49837265098802e-18	ITPRIP	10	104309698	104338448	-	7279	protein_coding	inositol 1,4,5-trisphosphate receptor interacting protein [Source:HGNC Symbol;Acc:HGNC:29370]	-
ENSG00000147536	470.847894640459	418.256264413988	430.961718267058	177.360391335769	192.992843495608	170.144348141566	440.021959107168	180.165860990981	1.28981069496109	1.57116484490558e-19	1.49837265098802e-18	GINS4	8	41529206	41545046	+	5475	protein_coding	GINS complex subunit 4 [Source:HGNC Symbol;Acc:HGNC:28226]	-
ENSG00000187741	348.643097558202	350.795576605281	398.523739472763	153.995549363392	115.571295814231	105.089156205085	365.987471212082	124.885333794236	1.55207876715621	1.60072296306049e-19	1.5259139424798e-18	FANCA	16	89737549	89816657	-	9736	protein_coding	FA complementation group A [Source:HGNC Symbol;Acc:HGNC:3582]	-
ENSG00000120686	2348.84808509572	2293.66338549607	2256.75652468879	1231.96439490714	1375.63503561405	1361.15478513253	2299.75599842686	1322.91807188457	0.797820986446948	1.63467766259793e-19	1.55696120762188e-18	UFM1	13	38349849	38363619	+	4382	protein_coding	ubiquitin fold modifier 1 [Source:HGNC Symbol;Acc:HGNC:20597]	-
ENSG00000120705	7063.61698429131	7466.9344163124	7228.10847476298	3493.04387487033	4383.85488103106	4201.56454998996	7252.88662512223	4026.15443529712	0.849182626704001	1.67387213073493e-19	1.59361701629224e-18	ETF1	5	138506095	138543300	-	4601	protein_coding	eukaryotic translation termination factor 1 [Source:HGNC Symbol;Acc:HGNC:3477]	-
ENSG00000074211	2123.30834930421	2080.68035684286	2123.29741193512	1024.86693197016	1188.2524491968	1244.05543964686	2109.09537269406	1152.39160693794	0.871834809795368	1.86834350456355e-19	1.77725879371898e-18	PPP2R2C	4	6320578	6563600	-	9198	protein_coding	protein phosphatase 2 regulatory subunit Bgamma [Source:HGNC Symbol;Acc:HGNC:9306]	-
ENSG00000280670	478.036412115886	493.42674511512	444.863709178898	208.159501208447	197.481049158297	200.169821343019	472.108955469968	201.936790569921	1.22498251855264	1.9175520902631e-19	1.82175553190761e-18	CCDC163	1	45493866	45500079	-	2757	protein_coding	coiled-coil domain containing 163 [Source:HGNC Symbol;Acc:HGNC:27003]	-
ENSG00000113448	1144.77140796173	968.542732110734	984.260956558313	420.567155502782	520.631856871874	514.436440851558	1032.52503221026	485.211817742071	1.08979629246698	1.94248216605436e-19	1.8446605039531e-18	PDE4D	5	58969038	60522120	-	16308	protein_coding	phosphodiesterase 4D [Source:HGNC Symbol;Acc:HGNC:8783]	-
ENSG00000167670	619.111067571137	626.42067250943	672.856360133084	204.973386394032	261.437979851609	309.262373974964	639.462700071217	258.557913406868	1.30507145105252	2.62744881206362e-19	2.48150396628429e-18	CHAF1A	19	4402662	4445018	+	4299	protein_coding	chromatin assembly factor 1 subunit A [Source:HGNC Symbol;Acc:HGNC:1910]	-
ENSG00000152253	282.149310910504	346.940680159069	328.086985519438	105.141788875695	117.815398645575	110.09340173866	319.058992196337	111.016863086644	1.52322249567179	2.62997248476654e-19	2.48284424664352e-18	SPC25	2	168834132	168913371	-	1841	protein_coding	SPC25, NDC80 kinetochore complex component [Source:HGNC Symbol;Acc:HGNC:24031]	-
ENSG00000245694	661.34360773927	718.938187218515	787.779485004299	326.045749341803	343.347733195675	349.296338243568	722.687093320695	339.563273593682	1.0894001881002	2.64173114082127e-19	2.49289809334092e-18	CRNDE	16	54845189	54929189	-	5846	lincRNA	colorectal neoplasia differentially expressed [Source:HGNC Symbol;Acc:HGNC:37078]	-
ENSG00000203791	143.770349508537	119.501789832568	126.971516994811	21.2407654294334	19.0748740664264	24.0203785611622	130.081218778639	21.4453393523407	2.59739676253247	2.68304521894306e-19	2.53082209112052e-18	EEF1AKMT2	10	124748149	124791870	-	4225	protein_coding	EEF1A lysine methyltransferase 2 [Source:HGNC Symbol;Acc:HGNC:33787]	-
ENSG00000065883	1712.66428852045	1534.24878559233	1538.48699424369	612.796082639154	828.073944766041	826.701362146667	1595.13335611882	755.857129850621	1.07759197778568	2.70659950217965e-19	2.55196911115747e-18	CDK13	7	39949646	40099580	+	25093	protein_coding	cyclin dependent kinase 13 [Source:HGNC Symbol;Acc:HGNC:1733]	-
ENSG00000166166	706.271841960688	799.891012588964	753.487907421759	363.217088843311	380.375429912856	356.302281990573	753.216920657137	366.631600248914	1.03893770224002	2.73485575809061e-19	2.57752988387257e-18	TRMT61A	14	103529184	103537073	+	3229	protein_coding	tRNA methyltransferase 61A [Source:HGNC Symbol;Acc:HGNC:23790]	-
ENSG00000160613	688.300548272121	698.699980875902	718.269530445097	367.465241929198	313.052344972528	293.248788267522	701.75668653104	324.588791723083	1.11281151946203	2.73961032930117e-19	2.57984754847221e-18	PCSK7	11	117204337	117232525	-	22303	protein_coding	proprotein convertase subtilisin/kexin type 7 [Source:HGNC Symbol;Acc:HGNC:8748]	-
ENSG00000025770	969.551294498197	1036.00341991944	984.260956558313	502.3441024061	526.242113950235	540.45851762615	996.60522365865	523.014911327495	0.929832137308001	3.0265773316835e-19	2.84650231220007e-18	NCAPH2	22	50508216	50523472	+	3159	protein_coding	non-SMC condensin II complex subunit H2 [Source:HGNC Symbol;Acc:HGNC:25071]	-
ENSG00000119812	2219.45477053804	2105.73718374324	2100.12742708205	1059.91419492873	1197.22886052218	1277.08346016846	2141.77312712111	1178.07550520645	0.862182025960889	3.1866024351673e-19	2.99450039873288e-18	FAM98A	2	33583658	33599382	-	4921	protein_coding	family with sequence similarity 98 member A [Source:HGNC Symbol;Acc:HGNC:24520]	-
ENSG00000105171	2005.59637564409	2292.69966138451	2472.70078351938	1263.82554305129	1191.61860344381	1074.91194061201	2256.99894018266	1176.78536236904	0.939754945206949	3.34987562254155e-19	3.14398765108514e-18	POP4	19	29604017	29617237	+	6574	protein_coding	POP4 homolog, ribonuclease P/MRP subunit [Source:HGNC Symbol;Acc:HGNC:30081]	-
ENSG00000086598	6036.5575499897	5870.04356346913	5720.20586052534	3237.09265144565	3633.20248394639	3676.11876896454	5875.60232466139	3515.4713014522	0.741010276361373	3.45576873787084e-19	3.24066623653987e-18	TMED2	12	123584531	123598577	+	3830	protein_coding	transmembrane p24 trafficking protein 2 [Source:HGNC Symbol;Acc:HGNC:16996]	-
ENSG00000104147	412.441190152616	413.437643856224	480.082086155561	172.050199978411	178.406175091871	182.154537422147	435.320306721467	177.536970830809	1.29377475462791	3.83424395046068e-19	3.59108897993563e-18	OIP5	15	41309268	41332621	-	1236	protein_coding	Opa interacting protein 5 [Source:HGNC Symbol;Acc:HGNC:20300]	-
ENSG00000222041	914.738848748067	1183.45320898705	1230.78959539495	539.515441907609	462.285183256922	506.429647997837	1109.66055104335	502.743424387456	1.14153183858754	4.21908534917762e-19	3.94659178022533e-18	CYTOR	2	87454781	87636740	+	17693	lincRNA	cytoskeleton regulator RNA [Source:HGNC Symbol;Acc:HGNC:28717]	-
ENSG00000100058	310.004816127783	317.065232700927	303.063401878125	91.3352913465637	109.96103873587	122.103591019241	310.044483568945	107.799973700558	1.5227423735767	4.41158370178247e-19	4.12151198872262e-18	CRYBB2P1	22	25448105	25520854	+	6435	transcribed_unprocessed_pseudogene	crystallin beta B2 pseudogene 1 [Source:HGNC Symbol;Acc:HGNC:2399]	-
ENSG00000168701	878.796261370932	1155.50520975201	1144.59725174154	531.019135735835	392.71799548525	420.356624820339	1059.63290762149	448.031252013808	1.24135499912144	4.55769937244454e-19	4.25271757965166e-18	TMEM208	16	67227103	67229278	+	1787	protein_coding	transmembrane protein 208 [Source:HGNC Symbol;Acc:HGNC:25015]	-
ENSG00000127586	662.242172423699	665.933361083101	665.441964980102	345.162438228293	277.146699671019	302.256430227958	664.539166162301	308.18852270909	1.10791847796797	4.70474727422604e-19	4.38628408254056e-18	CHTF18	16	788046	800737	+	5916	protein_coding	chromosome transmission fidelity factor 18 [Source:HGNC Symbol;Acc:HGNC:18435]	-
ENSG00000100528	3920.43771816092	4098.71864643478	4269.7648087233	2313.1193552653	2595.30492444966	2273.92917045669	4096.307057773	2394.11781672388	0.775095366059414	5.08431017263672e-19	4.73230327372787e-18	CNIH1	14	54423560	54441431	-	5060	protein_coding	cornichon family AMPA receptor auxiliary protein 1 [Source:HGNC Symbol;Acc:HGNC:19431]	-
ENSG00000135625	210.264136156235	235.148683218924	292.868608542775	61.5982197453569	74.0553934343613	72.0611356834867	246.093809305978	69.2382496210683	1.82966031001043	5.14757242143603e-19	4.78920252024168e-18	EGR4	2	73290929	73293705	-	2377	protein_coding	early growth response 4 [Source:HGNC Symbol;Acc:HGNC:3241]	zf-C2H2
ENSG00000147439	378.295732144338	428.857229641071	398.523739472763	161.429817263694	172.79591801351	142.120573153543	401.892233752724	158.782102810249	1.34133267707465	5.31390363035221e-19	4.94190839069329e-18	BIN3	8	22620418	22669148	-	5080	protein_coding	bridging integrator 3 [Source:HGNC Symbol;Acc:HGNC:1054]	-
ENSG00000162545	568.791445243149	617.747155505453	578.322821932568	202.849309851089	223.288231718756	292.247939160807	588.287140893724	239.461826910218	1.29443291674428	5.44811976104733e-19	5.06253972669789e-18	CAMK2N1	1	20482391	20486220	-	2615	protein_coding	calcium/calmodulin dependent protein kinase II inhibitor 1 [Source:HGNC Symbol;Acc:HGNC:24190]	-
ENSG00000187951	537.341681288157	450.059160095236	430.961718267058	135.940898748374	169.429763766493	206.174915983309	472.787519883484	170.515192832726	1.46988894980409	5.49646007488494e-19	5.10323955238594e-18	AC091057.1	15	30658717	30772993	+	5637	processed_transcript	OTU deubiquitinase 7A pseudogene [Source:NCBI gene;Acc:100288637]	-
ENSG00000114648	1301.12166305226	1234.53058689935	1260.44717600688	697.759144356888	721.479060277187	680.577392566263	1265.3664753195	699.938532400113	0.854703258787748	5.80046933065758e-19	5.38105446201078e-18	KLHL18	3	47282917	47346816	+	7064	protein_coding	kelch like family member 18 [Source:HGNC Symbol;Acc:HGNC:29120]	-
ENSG00000133104	2091.85858534921	2090.31759795839	2142.76019921169	1014.24654925545	1280.26066528191	1108.94081024032	2108.31212750643	1134.48267492589	0.894565533197023	5.96840883306376e-19	5.53228427833432e-18	SPART	13	36301638	36370180	-	6504	protein_coding	spartin [Source:HGNC Symbol;Acc:HGNC:18514]	-
ENSG00000111371	14521.7038650467	11736.2322304921	11877.8610350766	6062.1144535603	7502.03576518394	6447.46994545863	12711.9323768718	6670.54005473429	0.930427180946946	6.37512929732423e-19	5.90684898372853e-18	SLC38A1	12	46183063	46270017	-	10015	protein_coding	solute carrier family 38 member 1 [Source:HGNC Symbol;Acc:HGNC:13447]	-
ENSG00000137135	387.281378988622	421.147436748647	440.229712208285	175.236314792826	144.744632621706	176.149442781856	416.219509315185	165.376796732129	1.32957485284078	6.52639915087995e-19	6.04451586788131e-18	ARHGEF39	9	35658875	35675866	-	6496	protein_coding	Rho guanine nucleotide exchange factor 39 [Source:HGNC Symbol;Acc:HGNC:25909]	-
ENSG00000163818	516.674693546305	552.213915919851	541.25084616766	232.586381452296	251.33951711056	249.211427572058	536.713151877939	244.379108711638	1.13491536054834	6.59905680934903e-19	6.10929155521201e-18	LZTFL1	3	45823316	45916042	-	7201	protein_coding	leucine zipper transcription factor like 1 [Source:HGNC Symbol;Acc:HGNC:6741]	-
ENSG00000204599	409.74549609933	453.914056541448	407.79173341399	152.933511091921	148.110786868723	193.163877596013	423.81709535159	164.736058518885	1.36045958971838	6.80584179257722e-19	6.29554369603089e-18	TRIM39	6	30326479	30343729	+	4226	protein_coding	tripartite motif containing 39 [Source:HGNC Symbol;Acc:HGNC:10065]	-
ENSG00000257698	768.272805186245	883.735010294072	987.968154134804	435.435691303385	383.741584159872	409.347284646473	879.991989871707	409.508186703244	1.10303448805282	6.94669174570758e-19	6.41790945581648e-18	AC084033.3	12	57931528	57936175	-	1312	lincRNA	uncharacterized LOC100506844 [Source:NCBI gene;Acc:100506844]	-
ENSG00000284968	150.958866983964	135.885099728969	122.337520024197	22.3028037009051	29.1733368074757	22.0186803477321	136.393828912377	24.4982736187043	2.48193294413548	6.98903313077869e-19	6.45437496769283e-18	AC093827.4	4	86924630	86936202	-	2801	antisense	Novel transcript, antisense to AFF1	-
ENSG00000169155	680.213466112266	618.710879617006	640.418381338789	305.867022183841	270.414391176986	323.274261468975	646.447575689354	299.851891609934	1.1071161952782	7.03191980110771e-19	6.49131389278436e-18	ZBTB43	9	126805006	126838210	+	7052	protein_coding	zinc finger and BTB domain containing 43 [Source:HGNC Symbol;Acc:HGNC:17908]	ZBTB
ENSG00000165416	2347.05095572687	2595.30903241214	2622.84228536726	1407.20070969996	1505.79299983201	1471.24818687119	2521.73409116876	1461.41396546772	0.787024329015975	7.77974184604833e-19	7.17869610900962e-18	SUGT1	13	52652709	52700909	+	15102	protein_coding	SGT1 homolog, MIS12 kinetochore complex assembly cochaperone [Source:HGNC Symbol;Acc:HGNC:16987]	-
ENSG00000133872	2631.89596069066	2311.97414361557	2391.14243683658	1346.66452822608	1375.63503561405	1465.2430922309	2445.00418038094	1395.84755202367	0.80861824477698	8.53704089939179e-19	7.87425545082186e-18	SARAF	8	30063012	30083208	-	2990	protein_coding	store-operated calcium entry associated regulatory factor [Source:HGNC Symbol;Acc:HGNC:28789]	-
ENSG00000079974	575.979962718576	676.534326310184	623.735992244581	284.626256754408	256.94977418892	305.258977548103	625.416760424447	282.278336163811	1.145997324502	8.68767814435028e-19	8.00662686874562e-18	RABL2B	22	50767501	50783663	-	5870	protein_coding	RAB, member of RAS oncogene family like 2B [Source:HGNC Symbol;Acc:HGNC:9800]	-
ENSG00000239306	998.305364399904	1124.66603818231	1076.94089597058	548.011748079382	538.584679522628	589.50012385519	1066.63743285093	558.698850485733	0.932138075838274	9.77533015795156e-19	8.9905839316872e-18	RBM14	11	66616582	66627347	+	3937	protein_coding	RNA binding motif protein 14 [Source:HGNC Symbol;Acc:HGNC:14219]	-
ENSG00000099246	1558.11116279877	1632.54864497073	1664.53171184438	820.955583847602	970.574474556403	861.731080881695	1618.39717320463	884.4203797619	0.872247163363707	1.01977721351799e-18	9.36378766562805e-18	RAB18	10	27504174	27542237	+	6223	protein_coding	RAB18, member RAS oncogene family [Source:HGNC Symbol;Acc:HGNC:14244]	-
ENSG00000153037	833.868027149515	810.491977816047	832.265855922189	361.093012300368	451.064669100201	397.337095365892	825.54195362925	403.16492558882	1.03492060061524	1.03792303916143e-18	9.52262615276354e-18	SRP19	5	112861188	112898371	+	10517	protein_coding	signal recognition particle 19 [Source:HGNC Symbol;Acc:HGNC:11300]	-
ENSG00000231607	111.422020869116	106.009652270827	100.094334565252	7.4342679003017	17.9528226507543	10.0084910671509	105.842002568398	11.798527206069	3.17755959380829	1.09625283173559e-18	1.00454835514687e-17	DLEU2	13	49982552	50125720	-	5103	antisense	deleted in lymphocytic leukemia 2 [Source:HGNC Symbol;Acc:HGNC:13748]	-
ENSG00000158792	842.853673993798	991.672110788005	967.578567464104	503.406140677572	416.281075214365	425.360870353915	934.034784081969	448.34936208195	1.05848222757461	1.16221209155707e-18	1.06239135396583e-17	SPATA2L	16	89696343	89701705	-	2482	protein_coding	spermatogenesis associated 2 like [Source:HGNC Symbol;Acc:HGNC:28393]	-
ENSG00000183018	2836.76870874032	3015.49274504924	2884.19971450986	1773.60391335769	1543.94274796487	1751.48593675141	2912.15372276647	1689.67753269132	0.784920675998435	1.35884280831507e-18	1.23961317554003e-17	SPNS2	17	4498838	4539035	+	4111	protein_coding	sphingolipid transporter 2 [Source:HGNC Symbol;Acc:HGNC:26992]	-
ENSG00000273559	653.256525579415	725.684255999386	631.150387397562	243.206764167013	301.831830815806	330.280205215981	670.030389658788	291.7729333996	1.19846045408317	1.36785725158662e-18	1.2473304381811e-17	CWC25	17	38800434	38825481	-	3848	protein_coding	CWC25 spliceosome associated protein homolog [Source:HGNC Symbol;Acc:HGNC:25989]	-
ENSG00000105011	531.950293181587	560.887432923828	525.495256467574	228.338228366409	265.926185514298	238.202087398192	539.44432752433	244.1555004263	1.14450979445486	1.41581188531992e-18	1.29053607292057e-17	ASF1B	19	14119509	14136956	-	2304	protein_coding	anti-silencing function 1B histone chaperone [Source:HGNC Symbol;Acc:HGNC:20996]	-
ENSG00000145780	699.98188916969	624.493224286324	690.465548621415	295.246639469124	338.859527532987	323.274261468975	671.646887359143	319.126809490362	1.07421338616451	1.58416138072633e-18	1.44207278555056e-17	FEM1C	5	115520908	115544894	-	5816	protein_coding	fem-1 homolog C [Source:HGNC Symbol;Acc:HGNC:16933]	-
ENSG00000213762	857.230708944652	904.936940748238	807.242272280876	416.319002416895	445.45441202184	447.379550701647	856.469973991255	436.384321713461	0.972623146178962	1.58462486889843e-18	1.44207278555056e-17	ZNF134	19	57614233	57624723	+	5138	protein_coding	zinc finger protein 134 [Source:HGNC Symbol;Acc:HGNC:12918]	zf-C2H2
ENSG00000154640	637.082361259705	677.498050421737	665.441964980102	295.246639469124	344.469784611348	307.260675761534	660.007458887181	315.659033280669	1.06489417287454	1.62605628162024e-18	1.47917819094536e-17	BTG3	21	17593653	17612947	-	2306	protein_coding	BTG anti-proliferation factor 3 [Source:HGNC Symbol;Acc:HGNC:1132]	-
ENSG00000215712	425.919660419041	418.256264413988	392.036143713904	143.375166648676	182.894380754559	171.145197248281	412.070689515645	165.804914883839	1.31408354499325	1.65308789611941e-18	1.5031597786801e-17	TMEM242	6	157289386	157323601	-	4644	protein_coding	transmembrane protein 242 [Source:HGNC Symbol;Acc:HGNC:17206]	-
ENSG00000044115	14600.7775572764	14202.4022319561	13432.1036190204	7041.31373985718	8389.5784349806	8713.3923230616	14078.4278027509	8048.09483263313	0.80674642127992	1.66361852191928e-18	1.51212362052978e-17	CTNNA1	5	138610967	138935034	+	8830	protein_coding	catenin alpha 1 [Source:HGNC Symbol;Acc:HGNC:2509]	-
ENSG00000131737	70.9866100698402	149.37723729071	138.093109724283	1.06203827147167	3.36615424701642	2.00169821343019	119.485652361611	2.14329691063943	5.81455596738364	1.6801280931111e-18	1.52527945383487e-17	KRT34	17	41377650	41382403	-	1751	protein_coding	keratin 34 [Source:HGNC Symbol;Acc:HGNC:6452]	-
ENSG00000104221	532.848857866015	645.695154740489	606.126803756249	290.998486383238	247.973362863543	228.193596331041	594.890272120918	255.721815192607	1.21826384709261	1.71033814977084e-18	1.55207835811663e-17	BRF2	8	37843268	37849904	-	2760	protein_coding	BRF2, RNA polymerase III transcription initiation factor subunit [Source:HGNC Symbol;Acc:HGNC:17298]	-
ENSG00000153132	1104.33599716245	1027.32990291546	1063.03890505874	587.307164123834	562.147759251743	580.492481894754	1064.90160171222	576.64913509011	0.884906271655585	1.76065240936599e-18	1.5964479571492e-17	CLGN	4	140388455	140427968	-	3127	protein_coding	calmegin [Source:HGNC Symbol;Acc:HGNC:2060]	-
ENSG00000155252	955.174259547343	1036.00341991944	1051.91731232927	516.150599935232	548.683142263677	547.464461373156	1014.36499726535	537.432734524022	0.916272095069768	1.91734649832034e-18	1.73712674684581e-17	PI4K2A	10	97640686	97676434	+	4189	protein_coding	phosphatidylinositol 4-kinase type 2 alpha [Source:HGNC Symbol;Acc:HGNC:30031]	-
ENSG00000256268	119.509103028971	113.71944516325	86.1923436534116	13.8064975291317	13.4646169880657	10.0084910671509	106.473630615211	12.4265351947828	3.10426731492692	1.9221927079502e-18	1.7408157811968e-17	LINC02454	12	65602869	65612997	+	895	lincRNA	long intergenic non-protein coding RNA 2454 [Source:HGNC Symbol;Acc:HGNC:53387]	-
ENSG00000142686	966.855600444911	1027.32990291546	1034.30812384094	563.942322151457	517.265702624857	530.450026559	1009.49787573377	537.219350445105	0.909780368199412	1.95689186133017e-18	1.77152699391782e-17	C1orf216	1	35713875	35719472	-	3629	protein_coding	chromosome 1 open reading frame 216 [Source:HGNC Symbol;Acc:HGNC:26800]	-
ENSG00000224321	134.784702664253	165.760547187111	152.921900030246	27.6129950582634	38.1497481328528	28.0237749880226	151.155716627203	31.2621727263796	2.27770975834222	1.95792421927086e-18	1.77174801130315e-17	RPL12P14	1	15792796	15793285	+	490	processed_pseudogene	ribosomal protein L12 pseudogene 14 [Source:HGNC Symbol;Acc:HGNC:36495]	-
ENSG00000144712	91.6535978116924	106.97337638238	100.094334565252	7.4342679003017	11.2205141567214	13.0110383872962	99.5737695864413	10.5552734814398	3.23381654902629	1.95880432187387e-18	1.77183112865516e-17	CAND2	3	12796472	12871916	+	5587	protein_coding	cullin associated and neddylation dissociated 2 (putative) [Source:HGNC Symbol;Acc:HGNC:30689]	-
ENSG00000109917	3569.99749123386	4022.58444162209	3641.39481950811	2318.42954662266	2045.49973077031	2180.85020353219	3744.65891745469	2181.59316030839	0.779219491872869	2.25884846363258e-18	2.03667853050674e-17	ZPR1	11	116773799	116788050	-	7069	protein_coding	ZPR1 zinc finger [Source:HGNC Symbol;Acc:HGNC:13051]	-
ENSG00000242498	243.511029480085	216.837925099418	242.821441260149	52.0398753021119	58.3466736149514	85.0721740707829	234.39013194655	65.1529076626154	1.84246464144472	2.66818120640109e-18	2.40189736313511e-17	ARPIN	15	89895006	89912956	-	8594	protein_coding	actin related protein 2/3 complex inhibitor [Source:HGNC Symbol;Acc:HGNC:28782]	-
ENSG00000144746	4088.46931414902	4151.72347257019	3987.09099351588	2310.99527872236	2609.8915928534	2494.11597393401	4075.76126007836	2471.66761516992	0.72167766004563	2.69864449380479e-18	2.42834791560224e-17	ARL6IP5	3	69084944	69106066	+	2522	protein_coding	ADP ribosylation factor like GTPase 6 interacting protein 5 [Source:HGNC Symbol;Acc:HGNC:16937]	-
ENSG00000184220	1040.53790456804	1200.800242995	1228.93599660671	543.763594993496	635.081101270432	591.50182206862	1156.75804805658	590.115506110849	0.971186713085734	2.78054095879044e-18	2.49904037071937e-17	CMSS1	3	99817834	100181732	+	7210	protein_coding	cms1 ribosomal small subunit homolog (yeast) [Source:HGNC Symbol;Acc:HGNC:28666]	-
ENSG00000174840	1303.81735710554	1320.30203282757	1244.69158630679	587.307164123834	737.187780096597	690.585883633414	1289.60365874664	671.693609284615	0.941354474585066	2.93165638366738e-18	2.63275158578008e-17	PDE12	3	57556276	57566844	+	8947	protein_coding	phosphodiesterase 12 [Source:HGNC Symbol;Acc:HGNC:25386]	-
ENSG00000066279	560.704363083294	420.183712637094	448.570906755389	210.283577751391	170.551815182166	160.135857074415	476.486327491926	180.323750002657	1.40289585337064	2.97208291830239e-18	2.66799040884988e-17	ASPM	1	197084128	197146694	-	10887	protein_coding	abnormal spindle microtubule assembly [Source:HGNC Symbol;Acc:HGNC:19048]	-
ENSG00000179195	2224.84615864461	2014.1833931457	1969.44871251075	828.389851747903	1085.02371895496	1142.96967986864	2069.49275476702	1018.79441685717	1.02232195904381	3.07837825489763e-18	2.76120456558615e-17	ZNF664	12	123971845	124015439	+	6340	protein_coding	zinc finger protein 664 [Source:HGNC Symbol;Acc:HGNC:25406]	zf-C2H2
ENSG00000183309	597.545515144857	691.953912095032	597.785609209145	286.750333297351	304.07593364715	294.249637374237	629.095012149678	295.02530143958	1.09231986012609	3.20396721524182e-18	2.87156200415493e-17	ZNF623	8	143636013	143656418	+	7146	protein_coding	zinc finger protein 623 [Source:HGNC Symbol;Acc:HGNC:29084]	zf-C2H2
ENSG00000113621	1297.52740431455	1413.78327164821	1571.85177243211	799.714818418168	730.455471602564	734.623244328879	1427.72081613162	754.931178116537	0.919178970307997	3.24716318902418e-18	2.90911654694642e-17	TXNDC15	5	134873803	134901525	+	5265	protein_coding	thioredoxin domain containing 15 [Source:HGNC Symbol;Acc:HGNC:20652]	-
ENSG00000051128	889.579037584073	1145.86796863648	1166.84043720049	542.701556722024	433.111846449447	482.409269436675	1067.42914780701	486.074224202715	1.13414270648114	3.35683898732903e-18	3.00378291230819e-17	HOMER3	19	18929201	18941261	-	3422	protein_coding	homer scaffold protein 3 [Source:HGNC Symbol;Acc:HGNC:17514]	-
ENSG00000165655	276.757922803934	280.443716461914	273.405821266198	100.893635789809	88.6420618380992	103.087457991655	276.869153510682	97.5410518731875	1.50334272562948	3.42338712500386e-18	3.06089482083678e-17	ZNF503	10	75397830	75401906	-	3347	protein_coding	zinc finger protein 503 [Source:HGNC Symbol;Acc:HGNC:23589]	-
ENSG00000125844	2805.31894478533	2338.95841873906	2388.36203865421	1313.74134181046	1175.9098836244	1459.23799759061	2510.8798007262	1316.29640767516	0.931286157660092	3.49843988854967e-18	3.12675673219958e-17	RRBP1	20	17613678	17682295	-	6980	protein_coding	ribosome binding protein 1 [Source:HGNC Symbol;Acc:HGNC:10448]	-
ENSG00000267254	374.701473406625	405.7278509638	379.060952196186	144.437204920147	154.843095362756	171.145197248281	386.496758855537	156.808499177061	1.30013308030709	3.58180490625628e-18	3.19745078168501e-17	ZNF790-AS1	19	36797518	36828115	+	1506	antisense	ZNF790 antisense RNA 1 [Source:NCBI gene;Acc:284408]	-
ENSG00000213523	3301.32665058978	3930.06692691301	3791.53632135599	2207.9775663896	1699.90789474329	1762.49527692528	3674.30996628626	1890.12691268606	0.958854301995227	3.65688922445221e-18	3.2631820558649e-17	SRA1	5	140537340	140558252	-	3396	protein_coding	steroid receptor RNA activator 1 [Source:HGNC Symbol;Acc:HGNC:11281]	-
ENSG00000181019	8079.89364237978	9479.190361235	9584.03253462289	5531.09531782446	4280.62615078922	4598.90164535585	9047.70551274589	4803.54103798985	0.913372694360626	3.80835673097158e-18	3.39429986513795e-17	NQO1	16	69706996	69726951	-	3254	protein_coding	NAD(P)H quinone dehydrogenase 1 [Source:HGNC Symbol;Acc:HGNC:2874]	-
ENSG00000106853	1428.71784824109	1383.90782419006	1506.0490154494	788.03239743198	732.699574433909	850.721740707829	1439.55822929352	790.484570857906	0.864142805980601	4.21159188273388e-18	3.74774989469882e-17	PTGR1	9	111549722	111599893	-	3760	protein_coding	prostaglandin reductase 1 [Source:HGNC Symbol;Acc:HGNC:18429]	-
ENSG00000129646	176.118678147958	140.703720286733	117.703523053584	29.7370716012068	25.8071825604593	26.0220767745924	144.841973829425	27.1887769787528	2.41393737079489	4.33807958337804e-18	3.85877929858218e-17	QRICH2	17	76274049	76307998	-	5775	protein_coding	glutamine rich 2 [Source:HGNC Symbol;Acc:HGNC:25326]	-
ENSG00000266208	256.090935062082	277.552544127255	275.259420054443	63.7222962883003	85.2759075910828	103.087457991655	269.634299747927	84.0285539570125	1.67945208355937	4.59024333891743e-18	4.07985329269221e-17	AC080112.1	17	40360655	40364693	+	2094	antisense	novel transcript, antisense to GJD3	-
ENSG00000221949	124.900491135542	116.610617497909	126.044717600688	14.8685358006034	24.6851311447871	22.0186803477321	122.518608744713	20.5241157643742	2.57977467105443	4.62624138319056e-18	4.11022347080464e-17	LINC01465	12	62601751	62603690	-	1940	lincRNA	long intergenic non-protein coding RNA 1465 [Source:HGNC Symbol;Acc:HGNC:26364]	-
ENSG00000100401	5841.56901346874	6436.71334106228	5863.85976661436	3821.21370075507	3650.03325518148	3771.19943410247	6047.38070704846	3747.48213001301	0.69027622581792	4.65126528074891e-18	4.13082342871094e-17	RANGAP1	22	41245611	41286251	-	5348	protein_coding	Ran GTPase activating protein 1 [Source:HGNC Symbol;Acc:HGNC:9854]	-
ENSG00000204934	208.467006787379	227.438890326501	205.749465495241	73.2806407315453	46.0041080425578	59.0500972961905	213.885120869707	59.4449486900979	1.84432794791116	4.83269186111343e-18	4.28808398471879e-17	ATP6V0E2-AS1	7	149867697	149880610	-	3291	antisense	ATP6V0E2 antisense RNA 1 [Source:HGNC Symbol;Acc:HGNC:44180]	-
ENSG00000126562	139.277526086395	135.885099728969	130.678714571301	28.6750333297351	24.6851311447871	28.0237749880226	135.280446795555	27.1279798208483	2.3162560939999	4.83406211285586e-18	4.28808398471879e-17	WNK4	17	42780678	42796936	+	5089	protein_coding	WNK lysine deficient protein kinase 4 [Source:HGNC Symbol;Acc:HGNC:14544]	-
ENSG00000205683	88.9579037584073	93.481238820638	109.362328506479	0	3.36615424701642	4.00339642686037	97.2671570285082	2.45651689129227	5.29933799557528	4.94200728028296e-18	4.38038011223188e-17	DPF3	14	72619296	72894116	-	6889	protein_coding	double PHD fingers 3 [Source:HGNC Symbol;Acc:HGNC:17427]	-
ENSG00000167862	520.268952284018	614.855983170794	678.41715649782	286.750333297351	230.020540212789	254.215673105634	604.514030650877	256.995515538591	1.23311121910478	5.34078306941026e-18	4.72266411621573e-17	MRPL58	17	75012670	75021261	+	1108	protein_coding	mitochondrial ribosomal protein L58 [Source:HGNC Symbol;Acc:HGNC:5359]	-
ENSG00000067334	1085.46613878945	1112.13762473213	1139.96325477093	635.098886340059	593.565198890563	520.441535491849	1112.52233943084	583.03520690749	0.932859353206647	5.34686390136962e-18	4.72618194160387e-17	DNTTIP2	1	93866283	93879918	-	7519	protein_coding	deoxynucleotidyltransferase terminal interacting protein 2 [Source:HGNC Symbol;Acc:HGNC:24013]	-
ENSG00000101363	1961.5667061071	2300.40945427694	2117.73661557038	1277.63204058042	1090.63397603332	1104.93741381346	2126.57092531814	1157.73447680907	0.87702544696285	5.43348408476718e-18	4.80085909030647e-17	MANBAL	20	37289638	37317260	+	2045	protein_coding	mannosidase beta like [Source:HGNC Symbol;Acc:HGNC:15799]	-
ENSG00000241322	100.639244655976	74.2067565895786	85.2655442592889	4.24815308588668	5.61025707836071	5.00424553357547	86.7038485016145	4.95421856594095	4.13273748836619	7.07874456966831e-18	6.23739790031377e-17	CDRT1	17	15565483	15619512	-	4286	protein_coding	CMT1A duplicated region transcript 1 [Source:HGNC Symbol;Acc:HGNC:14379]	-
ENSG00000004700	1633.59059629075	1567.01540538513	1622.82573910886	892.112148036204	984.039091544468	874.742119268992	1607.81058026158	916.964452949888	0.810792934032984	7.16094937015805e-18	6.30735971561178e-17	RECQL	12	21468911	21501669	-	3778	protein_coding	RecQ like helicase [Source:HGNC Symbol;Acc:HGNC:9948]	-
ENSG00000112208	1784.54946327472	1793.49057160007	1802.62482156866	871.933420878242	1078.29141046093	1011.85844688896	1793.55495214782	987.36109274271	0.86142364347235	7.30207586424143e-18	6.42914458583701e-17	BAG2	6	57172326	57189833	+	6651	protein_coding	BCL2 associated athanogene 2 [Source:HGNC Symbol;Acc:HGNC:938]	-
ENSG00000197977	613.719679464567	565.706053481593	572.762025567832	259.137338239088	260.315928435937	299.253882907813	584.062586171331	272.902383194279	1.09674424024261	7.37080623847319e-18	6.48711756571654e-17	ELOVL2	6	10980759	11044314	-	3997	protein_coding	ELOVL fatty acid elongase 2 [Source:HGNC Symbol;Acc:HGNC:14416]	-
ENSG00000172113	963.261341707198	1181.52576076394	1088.98928809418	539.515441907609	558.781605004727	567.481443507458	1077.92546352177	555.259496806598	0.95658354592372	7.41284630248088e-18	6.52156396035872e-17	NME6	3	48290722	48301685	-	7258	protein_coding	NME/NM23 nucleoside diphosphate kinase 6 [Source:HGNC Symbol;Acc:HGNC:20567]	-
ENSG00000167747	2085.56863255822	2622.29330753563	2480.11517867236	1298.87280600985	964.964217478042	1235.04779768643	2395.99237292207	1166.29494039144	1.03801625277829	7.73164753835893e-18	6.79671385871068e-17	C19orf48	19	50797704	50804929	-	3256	protein_coding	chromosome 19 open reading frame 48 [Source:HGNC Symbol;Acc:HGNC:29667]	-
ENSG00000101280	103.334938709261	116.610617497909	102.87473274762	11.6824209861884	20.1969254820985	12.0101892805811	107.60676298493	14.6298452496227	2.88815034157021	8.36189879569778e-18	7.3421391066287e-17	ANGPT4	20	869899	916317	-	4676	protein_coding	angiopoietin 4 [Source:HGNC Symbol;Acc:HGNC:487]	-
ENSG00000246203	163.538772565961	135.885099728969	136.239510936038	36.1093012300368	24.6851311447871	29.0246240947377	145.221127743656	29.9396854898539	2.27662727755993	8.58775225050795e-18	7.53750468906356e-17	AL353807.3	1	155614726	155660245	-	2505	unprocessed_pseudogene	novel pseudogene	-
ENSG00000049130	84.4650803362655	95.4086870437439	83.4119454710435	3.18611481441501	2.24410283134428	4.00339642686037	87.7619042836843	3.14453802420656	4.78906515205777	8.80788627034475e-18	7.72769974960223e-17	KITLG	12	88492793	88580851	-	6205	protein_coding	KIT ligand [Source:HGNC Symbol;Acc:HGNC:6343]	-
ENSG00000059758	1261.58481693741	1165.14245086754	1135.32925780031	579.872896223532	662.010335246564	663.562957752107	1187.35217520176	635.148729740734	0.902690429954847	9.5275290769728e-18	8.3525662477455e-17	CDK17	12	96278261	96400560	-	6547	protein_coding	cyclin dependent kinase 17 [Source:HGNC Symbol;Acc:HGNC:8750]	-
ENSG00000168389	184.205760307813	183.107581195064	173.311486700946	52.0398753021119	30.2953882231478	50.0424553357547	180.208276067941	44.1259062870048	2.02413672075925	1.04303807676321e-17	9.12983251148112e-17	MFSD2A	1	39955112	39969968	+	4007	protein_coding	major facilitator superfamily domain containing 2A [Source:HGNC Symbol;Acc:HGNC:25897]	-
ENSG00000213846	335.164627291777	311.282888031609	338.281778854787	78.5908320889037	135.768221296329	113.095949058806	328.243098059391	109.151667481346	1.59048798420896	1.06039241826083e-17	9.27812408628528e-17	AC098614.1	3	27632976	27635427	+	2452	transcribed_processed_pseudogene	tropomyosin 4 (TPM4) pseudogene	-
ENSG00000163364	206.669877418522	222.620269768736	217.797857618836	63.7222962883003	72.9333420186892	42.0356624820339	215.696001602031	59.5637669296745	1.86257901545926	1.07801738053943e-17	9.42866719057014e-17	LINC01116	2	176629589	176637931	-	1783	lincRNA	long intergenic non-protein coding RNA 1116 [Source:HGNC Symbol;Acc:HGNC:49259]	-
ENSG00000244791	79.0736922296954	78.0616530357905	101.021133959375	4.24815308588668	4.48820566268857	3.00254732014528	86.0521597416202	3.91296868957351	4.46780509118775	1.09143481641218e-17	9.54230719693233e-17	AC087667.1	8	126325495	126329535	+	1422	lincRNA	uncharacterized LOC101927657 [Source:NCBI gene;Acc:101927657]	-
ENSG00000105058	1957.97244736939	2150.06849287467	2232.6597404416	1162.93190726148	1276.8945110349	1205.02232448497	2113.56689356189	1214.94958092712	0.798897003053061	1.10435494031719e-17	9.65151257715781e-17	FAM32A	19	16185380	16192046	+	1921	protein_coding	family with sequence similarity 32 member A [Source:HGNC Symbol;Acc:HGNC:24563]	-
ENSG00000086289	2098.14853814021	2108.6283560779	1934.23033553409	1157.62171590412	1186.00834636545	1254.06393071401	2047.0024099174	1199.23133099453	0.771156068273905	1.11010307707358e-17	9.697977833836e-17	EPDR1	7	37683843	37951941	+	2864	protein_coding	ependymin related 1 [Source:HGNC Symbol;Acc:HGNC:17572]	-
ENSG00000198830	4772.277038999	5169.41613437012	5011.20432402147	3056.54614529547	3145.11011812901	3202.7171414883	4984.29916579686	3134.79113497093	0.668925370049038	1.2874502560874e-17	1.12278145335179e-16	HMGN2	1	26472450	26475972	+	2509	protein_coding	high mobility group nucleosomal binding domain 2 [Source:HGNC Symbol;Acc:HGNC:4986]	-
ENSG00000115216	3295.03669779878	3661.18789978973	3492.18011705435	2172.93030343104	2120.67717562035	2112.79246427556	3482.80157154762	2135.46664777565	0.705609415771355	1.28771713975484e-17	1.12278145335179e-16	NRBP1	2	27427790	27442259	+	5329	protein_coding	nuclear receptor binding protein 1 [Source:HGNC Symbol;Acc:HGNC:7993]	-
ENSG00000146576	1148.36566669944	1287.53541303477	1264.15437358337	692.448952999529	632.836998439088	694.589280060275	1233.35181777253	673.291743832964	0.872588546022446	1.37244509022851e-17	1.19572948597505e-16	C7orf26	7	6590017	6608726	+	2728	protein_coding	chromosome 7 open reading frame 26 [Source:HGNC Symbol;Acc:HGNC:21702]	-
ENSG00000170185	818.592427514233	728.575428334044	709.928335897992	323.92167279886	407.304663888987	323.274261468975	752.365397248756	351.500199385607	1.09964938959443	1.47202026757576e-17	1.28049812595077e-16	USP38	4	143184917	143223830	+	7787	protein_coding	ubiquitin specific peptidase 38 [Source:HGNC Symbol;Acc:HGNC:20067]	-
ENSG00000124882	3523.27212764359	2998.14571104129	2837.85974480372	1531.45918746215	1850.26278444336	1615.37045823816	3119.7591944962	1665.69747671456	0.905701942590065	1.47943975955079e-17	1.28595695727698e-16	EREG	4	74365143	74388751	+	5717	protein_coding	epiregulin [Source:HGNC Symbol;Acc:HGNC:3443]	-
ENSG00000115295	916.535978116923	916.501630086873	860.996637139993	469.420915990479	466.773388919611	499.423704250832	898.011415114597	478.539336386974	0.907607215007791	1.58705499558769e-17	1.37789965974585e-16	CLIP4	2	29097705	29189643	+	7775	protein_coding	CAP-Gly domain containing linker protein family member 4 [Source:HGNC Symbol;Acc:HGNC:26108]	-
ENSG00000187801	678.416336743409	636.057913624959	638.564782550544	293.122562926181	350.080041689708	293.248788267522	651.013010972971	312.150464294471	1.06197687999383	1.613048310464e-17	1.3999266379386e-16	ZFP69B	1	40450102	40463718	+	2386	protein_coding	ZFP69 zinc finger protein B [Source:HGNC Symbol;Acc:HGNC:28053]	zf-C2H2
ENSG00000285410	494.210576435596	581.12563926644	555.1528370795	267.633644410861	233.386694459805	237.201238291477	543.496350927179	246.073859054048	1.14268153247785	1.61955134497793e-17	1.40502798658487e-16	GABPB1-IT1	15	50348936	50354861	-	5926	sense_intronic	GABPB1 intronic transcript [Source:HGNC Symbol;Acc:HGNC:25469]	-
ENSG00000164070	1096.24891500259	975.288800891604	887.873819569552	495.97187277727	523.99801111889	433.367663207635	986.47051182125	484.445849034599	1.027133345614	1.67740613860312e-17	1.45465799319139e-16	HSPA4L	4	127781821	127840733	+	11621	protein_coding	heat shock protein family A (Hsp70) member 4 like [Source:HGNC Symbol;Acc:HGNC:17041]	-
ENSG00000001461	1548.22695127006	1589.18105995085	1558.87658091439	904.856607293864	734.943677265253	900.764196043584	1565.42819737843	846.854826867567	0.885512165984664	1.72044021104085e-17	1.49140204642408e-16	NIPAL3	1	24415794	24472976	+	9404	protein_coding	NIPA like domain containing 3 [Source:HGNC Symbol;Acc:HGNC:25233]	-
ENSG00000168393	1286.74462810141	1648.93195486713	1778.52803732147	832.63800483379	598.053404553252	576.489085467894	1571.40154009667	669.060164951645	1.23179904534376	1.79740517912915e-17	1.5557209709844e-16	DTYMK	2	241675742	241686991	-	2451	protein_coding	deoxythymidylate kinase [Source:HGNC Symbol;Acc:HGNC:3061]	-
ENSG00000108344	4822.59666132699	5440.22260971651	5035.30110826866	3138.32309219879	2635.69877541386	3076.6101540422	5099.37345977072	2950.21067388495	0.789207258812727	1.8552247283398e-17	1.60514786157129e-16	PSMD3	17	39980797	39997960	+	4964	protein_coding	proteasome 26S subunit, non-ATPase 3 [Source:HGNC Symbol;Acc:HGNC:9560]	-
ENSG00000177302	1187.90251281429	1183.45320898705	1177.03523053584	685.014685099228	649.66776967417	677.574845246118	1182.79698411239	670.752433339839	0.818104814608404	2.09434872817507e-17	1.80994889319182e-16	TOP3A	17	18271428	18315007	-	6476	protein_coding	DNA topoisomerase III alpha [Source:HGNC Symbol;Acc:HGNC:11992]	-
ENSG00000168803	596.646950460429	613.892259059241	646.905977097648	257.013261696144	328.761064791938	279.236900773511	619.148395539106	288.337075753864	1.1037643637007	2.25775092190306e-17	1.94741846594539e-16	ADAL	15	43330657	43354555	+	5735	protein_coding	adenosine deaminase like [Source:HGNC Symbol;Acc:HGNC:31853]	-
ENSG00000100478	197.684230574238	226.475166214948	262.284228536726	56.2880283879986	81.9097533440663	56.0475499760452	228.814541775304	64.7484439027034	1.82550346082748	2.28502923173737e-17	1.97019129539673e-16	AP4S1	14	31025106	31096450	+	7223	protein_coding	adaptor related protein complex 4 subunit sigma 1 [Source:HGNC Symbol;Acc:HGNC:575]	-
ENSG00000040487	1493.41450551993	1673.02505765595	1514.3902099965	937.779793709485	832.562150428729	840.713249640678	1560.27659105746	870.351731259631	0.841920428847161	2.48850015542063e-17	2.14316116833505e-16	PQLC2	1	19312326	19329300	+	2686	protein_coding	PQ loop repeat containing 2 [Source:HGNC Symbol;Acc:HGNC:26001]	-
ENSG00000159720	1528.45852821263	1910.10118909798	1654.33691850903	892.112148036204	909.983698110107	947.804104059193	1697.63221193988	916.633316735168	0.888670716070474	2.567246862136e-17	2.20928694360999e-16	ATP6V0D1	16	67438014	67481237	-	8212	protein_coding	ATPase H+ transporting V0 subunit d1 [Source:HGNC Symbol;Acc:HGNC:13724]	-
ENSG00000170049	172.524419410244	142.631168509839	186.286678218664	43.5435691303385	43.7600052112135	34.0288696283132	167.147422046249	40.4441479899551	2.05102666428196	2.59417523922704e-17	2.23160623908708e-16	KCNAB3	17	7921859	7929803	-	4580	protein_coding	potassium voltage-gated channel subfamily A regulatory beta subunit 3 [Source:HGNC Symbol;Acc:HGNC:6230]	-
ENSG00000154124	1311.00587458097	1317.41086049291	1365.17550754274	773.163861631376	779.825733892138	752.63852824975	1331.19741420554	768.542707924422	0.792726182504576	2.63458139530849e-17	2.26549811031922e-16	OTULIN	5	14664664	14699711	+	8614	protein_coding	OTU deubiquitinase with linear linkage specificity [Source:HGNC Symbol;Acc:HGNC:25118]	-
ENSG00000136826	984.826894133479	1188.27182954481	1335.51792693082	467.296839447535	572.246221992792	588.499274748475	1169.53888353637	542.680778729601	1.10745225147121	2.67942278745035e-17	2.30229607860508e-16	KLF4	9	107484852	107490482	-	3659	protein_coding	Kruppel like factor 4 [Source:HGNC Symbol;Acc:HGNC:6348]	zf-C2H2
ENSG00000057757	2020.87197527937	2263.78793803792	2131.63860648222	1289.31446156661	1205.08322043188	1283.08855480875	2138.76617326651	1259.16207893575	0.763933415715368	2.69436369816612e-17	2.31424941564303e-16	PITHD1	1	23778405	23788232	+	2186	protein_coding	PITH domain containing 1 [Source:HGNC Symbol;Acc:HGNC:25022]	-
ENSG00000139974	399.861284570619	383.562196398082	414.279329172849	172.050199978411	180.650277923215	162.137555287845	399.234270047183	171.612677729824	1.21930119371372	2.79369087663046e-17	2.39773132970215e-16	SLC38A6	14	60981114	61083733	+	5147	protein_coding	solute carrier family 38 member 6 [Source:HGNC Symbol;Acc:HGNC:19863]	-
ENSG00000198920	648.763702157273	547.395295362086	601.492806785636	209.221539479919	262.560031267281	297.252184694383	599.217268101665	256.344585147194	1.22434787997386	2.80290342466197e-17	2.40471996868518e-16	KIAA0753	17	6578148	6640927	-	6299	protein_coding	KIAA0753 [Source:HGNC Symbol;Acc:HGNC:29110]	-
ENSG00000132199	1255.29486414641	1359.81472140124	1384.63829481932	792.280550517866	723.723163108531	680.577392566263	1333.24929345566	732.19370206422	0.864833255538567	2.99354442798647e-17	2.56729842244487e-16	ENOSF1	18	670324	712676	-	11398	protein_coding	enolase superfamily member 1 [Source:HGNC Symbol;Acc:HGNC:30365]	-
ENSG00000213995	947.087177387488	1052.38672981584	1012.06493838199	557.570092522627	547.561090848005	476.404174796384	1003.84628186177	527.178452722339	0.929789002457643	3.151375192733e-17	2.6995659901773e-16	NAXD	13	110615460	110639993	+	2847	protein_coding	NAD(P)HX dehydratase [Source:HGNC Symbol;Acc:HGNC:25576]	-
ENSG00000213430	282.149310910504	259.241786007749	229.846249742431	73.2806407315453	96.4964217478042	85.0721740707829	257.079115553561	84.9497455167108	1.59921721617301	3.2214080064602e-17	2.75850701597e-16	HSPD1P1	5	21882585	21884310	+	1726	processed_pseudogene	heat shock protein family D (Hsp60) member 1 pseudogene 1 [Source:HGNC Symbol;Acc:HGNC:35133]	-
ENSG00000166130	1237.32357045785	1056.24162626205	1103.81807840014	531.019135735835	632.836998439088	601.510313135771	1132.46109170668	588.455482436898	0.944975886077969	3.23329808794014e-17	2.76763421251784e-16	IKBIP	12	98613405	98645113	-	4163	protein_coding	IKBKB interacting protein [Source:HGNC Symbol;Acc:HGNC:26430]	-
ENSG00000256537	1009.08814061304	1171.88851964841	1215.96080508899	519.336714749647	619.372381451022	594.504369388765	1132.31248845015	577.737821863145	0.970785656783082	3.29364763960558e-17	2.81821894339757e-16	SMIM10L1	12	11171222	11176016	+	4795	protein_coding	small integral membrane protein 10 like 1 [Source:HGNC Symbol;Acc:HGNC:49847]	-
ENSG00000112742	408.846931414902	352.723024828387	349.40337158426	158.243702449279	145.866684037378	148.125667793834	370.324442609183	150.74535142683	1.29695412986726	3.34148263504609e-17	2.85588770610517e-16	TTK	6	80003887	80042527	+	4579	protein_coding	TTK protein kinase [Source:HGNC Symbol;Acc:HGNC:12401]	-
ENSG00000102034	746.707252759964	772.906737465481	742.366314692287	408.884734516593	350.080041689708	393.333698939032	753.993434972577	384.099491715111	0.972171453853423	3.3525029140793e-17	2.86421742693556e-16	ELF4	X	130064874	130110716	-	4316	protein_coding	E74 like ETS transcription factor 4 [Source:HGNC Symbol;Acc:HGNC:3319]	ETS
ENSG00000049860	3945.59752932491	4019.69326928743	4275.32560508804	2267.45170959202	2354.06387008015	2653.25098190171	4080.20546790013	2424.92218719129	0.750438265664906	3.38581316425263e-17	2.89157706330056e-16	HEXB	5	74640023	74722647	+	5067	protein_coding	hexosaminidase subunit beta [Source:HGNC Symbol;Acc:HGNC:4879]	-
ENSG00000175581	347.744532873774	453.914056541448	454.131703120126	172.050199978411	164.941558103805	164.139253501275	418.596764178449	167.04367052783	1.3248075464524	3.40794578636773e-17	2.90937354295381e-16	MRPL48	11	73787316	73865133	+	4386	protein_coding	mitochondrial ribosomal protein L48 [Source:HGNC Symbol;Acc:HGNC:16653]	-
ENSG00000134684	9334.28994184177	10030.4405530433	9279.11553395652	6232.04057699577	5815.59248742871	6194.25512145971	9547.94867628053	6080.62939529473	0.650872077761686	3.49435467445071e-17	2.98087682627336e-16	YARS	1	32775237	32818153	-	8212	protein_coding	tyrosyl-tRNA synthetase [Source:HGNC Symbol;Acc:HGNC:12840]	-
ENSG00000250271	229.133994529231	173.470340079534	221.505055195327	46.7296839447535	53.8584679522628	69.0585883633414	208.036463268031	56.5489134201193	1.8767013444674	3.81571895560009e-17	3.2488534349992e-16	AC068647.2	3	151797047	151808249	+	523	transcribed_unprocessed_pseudogene	arylacetamide deacetylase (esterase) (AADAC) pseudogene	-
ENSG00000117475	908.448895957068	875.061493290096	911.970603816742	395.078236987462	512.777496962169	446.378701594932	898.493664354635	451.411478514854	0.994007629038326	3.99779521697497e-17	3.4000166813153e-16	BLZF1	1	169367970	169396540	+	3820	protein_coding	basic leucine zipper nuclear factor 1 [Source:HGNC Symbol;Acc:HGNC:1065]	Others
ENSG00000273199	65.59522196327	105.045928159274	93.6067388063932	4.24815308588668	6.73230849403285	8.00679285372075	88.0826296429789	6.32908481121343	3.79319119492865	4.13396853236637e-17	3.50918975341886e-16	AP000692.2	21	36319792	36320670	-	879	antisense	novel transcript, antisense to MORC3	-
ENSG00000085721	2152.06241920591	2136.57635531293	2152.95499254704	996.191898640427	1304.9457964267	1200.0180789514	2147.1979223553	1167.05192467284	0.879862424662992	4.24710534366191e-17	3.60114801640258e-16	RRN3	16	15060022	15094317	-	4156	protein_coding	RRN3 homolog, RNA polymerase I transcription factor [Source:HGNC Symbol;Acc:HGNC:30346]	-
ENSG00000163738	288.439263701502	275.625095904149	268.771824295585	113.638095047469	95.374370332132	94.0798160312188	277.612061300412	101.030760470273	1.45859891999917	4.93813577147243e-17	4.17447972437598e-16	MTHFD2L	4	74114174	74303099	+	9819	protein_coding	methylenetetrahydrofolate dehydrogenase (NADP+ dependent) 2 like [Source:HGNC Symbol;Acc:HGNC:31865]	-
ENSG00000168906	5154.16702988105	4966.07034683245	4967.6447524977	3162.74997244264	3289.85475075072	2883.44627644618	5029.2940430704	3112.01699987985	0.692774257837439	4.98555485575471e-17	4.212981279987e-16	MAT2A	2	85539165	85545280	+	4487	protein_coding	methionine adenosyltransferase 2A [Source:HGNC Symbol;Acc:HGNC:6904]	-
ENSG00000138942	1630.89490223747	1780.96215814989	1656.19051729727	1018.49470234133	944.767291995943	994.844012074803	1689.34919256154	986.035335470693	0.77638287489532	5.03882299971537e-17	4.25479576963194e-16	RNF185	22	31160183	31207019	+	3447	protein_coding	ring finger protein 185 [Source:HGNC Symbol;Acc:HGNC:26783]	-
ENSG00000134138	787.14266355924	719.901911330068	672.856360133084	267.633644410861	371.399018587479	347.294640030137	726.633645007464	328.775767676159	1.14469294903745	5.13581675561714e-17	4.33506905868427e-16	MEIS2	15	36889204	37101299	-	10798	protein_coding	Meis homeobox 2 [Source:HGNC Symbol;Acc:HGNC:7001]	Homeobox
ENSG00000259523	86.2622097051222	101.191031713062	107.508729718234	13.8064975291317	12.3425655723936	13.0110383872962	98.3206570454726	13.0533671629405	2.91176357698868	6.44737795643885e-17	5.42380844703714e-16	AC022613.2	15	29822631	29824081	+	1451	antisense	novel transcript, antisense to TJP1	-
ENSG00000189308	513.97899949302	464.515021768531	405.011335231622	175.236314792826	214.311820393379	192.163028489298	461.168452164391	193.903721225168	1.25110597634013	6.83943471813609e-17	5.7471706016547e-16	LIN54	4	82909973	83012926	-	6768	protein_coding	lin-54 DREAM MuvB core complex component [Source:HGNC Symbol;Acc:HGNC:25397]	-
ENSG00000165282	1529.35709289706	1458.11458077964	1387.41869300169	830.513928290847	600.297507384596	769.652963063907	1458.2967888928	733.488132913116	0.990626801117054	7.29413719062204e-17	6.11745690605654e-16	PIGO	9	35088688	35096601	-	7209	protein_coding	phosphatidylinositol glycan anchor biosynthesis class O [Source:HGNC Symbol;Acc:HGNC:23215]	-
ENSG00000134262	397.165590517333	407.655299186906	366.085760678469	173.112238249882	153.721043947083	172.146046354996	390.302216794236	166.326442850654	1.2293854785663	7.29642404357041e-17	6.11745690605654e-16	AP4B1	1	113894748	113905201	-	5369	protein_coding	adaptor related protein complex 4 subunit beta 1 [Source:HGNC Symbol;Acc:HGNC:572]	-
ENSG00000203666	219.249783000519	211.0555804301	229.846249742431	63.7222962883003	76.2994962657056	74.0628338969169	220.05053772435	71.3615421503076	1.62509806666063	7.65653212839507e-17	6.41459296243251e-16	EFCAB2	1	244969705	245127164	+	8607	protein_coding	EF-hand calcium binding domain 2 [Source:HGNC Symbol;Acc:HGNC:28166]	-
ENSG00000185608	1073.78479789189	1281.75306836545	1306.78714571301	670.146149298624	617.128278619678	653.554466684956	1220.77500399012	646.942964867753	0.915563449915619	8.41456120109296e-17	7.03917032669027e-16	MRPL40	22	19431902	19436075	+	1965	protein_coding	mitochondrial ribosomal protein L40 [Source:HGNC Symbol;Acc:HGNC:14491]	-
ENSG00000140854	739.518735284537	881.807562070966	846.16784683403	420.567155502782	354.568247352397	432.36681410092	822.498048063178	402.500738985366	1.02952631803316	8.55286602262052e-17	7.15220693662441e-16	KATNB1	16	57735730	57757250	+	4591	protein_coding	katanin regulatory subunit B1 [Source:HGNC Symbol;Acc:HGNC:6217]	-
ENSG00000109220	482.529235538027	525.229640796368	519.934460102838	187.980774050486	258.071825604593	223.189350797466	509.231112145744	223.080650150848	1.19179225150482	8.90137599666822e-17	7.43810890903748e-16	CHIC2	4	54009789	54064690	-	1318	protein_coding	cysteine rich hydrophobic domain 2 [Source:HGNC Symbol;Acc:HGNC:1935]	-
ENSG00000068971	1687.50447735645	1826.25719139288	1769.26004338024	1041.85954431371	831.440099013057	1012.85929599567	1761.00723737652	962.052979774147	0.871430416701631	9.02385615556396e-17	7.5376528675127e-16	PPP2R5B	11	64917553	64934473	+	3376	protein_coding	protein phosphatase 2 regulatory subunit B'beta [Source:HGNC Symbol;Acc:HGNC:9310]	-
ENSG00000100650	2739.72372282206	2727.3392356949	2777.61778418575	1293.5626146525	1684.19917492388	1587.34668325014	2748.22691423424	1521.70282427551	0.852970568489963	9.08444502477287e-17	7.5854441035232e-16	SRSF5	14	69726900	69772005	+	5357	protein_coding	serine and arginine rich splicing factor 5 [Source:HGNC Symbol;Acc:HGNC:10787]	-
ENSG00000182872	2152.96098389034	2275.35262737656	2180.75897437072	1273.38388749453	1398.07606392749	1325.12421729078	2203.02419521254	1332.19472290427	0.725811955666852	9.47244417016978e-17	7.90648347779711e-16	RBM10	X	47144869	47186813	+	3889	protein_coding	RNA binding motif protein 10 [Source:HGNC Symbol;Acc:HGNC:9896]	-
ENSG00000101811	1359.5283675401	1416.67444398286	1436.53906089019	826.26577520496	841.538561754106	764.648717530331	1404.24729080439	810.817684829799	0.79277765915494	9.5073911825339e-17	7.9327074610615e-16	CSTF2	X	100820359	100840932	+	2187	protein_coding	cleavage stimulation factor subunit 2 [Source:HGNC Symbol;Acc:HGNC:2484]	-
ENSG00000000419	1862.72459081998	1965.0334634565	2014.86188282276	968.578903582164	1160.20116380499	1160.98496378951	1947.53997903308	1096.58834372556	0.828565309784876	9.67096322249566e-17	8.06320145828106e-16	DPM1	20	50934867	50958555	-	1207	protein_coding	dolichyl-phosphate mannosyltransferase subunit 1, catalytic [Source:HGNC Symbol;Acc:HGNC:3005]	-
ENSG00000136891	1095.35035031817	1117.91996940144	1070.45330021172	542.701556722024	631.714947023416	623.528993483503	1094.57453997711	599.315165742981	0.869005654270296	1.15170827489022e-16	9.57046159075133e-16	TEX10	9	100302077	100352939	-	7261	protein_coding	testis expressed 10 [Source:HGNC Symbol;Acc:HGNC:25988]	-
ENSG00000165943	834.766591833943	937.703560541039	875.825427445956	447.118112289573	480.238005907677	483.41011854339	882.765193273646	470.25541224688	0.908273061473151	1.1561754214333e-16	9.60403219622239e-16	MOAP1	14	93182196	93184928	-	2537	protein_coding	modulator of apoptosis 1 [Source:HGNC Symbol;Acc:HGNC:16658]	-
ENSG00000100941	1143.8728432773	911.683009529108	952.749777158141	531.019135735835	513.899548377841	452.383796235222	1002.76854332152	499.100826782966	1.00758167073507	1.159635425985e-16	9.62921503704873e-16	PNN	14	39175183	39183218	+	4201	protein_coding	pinin, desmosome associated protein [Source:HGNC Symbol;Acc:HGNC:9162]	-
ENSG00000121022	1973.24804700467	2179.94394033282	2373.53324834825	1230.90235663567	1295.96938510132	1221.03591019241	2175.57507856191	1249.30255064313	0.800382963913719	1.16846551851999e-16	9.69895418216111e-16	COPS5	8	67043079	67083783	-	7779	protein_coding	COP9 signalosome subunit 5 [Source:HGNC Symbol;Acc:HGNC:2240]	-
ENSG00000172269	1930.11694215211	1892.75415509003	1704.38408579165	1124.6985294885	915.593955188468	1009.85674867553	1842.4183943446	1016.7164111175	0.857369292469481	1.19444314375797e-16	9.91092395178728e-16	DPAGT1	11	119096503	119108331	-	5280	protein_coding	dolichyl-phosphate N-acetylglucosaminephosphotransferase 1 [Source:HGNC Symbol;Acc:HGNC:2995]	-
ENSG00000154133	70.9866100698402	74.2067565895786	98.2407357770067	4.24815308588668	2.24410283134428	6.00509464029056	81.1447008121418	4.16578351917384	4.26392283416401	1.20387148498633e-16	9.98546983008217e-16	ROBO4	11	124883691	124898500	-	7033	protein_coding	roundabout guidance receptor 4 [Source:HGNC Symbol;Acc:HGNC:17985]	-
ENSG00000054598	448.38377752975	434.639574310389	446.717307967144	178.422429607241	201.969254820985	215.182557943745	443.246886602428	198.524747457324	1.15823353284982	1.21813865413788e-16	1.00926357050171e-15	FOXC1	6	1609972	1613897	+	3926	protein_coding	forkhead box C1 [Source:HGNC Symbol;Acc:HGNC:3800]	Fork
ENSG00000136436	4735.43588693744	4533.35822074517	4203.96205174059	2093.27743307066	2722.09673442062	2609.21362120625	4490.91871980773	2474.86259623251	0.859743961787489	1.22752093146476e-16	1.01666232488817e-15	CALCOCO2	17	48830988	48866522	+	8333	protein_coding	calcium binding and coiled-coil domain 2 [Source:HGNC Symbol;Acc:HGNC:29912]	-
ENSG00000023041	1065.69771573203	1122.73858995921	1103.81807840014	553.321939436741	648.545718258498	606.514558669347	1097.41812803046	602.794072121528	0.864672414082105	1.24427136757196e-16	1.02988612290335e-15	ZDHHC6	10	112424428	112446917	-	3748	protein_coding	zinc finger DHHC-type containing 6 [Source:HGNC Symbol;Acc:HGNC:19160]	-
ENSG00000119640	292.033522439216	316.101508589374	359.59816491961	127.444592576601	117.815398645575	129.109534766247	322.577731982733	124.789841996141	1.36904294020031	1.24440373245195e-16	1.02988612290335e-15	ACYP1	14	75053221	75069483	-	1841	protein_coding	acylphosphatase 1 [Source:HGNC Symbol;Acc:HGNC:179]	-
ENSG00000136100	1216.65658271599	1163.21500264443	1119.57366810023	579.872896223532	699.038031963744	619.525597056643	1166.48175115355	632.812175081306	0.883044482439381	1.31713023926946e-16	1.08807252915468e-15	VPS36	13	52412602	52450628	-	7293	protein_coding	vacuolar protein sorting 36 homolog [Source:HGNC Symbol;Acc:HGNC:20312]	-
ENSG00000115307	4361.63297821524	4959.32427805158	4548.73142635424	2919.54320827562	2245.22488275996	2543.15758016305	4623.22956087368	2569.30855706621	0.847292251438234	1.34988825782815e-16	1.11472403598314e-15	AUP1	2	74526645	74529939	-	2634	protein_coding	AUP1, lipid droplet regulating VLDL assembly factor [Source:HGNC Symbol;Acc:HGNC:891]	-
ENSG00000131051	5035.55649153651	4921.73903770101	5333.73051317617	2981.14142802098	3233.75217996711	3322.81903429411	5097.00868080456	3179.2375474274	0.680934915852077	1.47613528330337e-16	1.21763555589333e-15	RBM39	20	35701347	35742312	-	11936	protein_coding	RNA binding motif protein 39 [Source:HGNC Symbol;Acc:HGNC:15923]	-
ENSG00000009954	2418.03756579671	2088.39014973528	1983.35070342259	1039.73546777077	1205.08322043188	1260.0690253543	2163.25947298486	1168.29590451898	0.888785491883064	1.482084405138e-16	1.22209439687058e-15	BAZ1B	7	73440398	73522278	-	7053	protein_coding	bromodomain adjacent to zinc finger domain 1B [Source:HGNC Symbol;Acc:HGNC:961]	-
ENSG00000152463	88.0593390739789	101.191031713062	79.7047478945526	4.24815308588668	8.97641132537713	13.0110383872962	89.6517062271978	8.74520093285334	3.34807117645768	1.50748039084613e-16	1.24257954622073e-15	OLAH	10	15032227	15073852	+	2364	protein_coding	oleoyl-ACP hydrolase [Source:HGNC Symbol;Acc:HGNC:25625]	-
ENSG00000181873	294.729216492501	299.718198692973	297.502605513388	116.824209861884	109.96103873587	123.104440125956	297.316673566287	116.629896241237	1.34874461081837	1.57353051134389e-16	1.29417558851035e-15	IBA57	1	228165815	228182257	+	10219	protein_coding	IBA57, iron-sulfur cluster assembly [Source:HGNC Symbol;Acc:HGNC:27302]	-
ENSG00000186162	540.935940025871	627.384396620983	612.614399515108	278.254027125578	297.343625153118	289.245391840662	593.644912053987	288.281014706452	1.04198540125484	1.57877670128112e-16	1.29801546054854e-15	CIDECP	3	10014238	10026365	-	3017	transcribed_unprocessed_pseudogene	cell death-inducing DFFA-like effector c pseudogene [Source:HGNC Symbol;Acc:HGNC:24230]	-
ENSG00000130711	82.6679509674088	126.247858613439	113.06952608297	15.9305740720751	6.73230849403285	18.0152839208717	107.328445221273	13.5593888289932	2.9700205312426	1.61865498935945e-16	1.33031542416167e-15	PRDM12	9	130664594	130682981	+	2476	protein_coding	PR/SET domain 12 [Source:HGNC Symbol;Acc:HGNC:13997]	zf-C2H2
ENSG00000174749	628.096714415421	637.021637736512	625.589591032826	245.330840709956	335.49337328597	302.256430227958	630.235981061586	294.360214741295	1.09905499924146	1.62529669309307e-16	1.33528578462522e-15	FAM241A	4	112145397	112195256	+	8901	protein_coding	family with sequence similarity 241 member A [Source:HGNC Symbol;Acc:HGNC:26813]	-
ENSG00000157450	623.603890993279	674.606878087078	569.054827991341	282.502180211464	316.418499219544	306.259826654819	622.421865690566	301.726835361942	1.04467404382649	1.63388599613157e-16	1.34185200661474e-15	RNF111	15	58865175	59097419	+	7181	protein_coding	ring finger protein 111 [Source:HGNC Symbol;Acc:HGNC:17384]	-
ENSG00000112031	543.631634079156	556.068812366063	577.396022538445	253.827146881729	295.099522321773	262.222465959354	559.032156327888	270.383045054286	1.04888953235204	1.67094485024946e-16	1.37178591467887e-15	MTRF1L	6	152987362	153002685	-	4273	protein_coding	mitochondrial translational release factor 1 like [Source:HGNC Symbol;Acc:HGNC:21051]	-
ENSG00000176994	1982.23369384895	1852.27774240481	1919.40154522812	1180.9865578765	1050.24012506912	1167.99090753651	1917.97099382729	1133.07253016071	0.759016524527319	1.73387381777359e-16	1.42240933123777e-15	SMCR8	17	18315310	18328055	+	8279	protein_coding	Smith-Magenis syndrome chromosome region, candidate 8 [Source:HGNC Symbol;Acc:HGNC:17921]	-
ENSG00000112473	6955.78922215991	6916.64794861566	6139.1191866688	4157.87983281159	3390.83937816121	4014.40576703424	6670.51878581479	3854.37499266901	0.791119205955899	1.75102420507864e-16	1.43595483698496e-15	SLC39A7	6	33200445	33204439	+	2845	protein_coding	solute carrier family 39 member 7 [Source:HGNC Symbol;Acc:HGNC:4927]	-
ENSG00000139714	225.539735791517	210.091856318547	241.894641866026	70.0945259171303	67.3230849403285	84.0713249640678	225.84207799203	73.8296452738422	1.6105268312224	1.77613745404775e-16	1.45601815069603e-15	MORN3	12	121648742	121672631	-	3856	protein_coding	MORN repeat containing 3 [Source:HGNC Symbol;Acc:HGNC:29807]	-
ENSG00000159217	1262.48338162184	1330.90299805465	1253.0327808539	668.022072755681	731.577523018236	769.652963063907	1282.1397201768	723.084186279275	0.825931135273026	1.79602100284501e-16	1.47070892903279e-15	IGF2BP1	17	48997412	49055650	+	9109	protein_coding	insulin like growth factor 2 mRNA binding protein 1 [Source:HGNC Symbol;Acc:HGNC:28866]	-
ENSG00000127922	2124.20691398863	2362.08779741633	2646.93906961445	1265.94961959423	1365.536572873	1379.1700690534	2377.74459367314	1336.88542050688	0.830607285419151	1.81214255968155e-16	1.48283001297859e-15	SEM1	7	96481626	96709891	-	11490	protein_coding	SEM1, 26S proteasome complex subunit [Source:HGNC Symbol;Acc:HGNC:10845]	-
ENSG00000139505	1113.32164400673	1019.62011002304	972.212564434718	483.22741351961	580.100581902497	565.479745294028	1035.05143948816	542.935913572045	0.931127991173688	1.82508804705708e-16	1.49287951680309e-15	MTMR6	13	25246201	25288009	-	5779	protein_coding	myotubularin related protein 6 [Source:HGNC Symbol;Acc:HGNC:7453]	-
ENSG00000123342	107.827762131403	106.97337638238	84.3387448651662	14.8685358006034	12.3425655723936	15.0127366007264	99.7132944596495	14.0746126579078	2.82137356201616	1.85087737720771e-16	1.51342385175973e-15	MMP19	12	55835433	55842966	-	4672	protein_coding	matrix metallopeptidase 19 [Source:HGNC Symbol;Acc:HGNC:7165]	-
ENSG00000175505	230.032559213659	240.931027888242	228.919450348308	89.2112148036204	78.5435990970499	69.0585883633414	233.294345816737	78.9378007546706	1.56470539159957	1.89488387744351e-16	1.54771801588572e-15	CLCF1	11	67364168	67374177	-	1975	protein_coding	cardiotrophin like cytokine factor 1 [Source:HGNC Symbol;Acc:HGNC:17412]	-
ENSG00000148680	136.58183203311	125.284134501886	113.06952608297	21.2407654294334	26.9292339761314	27.0229258813075	124.978497539322	25.0643084289574	2.31806167217547	1.89678199686845e-16	1.5487056202546e-15	HTR7	10	90740823	90857698	-	3131	protein_coding	5-hydroxytryptamine receptor 7 [Source:HGNC Symbol;Acc:HGNC:5302]	-
ENSG00000173812	12091.9849583524	13947.0153423946	12982.6059128709	8408.15699524122	7930.6594059707	8285.02890538754	13007.2020712059	8207.94843553315	0.664148241663015	2.2268305971225e-16	1.81489115888758e-15	EIF1	17	41688885	41692668	+	3623	protein_coding	eukaryotic translation initiation factor 1 [Source:HGNC Symbol;Acc:HGNC:3249]	-
ENSG00000079332	2315.60119177187	2474.84351846802	2517.18715443727	1465.61281463091	1496.81658850664	1533.30083148752	2435.87728822572	1498.57674487502	0.700682629739687	2.28321307386316e-16	1.86016902770193e-15	SAR1A	10	70147289	70170523	-	6914	protein_coding	secretion associated Ras related GTPase 1A [Source:HGNC Symbol;Acc:HGNC:10534]	-
ENSG00000129473	1390.9781314951	1419.56561631752	1478.24503362571	832.63800483379	746.164191421974	866.735326415271	1429.59626047944	815.179174223678	0.809676413422564	2.3948475150843e-16	1.95041240739365e-15	BCL2L2	14	23298790	23311759	+	4189	protein_coding	BCL2 like 2 [Source:HGNC Symbol;Acc:HGNC:995]	-
ENSG00000058091	155.451690406106	147.449789067604	145.507504877265	36.1093012300368	35.9056453015085	41.0348133753188	149.469661450325	37.6832533022881	1.98603082531767	2.65244377244141e-16	2.15629768958184e-15	CDK14	7	90466424	91210590	+	6841	protein_coding	cyclin dependent kinase 14 [Source:HGNC Symbol;Acc:HGNC:8883]	-
ENSG00000176108	442.99238942318	500.172813895991	497.691274643893	243.206764167013	204.21335765233	201.170670449734	480.285492654354	216.196930756359	1.15140379223301	2.66558361870372e-16	2.16619626107094e-15	CHMP6	17	80991598	81009517	+	2118	protein_coding	charged multivesicular body protein 6 [Source:HGNC Symbol;Acc:HGNC:25675]	-
ENSG00000240429	97.0449859182625	74.2067565895786	73.2171521356937	5.31019135735836	8.97641132537713	5.00424553357547	81.4896315478449	6.43028273877032	3.67694853449262	2.74128372493811e-16	2.22690912790599e-15	LRRFIP1P1	3	179259028	179261273	-	2246	processed_pseudogene	LRR binding FLII interacting protein 1 pseudogene 1 [Source:HGNC Symbol;Acc:HGNC:32937]	-
ENSG00000138785	505.891917333165	568.597225816252	531.05605283231	276.129950582634	213.189768977707	246.208880251913	535.181731993909	245.176199937418	1.12488310400008	2.75530479822642e-16	2.23749065225916e-15	INTS12	4	105682627	105895986	-	3897	protein_coding	integrator complex subunit 12 [Source:HGNC Symbol;Acc:HGNC:25067]	-
ENSG00000136404	123.103361766685	83.8439977051083	76.9243497121845	11.6824209861884	10.0984627410493	10.0084910671509	94.6239030613259	10.5964582647962	3.15989890688354	2.75697093513232e-16	2.23803512747939e-15	TM6SF1	15	83107407	83144854	+	2661	protein_coding	transmembrane 6 superfamily member 1 [Source:HGNC Symbol;Acc:HGNC:11860]	-
ENSG00000184164	1922.02985999225	2151.99594109778	2197.44136346493	1268.07369613718	913.349852357123	1053.89410937099	2090.48905485166	1078.43921928843	0.954472249317545	2.79377307542069e-16	2.26709137867532e-15	CRELD2	22	49918167	49927540	+	5165	protein_coding	cysteine rich with EGF like domains 2 [Source:HGNC Symbol;Acc:HGNC:28150]	-
ENSG00000251381	75.4794334919819	87.6988941513202	91.7531400181478	4.24815308588668	10.0984627410493	10.0084910671509	84.97715588715	8.11836896469563	3.38717405837141	2.90067460379701e-16	2.35044570094266e-15	LINC00958	11	12961842	12989548	-	2870	lincRNA	long intergenic non-protein coding RNA 958 [Source:HGNC Symbol;Acc:HGNC:48671]	-
ENSG00000087448	1900.46430756597	1773.25236525746	1792.43002823331	1096.02349615876	1091.75602744899	1124.95439594776	1822.04890035225	1104.24463985184	0.722473393576121	3.25799662178486e-16	2.6323956888742e-15	KLHL42	12	27780020	27803040	+	7622	protein_coding	kelch like family member 42 [Source:HGNC Symbol;Acc:HGNC:29252]	-
ENSG00000156860	2630.0988313218	2632.89427276271	2602.45269869656	1417.82109241468	1642.68327254402	1649.39932786647	2621.81526759369	1569.96789760839	0.739811009385392	3.28840351887729e-16	2.65600913752511e-15	FBRS	16	30658431	30670814	+	7218	protein_coding	fibrosin [Source:HGNC Symbol;Acc:HGNC:20442]	-
ENSG00000124459	434.905307263324	381.634748174976	396.670140684518	125.320516033657	192.992843495608	159.1350079677	404.403398707606	159.149455832322	1.34743701916627	3.40599060509878e-16	2.74900742626249e-15	ZNF45	19	43912629	43935278	-	4393	protein_coding	zinc finger protein 45 [Source:HGNC Symbol;Acc:HGNC:13111]	zf-C2H2
ENSG00000146410	219.249783000519	206.236959872335	202.04226791875	67.9704493741869	54.9805193679349	75.063683003632	209.176336930535	66.0048839152513	1.66051668636145	3.50168843833735e-16	2.82421789440068e-15	MTFR2	6	136231024	136250335	-	2450	protein_coding	mitochondrial fission regulator 2 [Source:HGNC Symbol;Acc:HGNC:21115]	-
ENSG00000123130	1810.60783912314	1967.92463579116	2016.71548161101	1176.73840479061	1159.07911238932	1149.97562361564	1931.74931884177	1161.93104693186	0.733307614255054	3.70874298982649e-16	2.98906865992542e-15	ACOT9	X	23702253	23766475	-	5046	protein_coding	acyl-CoA thioesterase 9 [Source:HGNC Symbol;Acc:HGNC:17152]	-
ENSG00000234745	380.092861513195	425.966057306412	420.766924931708	198.601156765202	152.598992531411	171.145197248281	408.941947917105	174.115115514965	1.23063608995973	3.87457754166332e-16	3.11936797928038e-15	HLA-B	6	31269491	31357188	-	3051	protein_coding	major histocompatibility complex, class I, B [Source:HGNC Symbol;Acc:HGNC:4932]	-
ENSG00000106635	1108.82882058459	1273.07955136147	1256.73997843039	685.014685099228	696.7939291324	650.551919364811	1212.88278345882	677.453511198813	0.840379027941924	3.96591109149132e-16	3.18605252017662e-15	BCL7B	7	73536356	73558002	-	3542	protein_coding	BCL tumor suppressor 7B [Source:HGNC Symbol;Acc:HGNC:1005]	-
ENSG00000163481	1119.61159679773	1435.94892621392	1319.76233723073	717.93787151485	667.620592324924	659.559561325246	1291.77428674746	681.70600838834	0.921856559305873	4.0312719165074e-16	3.23624750497333e-15	RNF25	2	218663864	218672411	-	2323	protein_coding	ring finger protein 25 [Source:HGNC Symbol;Acc:HGNC:14662]	-
ENSG00000111912	1543.73412784792	1306.80989526583	1333.66432814257	632.974809797116	812.365224946631	735.624093435594	1394.73611708544	726.988042726447	0.940601108814792	4.04599539561792e-16	3.24690769377721e-15	NCOA7	6	125781161	125932030	+	7820	protein_coding	nuclear receptor coactivator 7 [Source:HGNC Symbol;Acc:HGNC:21081]	-
ENSG00000132313	1709.96859446716	1810.83760560803	1893.45116219269	1113.01610850231	1078.29141046093	1039.88222187698	1804.75245408929	1077.06324694674	0.744780452449655	4.0761219614582e-16	3.26758450248422e-15	MRPL35	2	86199355	86213794	+	3829	protein_coding	mitochondrial ribosomal protein L35 [Source:HGNC Symbol;Acc:HGNC:14489]	-
ENSG00000123496	83.5665156518371	91.553790597532	60.2419606179758	5.31019135735836	4.48820566268857	3.00254732014528	78.4540889557817	4.26698144673073	4.20818238022099	4.39770812848717e-16	3.52286825773823e-15	IL13RA2	X	115003975	115019977	-	1626	protein_coding	interleukin 13 receptor subunit alpha 2 [Source:HGNC Symbol;Acc:HGNC:5975]	-
ENSG00000060138	6883.00548272121	7444.76876174668	7329.12960872235	4387.28009944947	4414.15026925421	4882.14194255623	7218.96795106342	4561.19077041997	0.662211263120638	4.50756851683396e-16	3.60830217668781e-15	YBX3	12	10699089	10723312	-	8610	protein_coding	Y-box binding protein 3 [Source:HGNC Symbol;Acc:HGNC:2428]	CSD
ENSG00000028203	1464.66043561822	1376.19803129764	1410.58867785476	754.047172744886	869.58984714591	824.699663933237	1417.14904825687	816.112227941344	0.796518830871365	4.55677830973317e-16	3.6450983219282e-15	VEZT	12	95217746	95302790	+	8757	protein_coding	vezatin, adherens junctions transmembrane protein [Source:HGNC Symbol;Acc:HGNC:18258]	-
ENSG00000177875	186.00288967667	210.091856318547	209.456663071731	69.0324876456586	66.2010335246564	48.0407571223245	201.850469688983	61.0914260975465	1.7276096384496	4.66974004719197e-16	3.73280287271625e-15	CCDC184	12	48183584	48185926	+	2343	protein_coding	coiled-coil domain containing 184 [Source:HGNC Symbol;Acc:HGNC:33749]	-
ENSG00000113716	2467.45862344027	2569.28848140021	2426.36081381324	1601.55371337928	1350.94990446926	1490.26431989877	2487.70263955124	1480.92264591577	0.74798120625284	4.93078795765282e-16	3.93447822904225e-15	HMGXB3	5	150000046	150053142	+	6263	protein_coding	HMG-box containing 3 [Source:HGNC Symbol;Acc:HGNC:28982]	HMG
[truncated: 4,308 more rows]
