# Supplementary material for: A synthesized olean-28,13β-lactam targets YTHDF1-GLS1 axis to induce ROS-dependent metabolic crisis and cell death in pancreatic adenocarcinoma
Source: Cancer Cell Int. 2022 Apr 2;22:143. doi: 10.1186/s12935-022-02562-6 (PMC8976991; doi:10.1186/s12935-022-02562-6)
Supplement: Supplementary file 2 — Additional file 2. List of down-regulated genes in B28 vs. vehicle samples. [file 12935_2022_2562_MOESM2_ESM.xls]

gene_id	B28_1	B28_2	B28_3	con_1	con_2	con_3	B28	control	log2FoldChange	pvalue	padj	gene_name	gene_chr	gene_start	gene_end	gene_strand	gene_length	gene_biotype	gene_description	tf_family
ENSG00000099194	1442.196319	1342.467687	1264.154374	176406.681	140677.1962	165847.7029	1349.606126	160977.1934	-6.898070718	0	0	SCD	10	100347124	100364834	+	5362	protein_coding	stearoyl-CoA desaturase [Source:HGNC Symbol;Acc:HGNC:10571]	-
ENSG00000198938	6902.773906	6311.429207	6085.364822	58682.92469	53526.34073	53876.70826	6433.189311	55361.99123	-3.105247461	0	0	MT-CO3	MT	9207	9990	+	784	protein_coding	mitochondrially encoded cytochrome c oxidase III [Source:HGNC Symbol;Acc:HGNC:7422]	-
ENSG00000169710	1252.59917	1170.924796	1273.422368	38857.85628	39594.95036	45353.47727	1232.315444	41268.7613	-5.065473437	0	0	FASN	17	82078333	82098332	-	9364	protein_coding	fatty acid synthase [Source:HGNC Symbol;Acc:HGNC:3594]	-
ENSG00000172893	782.6498401	885.6624585	758.1219044	14818.62	12681.4251	13930.81872	808.811401	13810.28794	-4.09421223	0	0	DHCR7	11	71428193	71452868	-	4160	protein_coding	7-dehydrocholesterol reductase [Source:HGNC Symbol;Acc:HGNC:2860]	-
ENSG00000131473	2228.440417	2192.472354	2150.174594	18613.28275	21456.98922	21134.93059	2190.362455	20401.73418	-3.219426311	0	0	ACLY	17	41866908	41930542	-	5217	protein_coding	ATP citrate lyase [Source:HGNC Symbol;Acc:HGNC:115]	-
ENSG00000167508	679.3149014	824.9478395	870.2646311	15130.85925	14845.86228	14592.37998	791.509124	14856.36717	-4.230806998	0	0	MVD	16	88651935	88663161	-	4717	protein_coding	mevalonate diphosphate decarboxylase [Source:HGNC Symbol;Acc:HGNC:7529]	-
ENSG00000052802	598.4440798	528.1208131	555.1528371	8493.120057	9823.560144	10359.7891	560.5725767	9558.823102	-4.091444596	0	0	MSMO1	4	165327623	165343160	+	2892	protein_coding	methylsterol monooxygenase 1 [Source:HGNC Symbol;Acc:HGNC:10545]	-
ENSG00000160752	806.9110866	870.2428727	755.3415062	16185.46326	13914.55961	13720.6404	810.8318219	14606.88776	-4.171336653	0	0	FDPS	1	155308748	155320666	+	3718	protein_coding	farnesyl diphosphate synthase [Source:HGNC Symbol;Acc:HGNC:3631]	-
ENSG00000141753	752.0986409	817.2380466	740.5127159	12492.75619	10570.84639	12265.4058	769.9498011	11776.33613	-3.935311625	0	0	IGFBP4	17	40443461	40457731	+	2200	protein_coding	insulin like growth factor binding protein 4 [Source:HGNC Symbol;Acc:HGNC:5473]	-
ENSG00000072310	576.8785274	568.5972258	536.6168492	11402.04288	9161.549809	11718.94219	560.6975341	10760.84496	-4.262485255	0	0	SREBF1	17	17810399	17837002	-	8030	protein_coding	sterol regulatory element binding transcription factor 1 [Source:HGNC Symbol;Acc:HGNC:11289]	bHLH
ENSG00000160285	912.0431547	876.0252174	841.5338499	9344.874751	8822.690281	9045.674226	876.534074	9071.079753	-3.371286926	0	0	LSS	21	46188141	46228824	-	7238	protein_coding	lanosterol synthase [Source:HGNC Symbol;Acc:HGNC:6708]	-
ENSG00000120437	326.1789804	368.1426106	324.3797879	7457.632742	6901.738258	6882.839307	339.5671263	7080.736769	-4.382905326	0	0	ACAT2	6	159760328	159779055	+	4299	protein_coding	acetyl-CoA acetyltransferase 2 [Source:HGNC Symbol;Acc:HGNC:94]	-
ENSG00000186480	190.4957131	216.8379251	266.9182255	4731.380499	4852.872373	4960.208173	224.7506212	4848.153682	-4.431670598	0	0	INSIG1	7	155297776	155310235	+	3650	protein_coding	insulin induced gene 1 [Source:HGNC Symbol;Acc:HGNC:6083]	-
ENSG00000168542	176.1186781	158.0507543	134.3859121	6793.858823	6529.217188	7155.070264	156.1851149	6826.048758	-5.448924255	0	0	COL3A1	2	188974320	189012746	+	6811	protein_coding	collagen type III alpha 1 chain [Source:HGNC Symbol;Acc:HGNC:2201]	-
ENSG00000117115	33.24689332	36.62151624	50.97396668	5481.179519	6244.216128	5519.682824	40.28079208	5748.35949	-7.157551423	0	0	PADI2	1	17066761	17119435	-	5984	protein_coding	peptidyl arginine deiminase 2 [Source:HGNC Symbol;Acc:HGNC:18341]	-
ENSG00000134824	142.8717848	146.486065	129.7519152	4090.971422	3499.678365	3847.263966	139.703255	3812.637918	-4.770761635	0	0	FADS2	11	61792980	61867354	+	11026	protein_coding	fatty acid desaturase 2 [Source:HGNC Symbol;Acc:HGNC:3575]	-
ENSG00000173801	133.886138	141.6674444	104.7283315	3008.754423	3448.064	3418.900549	126.760638	3291.906324	-4.699435527	0	0	JUP	17	41754604	41786931	-	4942	protein_coding	junction plakoglobin [Source:HGNC Symbol;Acc:HGNC:6207]	-
ENSG00000149809	107.8277621	107.9371005	103.8015321	3974.147212	3271.901928	3404.888661	106.5221316	3550.3126	-5.058799666	0	0	TM7SF2	11	65111845	65116384	+	3408	protein_coding	transmembrane 7 superfamily member 2 [Source:HGNC Symbol;Acc:HGNC:11863]	-
ENSG00000196950	55.71101043	79.02537715	62.09555941	2500.038091	2570.619793	2525.142296	65.610649	2531.933394	-5.274387441	0	0	SLC39A10	2	195575977	195737702	+	6917	protein_coding	solute carrier family 39 member 10 [Source:HGNC Symbol;Acc:HGNC:20861]	-
ENSG00000148180	817.6938628	803.745909	741.4395153	10668.17444	8661.114878	10377.80439	787.6264291	9902.364567	-3.652241474	1.55E-301	1.51E-298	GSN	9	121207794	121332843	+	11018	protein_coding	gelsolin [Source:HGNC Symbol;Acc:HGNC:4620]	-
ENSG00000105655	547.2258928	631.2392931	649.6863753	6914.931186	6273.389465	6832.796852	609.3838537	6673.705834	-3.453604054	3.63E-297	3.40E-294	ISYNA1	19	18434388	18438301	-	3284	protein_coding	inositol-3-phosphate synthase 1 [Source:HGNC Symbol;Acc:HGNC:29821]	-
ENSG00000100075	619.1110676	630.275569	649.6863753	5833.776225	5381.35859	5997.087847	633.0243373	5737.407554	-3.180234851	1.73E-288	1.49E-285	SLC25A1	22	19175575	19178830	-	2096	protein_coding	solute carrier family 25 member 1 [Source:HGNC Symbol;Acc:HGNC:10979]	-
ENSG00000112972	754.7943349	838.4399771	835.9730535	6651.545694	7624.339369	7547.403114	809.7357885	7274.429392	-3.167596564	1.29E-261	9.96E-259	HMGCS1	5	43289395	43313512	-	4702	protein_coding	3-hydroxy-3-methylglutaryl-CoA synthase 1 [Source:HGNC Symbol;Acc:HGNC:5007]	-
ENSG00000197256	291.1349578	305.5005434	299.3562043	2899.364481	3025.050617	3254.761295	298.6639018	3059.725464	-3.357228324	2.70E-250	2.02E-247	KANK2	19	11164267	11197791	-	7638	protein_coding	KN motif and ankyrin repeat domains 2 [Source:HGNC Symbol;Acc:HGNC:29300]	-
ENSG00000185813	635.2852319	658.2235682	668.2223632	4884.31401	4456.788223	4556.865983	653.9103877	4632.656072	-2.824829051	4.52E-230	3.18E-227	PCYT2	17	81900965	81911464	-	6897	protein_coding	phosphate cytidylyltransferase 2, ethanolamine [Source:HGNC Symbol;Acc:HGNC:8756]	-
ENSG00000067064	536.4431166	611.0010867	701.5871414	5639.423222	6337.346396	6166.231346	616.3437816	6047.666988	-3.294867026	3.07E-223	1.97E-220	IDI1	10	1039152	1049170	-	4345	protein_coding	isopentenyl-diphosphate delta isomerase 1 [Source:HGNC Symbol;Acc:HGNC:5387]	-
ENSG00000107798	590.3569977	551.2501918	569.054828	4100.529766	4029.286634	3820.24104	570.2206725	3983.35248	-2.804014293	1.02E-221	6.39E-219	LIPA	10	89213569	89414557	-	4910	protein_coding	lipase A, lysosomal acid type [Source:HGNC Symbol;Acc:HGNC:6617]	-
ENSG00000167767	590.3569977	569.5609499	487.4964813	4287.448502	4356.925647	4469.792111	549.138143	4371.388753	-2.992786528	3.91E-219	2.37E-216	KRT80	12	52168996	52192000	-	4350	protein_coding	keratin 80 [Source:HGNC Symbol;Acc:HGNC:27056]	-
ENSG00000125864	140.1760908	154.1958578	142.7271067	1824.58175	1770.597134	1693.436689	145.6996851	1762.871858	-3.597596415	4.34E-213	2.50E-210	BFSP1	20	17493905	17569220	-	3361	protein_coding	beaded filament structural protein 1 [Source:HGNC Symbol;Acc:HGNC:1040]	-
ENSG00000131069	726.040265	740.1401177	759.0487038	6500.73626	5270.275499	6060.141341	741.7430288	5943.7177	-3.002524166	1.45E-210	8.16E-208	ACSS2	20	34872146	34927962	+	5385	protein_coding	acyl-CoA synthetase short chain family member 2 [Source:HGNC Symbol;Acc:HGNC:15814]	-
ENSG00000184117	576.8785274	568.5972258	567.2012292	6039.81165	4682.320558	5014.254025	570.8923275	5245.462077	-3.199783135	5.62E-202	3.08E-199	NIPSNAP1	22	29554808	29581337	-	3067	protein_coding	nipsnap homolog 1 [Source:HGNC Symbol;Acc:HGNC:7827]	-
ENSG00000104823	3089.265385	3353.759908	3089.022381	23613.35893	19219.6187	21234.01465	3177.349225	21355.66409	-2.748815745	2.65E-201	1.42E-198	ECH1	19	38815422	38832005	-	2467	protein_coding	enoyl-CoA hydratase 1 [Source:HGNC Symbol;Acc:HGNC:3149]	-
ENSG00000164237	307.3091221	284.2986129	287.3078122	2614.738224	2439.339778	2853.420803	292.9718491	2635.832935	-3.16925364	8.35E-201	4.37E-198	CMBL	5	10275875	10308026	-	3324	protein_coding	carboxymethylenebutenolidase homolog [Source:HGNC Symbol;Acc:HGNC:25090]	-
ENSG00000039068	70.98661007	49.14992969	39.85237395	1452.868355	1705.518152	1751.485937	53.3296379	1636.624148	-4.935656348	1.45E-200	7.43E-198	CDH1	16	68737225	68835548	+	6177	protein_coding	cadherin 1 [Source:HGNC Symbol;Acc:HGNC:1748]	-
ENSG00000113161	1531.154222	1446.549891	1468.05024	7901.56474	8985.387737	8467.183443	1481.918118	8451.37864	-2.511565584	2.22E-198	1.11E-195	HMGCR	5	75336329	75362104	+	6215	protein_coding	3-hydroxy-3-methylglutaryl-CoA reductase [Source:HGNC Symbol;Acc:HGNC:5006]	-
ENSG00000198840	3455.879776	3454.95094	3317.941831	35588.90248	27504.84635	26668.6253	3409.590849	29920.79138	-3.13347597	9.36E-198	4.58E-195	MT-ND3	MT	10059	10404	+	346	protein_coding	mitochondrially encoded NADH:ubiquinone oxidoreductase core subunit 3 [Source:HGNC Symbol;Acc:HGNC:7458]	-
ENSG00000164251	1359.528368	1178.634588	1315.12834	7812.353525	7507.646022	8286.029754	1284.430432	7868.676434	-2.614760029	9.66E-197	4.62E-194	F2RL1	5	76818933	76835315	+	2958	protein_coding	F2R like trypsin receptor 1 [Source:HGNC Symbol;Acc:HGNC:3538]	-
ENSG00000108821	119.509103	106.0096523	83.41194547	1695.013081	1555.163262	1853.572546	102.9769003	1701.24963	-4.045591161	4.41E-191	2.07E-188	COL1A1	17	50183289	50201632	-	9819	protein_coding	collagen type I alpha 1 chain [Source:HGNC Symbol;Acc:HGNC:2197]	-
ENSG00000180155	214.7569596	216.8379251	190.9206752	2237.714638	1927.684332	2019.713497	207.5051866	2061.704156	-3.31283518	6.24E-189	2.75E-186	LYNX1	8	142771197	142777810	-	5022	protein_coding	Ly6/neurotoxin 1 [Source:HGNC Symbol;Acc:HGNC:29604]	-
ENSG00000164638	91.65359781	83.84399771	71.36355335	1552.699953	1304.945796	1532.299982	82.28704962	1463.315244	-4.151998984	5.42E-188	2.34E-185	SLC29A4	7	5274369	5306870	+	5811	protein_coding	solute carrier family 29 member 4 [Source:HGNC Symbol;Acc:HGNC:23097]	-
ENSG00000198888	2985.031882	2795.763648	2381.874443	23123.75928	19022.13765	20858.69623	2720.889991	21001.53106	-2.948319789	9.70E-188	4.11E-185	MT-ND1	MT	3307	4262	+	956	protein_coding	mitochondrially encoded NADH:ubiquinone oxidoreductase core subunit 1 [Source:HGNC Symbol;Acc:HGNC:7455]	-
ENSG00000197457	98.84211529	106.0096523	94.5335382	1400.82848	1312.800156	1523.29234	99.79510192	1412.306992	-3.824040981	4.55E-185	1.89E-182	STMN3	20	63639705	63657682	-	3032	protein_coding	stathmin 3 [Source:HGNC Symbol;Acc:HGNC:15926]	-
ENSG00000102003	171.6258547	196.5997188	190.9206752	2348.166618	1886.16843	2067.754254	186.3820829	2100.696434	-3.49554031	1.52E-184	6.23E-182	SYP	X	49187804	49200259	-	5215	protein_coding	synaptophysin [Source:HGNC Symbol;Acc:HGNC:11506]	-
ENSG00000118898	89.85646844	114.6831693	72.29035274	1776.790028	1579.848393	2002.699063	92.27666349	1786.445828	-4.277757484	6.70E-183	2.69E-180	PPL	16	4882507	4960741	-	7686	protein_coding	periplakin [Source:HGNC Symbol;Acc:HGNC:9273]	-
ENSG00000079459	1352.33985	1443.658719	1424.490669	12426.90981	9742.772442	9861.366248	1406.829746	10677.01617	-2.924083313	2.62E-181	1.03E-178	FDFT1	8	11795573	11839309	+	5202	protein_coding	farnesyl-diphosphate farnesyltransferase 1 [Source:HGNC Symbol;Acc:HGNC:3629]	-
ENSG00000166949	1288.541757	1289.462861	1202.058814	6357.361093	6689.67054	7180.091492	1260.021144	6742.374375	-2.419887903	2.92E-177	1.11E-174	SMAD3	15	67063763	67195195	+	9113	protein_coding	SMAD family member 3 [Source:HGNC Symbol;Acc:HGNC:6769]	MH1
ENSG00000198911	815.8967335	735.3214971	713.6355335	4881.127896	4345.705133	4839.105431	754.9512547	4688.646153	-2.634523143	8.24E-176	3.09E-173	SREBF2	22	41833079	41907308	+	7557	protein_coding	sterol regulatory element binding transcription factor 2 [Source:HGNC Symbol;Acc:HGNC:11290]	bHLH
ENSG00000124225	386.3828143	430.7846779	430.0349189	2789.974539	3022.806514	3303.802901	415.734137	3038.861318	-2.870386936	1.16E-172	4.28E-170	PMEPA1	20	57648392	57711536	-	5619	protein_coding	prostate transmembrane protein, androgen induced 1 [Source:HGNC Symbol;Acc:HGNC:14107]	-
ENSG00000100311	239.9167707	274.6613718	265.0646267	1983.887491	1956.857669	2149.823881	259.8809231	2030.18968	-2.96671481	4.98E-171	1.80E-168	PDGFB	22	39223359	39244751	-	3761	protein_coding	platelet derived growth factor subunit B [Source:HGNC Symbol;Acc:HGNC:8800]	-
ENSG00000167680	369.3100853	377.7798517	332.7209825	3953.968485	3003.73164	4013.404918	359.9369732	3657.035014	-3.345219221	1.73E-170	6.17E-168	SEMA6B	19	4542593	4559808	-	4412	protein_coding	semaphorin 6B [Source:HGNC Symbol;Acc:HGNC:10739]	-
ENSG00000196743	575.081398	597.5089492	500.4716728	3609.868085	3522.119394	3352.844507	557.68734	3494.943995	-2.647876151	1.85E-167	6.48E-165	GM2A	5	151212150	151270440	+	4479	protein_coding	GM2 ganglioside activator [Source:HGNC Symbol;Acc:HGNC:4367]	-
ENSG00000162337	992.0154116	902.0457684	961.0909717	6219.296118	5170.412923	5858.970671	951.7173839	5749.559904	-2.594715507	6.89E-166	2.38E-163	LRP5	11	68312609	68449275	+	6164	protein_coding	LDL receptor related protein 5 [Source:HGNC Symbol;Acc:HGNC:6697]	-
ENSG00000198899	4801.929674	3974.398236	3606.176443	36451.27755	29856.66612	31269.52864	4127.501451	32525.8241	-2.978168577	3.64E-165	1.22E-162	MT-ATP6	MT	8527	9207	+	681	protein_coding	mitochondrially encoded ATP synthase membrane subunit 6 [Source:HGNC Symbol;Acc:HGNC:7414]	-
ENSG00000109084	229.1339945	277.5525441	220.5782558	1943.530037	2113.944867	2174.845109	242.4215982	2077.440004	-3.100515831	2.90E-164	9.58E-162	TMEM97	17	28319095	28328685	+	3034	protein_coding	transmembrane protein 97 [Source:HGNC Symbol;Acc:HGNC:28106]	-
ENSG00000133935	390.8756377	365.2514383	357.7445661	2480.921402	2281.130528	2345.990306	371.2905474	2369.347412	-2.673582499	3.99E-164	1.30E-161	ERG28	14	75649791	75661189	-	2633	protein_coding	ergosterol biosynthesis 28 homolog [Source:HGNC Symbol;Acc:HGNC:1187]	-
ENSG00000179403	425.0210957	391.2719893	362.3785631	2942.90805	2541.446456	2765.346082	392.8905494	2749.900196	-2.80695765	3.26E-162	1.03E-159	VWA1	1	1434861	1442882	+	5065	protein_coding	von Willebrand factor A domain containing 1 [Source:HGNC Symbol;Acc:HGNC:30910]	-
ENSG00000136205	411.5426255	317.0652327	351.2569704	2749.617085	3302.197316	3110.639024	359.9549428	3054.151142	-3.083730206	3.68E-162	1.15E-159	TNS3	7	47275154	47582558	-	11797	protein_coding	tensin 3 [Source:HGNC Symbol;Acc:HGNC:21616]	-
ENSG00000172819	272.2650994	259.241786	229.8462497	2395.95834	1974.810492	2358.000495	253.7843784	2242.923109	-3.143759947	1.83E-161	5.56E-159	RARG	12	53210567	53232980	-	5127	protein_coding	retinoic acid receptor gamma [Source:HGNC Symbol;Acc:HGNC:9866]	THR-like
ENSG00000188042	480.7321062	484.7532281	508.8128674	2679.522559	2871.329573	2972.521847	491.4327339	2841.12466	-2.531480157	2.07E-160	6.12E-158	ARL4C	2	234493041	234497053	-	4013	protein_coding	ADP ribosylation factor like GTPase 4C [Source:HGNC Symbol;Acc:HGNC:698]	-
ENSG00000102181	650.5608315	642.8039824	568.1280286	6638.801235	4732.812871	5404.585176	620.4976142	5592.066428	-3.171945376	1.75E-158	5.10E-156	CD99L2	X	150766337	150898816	-	5762	protein_coding	CD99 molecule like 2 [Source:HGNC Symbol;Acc:HGNC:18237]	-
ENSG00000125744	219.249783	229.3663385	262.2842285	1787.410411	1741.423797	1844.564904	236.9667834	1791.133037	-2.91844317	2.53E-157	7.30E-155	RTN2	19	45485289	45497061	-	3238	protein_coding	reticulon 2 [Source:HGNC Symbol;Acc:HGNC:10468]	-
ENSG00000189060	1876.203061	2033.457875	1862.866782	13837.29664	10735.78795	13881.77711	1924.175906	12818.28723	-2.736053271	4.53E-154	1.29E-151	H1F0	22	37805093	37807436	+	2344	protein_coding	H1 histone family member 0 [Source:HGNC Symbol;Acc:HGNC:4714]	-
ENSG00000149084	2925.726612	2874.789025	2842.493742	10941.11827	11784.90602	11450.71463	2881.003126	11392.24631	-1.98336971	1.25E-153	3.46E-151	HSD17B12	11	43680558	43856617	+	7838	protein_coding	hydroxysteroid 17-beta dehydrogenase 12 [Source:HGNC Symbol;Acc:HGNC:18646]	-
ENSG00000103253	153.654561	177.3252365	159.4094958	1676.958431	1402.56427	1533.300831	163.4630978	1537.607844	-3.234901726	2.99E-153	8.20E-151	HAGHL	16	726936	735525	+	5287	protein_coding	hydroxyacylglutathione hydrolase like [Source:HGNC Symbol;Acc:HGNC:14177]	-
ENSG00000130066	2487.227046	2775.525441	2979.660052	15546.11622	13428.71134	14754.51753	2747.470847	14576.44836	-2.407579562	2.47E-151	6.62E-149	SAT1	X	23783173	23786226	+	2498	protein_coding	spermidine/spermine N1-acetyltransferase 1 [Source:HGNC Symbol;Acc:HGNC:10540]	-
ENSG00000169093	226.4383005	242.8584761	212.2370613	2414.012991	1825.577653	2208.873979	227.1779459	2149.488208	-3.242785579	1.51E-150	3.99E-148	ASMTL	X	1403139	1453762	-	3506	protein_coding	acetylserotonin O-methyltransferase like [Source:HGNC Symbol;Acc:HGNC:751]	-
ENSG00000150687	1434.109236	1438.840099	1350.346717	7066.802658	6173.526889	6800.76968	1407.765351	6680.366409	-2.246617692	1.72E-150	4.50E-148	PRSS23	11	86791059	86952910	+	11725	protein_coding	serine protease 23 [Source:HGNC Symbol;Acc:HGNC:14370]	-
ENSG00000186815	293.8306518	242.8584761	226.1390522	2377.90369	1980.420749	2195.86294	254.27606	2184.729126	-3.102167	6.63E-149	1.71E-146	TPCN1	12	113221050	113298585	+	8728	protein_coding	two pore segment channel 1 [Source:HGNC Symbol;Acc:HGNC:18182]	-
ENSG00000113719	1204.076677	1214.292381	1229.862796	5066.984593	4903.364686	5165.38224	1216.077285	5045.24384	-2.052777583	7.11E-147	1.78E-144	ERGIC1	5	172834275	172952685	+	14139	protein_coding	endoplasmic reticulum-golgi intermediate compartment 1 [Source:HGNC Symbol;Acc:HGNC:29205]	-
ENSG00000185585	23.3626818	27.94799924	12.04839212	1268.073696	934.6688293	1113.945056	21.11969105	1105.562527	-5.713778233	1.79E-146	4.43E-144	OLFML2A	9	124777158	124814885	+	6746	protein_coding	olfactomedin like 2A [Source:HGNC Symbol;Acc:HGNC:27270]	-
ENSG00000205213	104.2335034	85.77144593	63.94915819	1136.38095	1332.997082	1272.079215	84.65136917	1247.152416	-3.879226585	2.79E-146	6.82E-144	LGR4	11	27365961	27472775	-	6340	protein_coding	leucine rich repeat containing G protein-coupled receptor 4 [Source:HGNC Symbol;Acc:HGNC:13299]	-
ENSG00000174669	191.3942778	196.5997188	185.3598788	1380.649753	1416.028887	1504.276207	191.1179585	1433.651616	-2.907560682	3.15E-146	7.62E-144	SLC29A2	11	66362521	66372214	-	2720	protein_coding	solute carrier family 29 member 2 [Source:HGNC Symbol;Acc:HGNC:11004]	-
ENSG00000115525	284.845005	300.6819228	321.5993898	1828.829903	1841.286373	1882.59717	302.3754392	1850.904482	-2.614138522	8.10E-145	1.84E-142	ST3GAL5	2	85837120	85905199	-	16318	protein_coding	ST3 beta-galactoside alpha-2,3-sialyltransferase 5 [Source:HGNC Symbol;Acc:HGNC:10872]	-
ENSG00000104081	31.44976395	18.31075812	25.02358364	1015.308588	842.6606132	873.7412702	24.92803524	910.570157	-5.18416786	1.63E-142	3.66E-140	BMF	15	40087890	40108892	-	5447	protein_coding	Bcl2 modifying factor [Source:HGNC Symbol;Acc:HGNC:24132]	-
ENSG00000160867	35.94258738	26.98427512	43.55957152	1235.15051	874.0780528	1130.959491	35.49547801	1080.062684	-4.924702636	2.77E-142	6.16E-140	FGFR4	5	177086886	177098144	+	4829	protein_coding	fibroblast growth factor receptor 4 [Source:HGNC Symbol;Acc:HGNC:3691]	-
ENSG00000119669	423.2239664	368.1426106	445.7905086	2372.593498	2483.099783	2628.229754	412.3856952	2494.641012	-2.59623035	1.47E-140	3.25E-138	IRF2BPL	14	77024543	77028699	-	4157	protein_coding	interferon regulatory factor 2 binding protein like [Source:HGNC Symbol;Acc:HGNC:14282]	-
ENSG00000128011	242.6124648	196.5997188	221.5050552	2335.422159	1827.821756	2523.140598	220.2390796	2228.794838	-3.338474272	4.85E-140	1.06E-137	LRFN1	19	39306568	39315336	-	3381	protein_coding	leucine rich repeat and fibronectin type III domain containing 1 [Source:HGNC Symbol;Acc:HGNC:29290]	-
ENSG00000204634	392.6727671	354.6504731	400.3773383	2114.518199	2163.315129	2319.968229	382.5668595	2199.267186	-2.522868553	2.89E-139	6.19E-137	TBC1D8	2	101007617	101252866	-	6030	protein_coding	TBC1 domain family member 8 [Source:HGNC Symbol;Acc:HGNC:17791]	-
ENSG00000115468	232.7282533	268.8790271	237.2606449	1589.871292	1715.616615	1788.517354	246.2893084	1698.001754	-2.786434613	5.27E-139	1.12E-136	EFHD1	2	232606057	232682781	+	3052	protein_coding	EF-hand domain family member D1 [Source:HGNC Symbol;Acc:HGNC:29556]	-
ENSG00000164211	220.1483477	190.8173741	179.7990825	1673.772316	2176.779746	1757.491031	196.9216014	1869.347698	-3.24572629	1.18E-137	2.48E-135	STARD4	5	111496033	111512590	-	5684	protein_coding	StAR related lipid transfer domain containing 4 [Source:HGNC Symbol;Acc:HGNC:18058]	-
ENSG00000167693	1479.037471	1561.233061	1532.926198	5710.579786	6043.368925	6012.100584	1524.39891	5922.016432	-1.957957827	8.02E-135	1.61E-132	NXN	17	799313	979770	-	5880	protein_coding	nucleoredoxin [Source:HGNC Symbol;Acc:HGNC:18008]	-
ENSG00000104549	934.5072718	847.1134941	922.1653972	3965.650906	4381.610778	4538.850699	901.2620543	4295.370794	-2.252539194	8.63E-134	1.70E-131	SQLE	8	124998497	125022283	+	4305	protein_coding	squalene epoxidase [Source:HGNC Symbol;Acc:HGNC:11279]	-
ENSG00000129353	395.3684611	379.7073	343.8425752	2352.414771	2041.011525	2285.93936	372.9727788	2226.455219	-2.577660907	4.74E-133	9.18E-131	SLC44A2	19	10602457	10644559	+	5216	protein_coding	solute carrier family 44 member 2 [Source:HGNC Symbol;Acc:HGNC:17292]	-
ENSG00000130203	102.436374	75.1704807	104.7283315	1547.389762	1135.516033	1267.074969	94.11172875	1316.660254	-3.804234195	6.37E-133	1.22E-130	APOE	19	44905754	44909393	+	2191	protein_coding	apolipoprotein E [Source:HGNC Symbol;Acc:HGNC:613]	-
ENSG00000174705	209.3655715	184.0713053	201.1154685	1345.60249	1350.949904	1454.233752	198.1841151	1383.595382	-2.802823618	8.00E-133	1.52E-130	SH3PXD2B	5	172325000	172454523	-	8242	protein_coding	SH3 and PX domains 2B [Source:HGNC Symbol;Acc:HGNC:29242]	-
ENSG00000182272	411.5426255	366.2151624	436.5225146	2878.123716	2338.35515	2757.339289	404.7601008	2657.939385	-2.714906649	5.48E-132	1.03E-129	B4GALNT4	11	369796	382116	+	3761	protein_coding	beta-1,4-N-acetyl-galactosaminyltransferase 4 [Source:HGNC Symbol;Acc:HGNC:26315]	-
ENSG00000184564	22.46411711	11.56468934	16.68238909	880.4297271	945.8893434	774.6572086	16.90373185	866.992093	-5.671111312	5.30E-131	9.85E-129	SLITRK6	13	85792787	85806683	-	4474	protein_coding	SLIT and NTRK like family member 6 [Source:HGNC Symbol;Acc:HGNC:23503]	-
ENSG00000105290	570.5885746	566.6697776	544.0312444	3839.268351	2961.093686	3674.117071	560.4298655	3491.493036	-2.639443628	1.08E-129	2.00E-127	APLP1	19	35867899	35879791	+	3656	protein_coding	amyloid beta precursor like protein 1 [Source:HGNC Symbol;Acc:HGNC:597]	-
ENSG00000185187	385.4842496	431.748402	465.2532958	3207.35558	2514.517223	2822.394481	427.4953158	2848.089094	-2.736490987	7.36E-128	1.32E-125	SIGIRR	11	405716	417455	-	3496	protein_coding	single Ig and TIR domain containing [Source:HGNC Symbol;Acc:HGNC:30575]	-
ENSG00000129355	112.3205856	144.5586167	123.2643194	1358.346949	1091.756027	1290.094499	126.7145072	1246.732492	-3.300732589	1.06E-126	1.90E-124	CDKN2D	19	10566462	10569059	-	1503	protein_coding	cyclin dependent kinase inhibitor 2D [Source:HGNC Symbol;Acc:HGNC:1790]	-
ENSG00000137642	384.5856849	328.629922	309.5509976	2200.543298	1973.68844	2302.953795	340.9222015	2159.061844	-2.662458702	2.99E-125	5.25E-123	SORL1	11	121452203	121633693	+	19449	protein_coding	sortilin related receptor 1 [Source:HGNC Symbol;Acc:HGNC:11185]	-
ENSG00000129951	203.0756187	200.4546152	177.9454837	1550.575876	1284.748871	1485.260074	193.8252392	1440.194941	-2.893734129	1.85E-124	3.21E-122	PLPPR3	19	812488	821977	-	2741	protein_coding	phospholipid phosphatase related 3 [Source:HGNC Symbol;Acc:HGNC:23497]	-
ENSG00000131094	148.2631729	171.5428919	157.555897	1618.546326	1224.158094	1552.316965	159.1206539	1465.007128	-3.204055059	3.27E-124	5.60E-122	C1QL1	17	44959693	44968071	-	1295	protein_coding	complement C1q like 1 [Source:HGNC Symbol;Acc:HGNC:24182]	-
ENSG00000147155	605.6325973	650.5137753	608.9072019	3863.695232	3170.917301	3176.695065	621.6845248	3403.769199	-2.453105174	5.14E-124	8.76E-122	EBP	X	48521158	48528716	+	2409	protein_coding	EBP, cholestenol delta-isomerase [Source:HGNC Symbol;Acc:HGNC:3133]	-
ENSG00000060718	61.10239854	58.7871708	47.2667691	751.9230962	745.04214	781.6631523	55.71877948	759.5427962	-3.768802233	9.33E-123	1.55E-120	COL11A1	1	102876467	103108872	-	9091	protein_coding	collagen type XI alpha 1 chain [Source:HGNC Symbol;Acc:HGNC:2186]	-
ENSG00000107201	152.7559964	138.7762721	151.0683012	1062.038271	1262.307843	1235.047798	147.5335232	1186.464637	-3.006782514	2.74E-122	4.54E-120	DDX58	9	32455705	32526324	-	4353	protein_coding	DExD/H-box helicase 58 [Source:HGNC Symbol;Acc:HGNC:19102]	-
ENSG00000130702	1010.88527	961.7966633	1015.772136	6504.984413	4827.06519	5790.912931	996.1513564	5707.654178	-2.518474973	4.27E-122	7.01E-120	LAMA5	20	62307955	62367312	-	14291	protein_coding	laminin subunit alpha 5 [Source:HGNC Symbol;Acc:HGNC:6485]	-
ENSG00000172053	1515.878623	1615.201611	1481.025432	7399.220637	6173.526889	6716.698355	1537.368555	6763.148627	-2.137404899	1.75E-121	2.86E-119	QARS	3	49095932	49105135	-	4708	protein_coding	glutaminyl-tRNA synthetase [Source:HGNC Symbol;Acc:HGNC:9751]	-
ENSG00000104140	21.56555243	26.98427512	40.77917334	849.6306172	736.0657287	701.5952238	29.77633363	762.4305232	-4.679938784	1.45E-120	2.32E-118	RHOV	15	40872214	40874289	-	1705	protein_coding	ras homolog family member V [Source:HGNC Symbol;Acc:HGNC:18313]	-
ENSG00000131650	67.39235133	75.1704807	61.16876001	1117.264262	808.9990707	1087.922979	67.91053068	1004.72877	-3.888711303	3.27E-120	5.18E-118	KREMEN2	16	2963944	2968383	+	2614	protein_coding	kringle containing transmembrane protein 2 [Source:HGNC Symbol;Acc:HGNC:18797]	-
ENSG00000115648	354.9330503	375.8524035	308.6241982	1969.018955	1828.943808	1977.677835	346.469884	1925.213533	-2.474743087	9.01E-120	1.42E-117	MLPH	2	237485428	237555318	+	7514	protein_coding	melanophilin [Source:HGNC Symbol;Acc:HGNC:29643]	-
ENSG00000105605	25.15981116	21.20193045	16.68238909	726.4341777	674.3529008	889.7548559	21.01471024	763.5139781	-5.181770798	4.86E-119	7.58E-117	CACNG7	19	53909335	53943941	+	2800	protein_coding	calcium voltage-gated channel auxiliary subunit gamma 7 [Source:HGNC Symbol;Acc:HGNC:13626]	-
ENSG00000247556	1881.594449	1777.107262	1767.406445	6754.563407	7938.513766	7350.23584	1808.702718	7347.771004	-2.022208508	7.87E-119	1.22E-116	OIP5-AS1	15	41283990	41309737	+	12673	processed_transcript	OIP5 antisense RNA 1 [Source:HGNC Symbol;Acc:HGNC:43563]	-
ENSG00000063046	5542.346974	5391.07268	5026.959914	17586.29174	17849.59392	18402.61253	5320.126522	17946.16606	-1.754140725	1.25E-118	1.93E-116	EIF4B	12	53006158	53042209	+	6146	protein_coding	eukaryotic translation initiation factor 4B [Source:HGNC Symbol;Acc:HGNC:3285]	-
ENSG00000165905	41.33397548	52.04110202	42.63277213	891.0501098	678.8411065	859.7293827	45.33594988	809.873533	-4.162100529	2.02E-118	3.07E-116	LARGE2	11	45921621	45929096	+	3115	protein_coding	LARGE xylosyl- and glucuronyltransferase 2 [Source:HGNC Symbol;Acc:HGNC:16522]	-
ENSG00000050165	303.7148633	275.6250959	293.7954079	1862.815128	1549.553005	1810.536034	291.0451224	1740.968056	-2.580389406	6.39E-116	9.46E-114	DKK3	11	11963106	12009769	-	5059	protein_coding	dickkopf WNT signaling pathway inhibitor 3 [Source:HGNC Symbol;Acc:HGNC:2893]	-
ENSG00000171951	6.289952791	15.41958578	13.90199091	765.7295937	766.3611169	787.668247	11.87050983	773.2529859	-6.036827584	7.81E-116	1.15E-113	SCG2	2	223596940	223602503	-	2719	protein_coding	secretogranin II [Source:HGNC Symbol;Acc:HGNC:10575]	-
ENSG00000116133	1709.968594	1733.739677	1563.510578	6980.777558	6402.425378	6212.270405	1669.07295	6531.824447	-1.968451126	1.84E-115	2.67E-113	DHCR24	1	54849627	54887271	-	6290	protein_coding	24-dehydrocholesterol reductase [Source:HGNC Symbol;Acc:HGNC:2859]	-
ENSG00000092010	389.977073	398.9817822	388.3289461	2073.098706	1810.990985	1959.662551	392.4292671	1947.917414	-2.311718759	1.97E-115	2.84E-113	PSME1	14	24136158	24138967	+	1781	protein_coding	proteasome activator subunit 1 [Source:HGNC Symbol;Acc:HGNC:9568]	-
ENSG00000137193	230.9311239	262.1329583	260.4306297	1777.852066	1487.840177	1914.624341	251.164904	1726.772195	-2.782427705	1.30E-114	1.84E-112	PIM1	6	37170203	37175426	+	2977	protein_coding	Pim-1 proto-oncogene, serine/threonine kinase [Source:HGNC Symbol;Acc:HGNC:8986]	-
ENSG00000049239	428.6153545	358.5053695	342.9157758	2325.863815	2023.058702	2110.790766	376.6788333	2153.237761	-2.514433248	1.86E-113	2.61E-111	H6PD	1	9234775	9271337	+	9321	protein_coding	hexose-6-phosphate dehydrogenase/glucose 1-dehydrogenase [Source:HGNC Symbol;Acc:HGNC:4795]	-
ENSG00000130164	1279.556111	1116.956245	1135.329258	6863.953349	5364.527818	5847.961331	1177.280538	6025.480832	-2.355450145	2.03E-113	2.83E-111	LDLR	19	11089362	11133816	+	7718	protein_coding	low density lipoprotein receptor [Source:HGNC Symbol;Acc:HGNC:6547]	-
ENSG00000110092	1253.497735	1171.88852	1138.109656	4651.727629	5388.090898	5603.754148	1187.83197	5214.524225	-2.134120348	8.11E-112	1.12E-109	CCND1	11	69641087	69654474	+	4830	protein_coding	cyclin D1 [Source:HGNC Symbol;Acc:HGNC:1582]	-
ENSG00000099282	503.1962233	556.0688124	517.1540619	2780.416195	2337.233099	2519.137202	525.4730325	2545.595498	-2.276811679	1.57E-111	2.14E-109	TSPAN15	10	69451473	69507669	+	2646	protein_coding	tetraspanin 15 [Source:HGNC Symbol;Acc:HGNC:23298]	-
ENSG00000122378	123.1033618	118.5380657	124.1911188	880.4297271	932.4247264	898.7624978	121.9441821	903.8723171	-2.889431265	1.25E-110	1.69E-108	PRXL2A	10	80407829	80437115	+	6520	protein_coding	peroxiredoxin like 2A [Source:HGNC Symbol;Acc:HGNC:28651]	-
ENSG00000181104	352.2373563	298.7544746	329.9405843	1798.030794	1827.821756	2177.847656	326.9774717	1934.566735	-2.564335303	1.79E-110	2.42E-108	F2R	5	76716043	76735781	+	4066	protein_coding	coagulation factor II thrombin receptor [Source:HGNC Symbol;Acc:HGNC:3537]	-
ENSG00000137124	342.3531448	341.1583355	330.8673837	1556.948106	1652.781735	1629.382346	338.126288	1613.037396	-2.254100727	1.85E-110	2.47E-108	ALDH1B1	9	38392664	38398661	+	3155	protein_coding	aldehyde dehydrogenase 1 family member B1 [Source:HGNC Symbol;Acc:HGNC:407]	-
ENSG00000104946	369.3100853	415.3650921	413.3525298	1817.147482	1957.97972	1987.686326	399.3425691	1920.937843	-2.266673155	2.10E-110	2.79E-108	TBC1D17	19	49877425	49888749	+	4745	protein_coding	TBC1 domain family member 17 [Source:HGNC Symbol;Acc:HGNC:25699]	-
ENSG00000278540	677.5177721	579.198191	649.6863753	2696.515171	2683.946986	2762.343535	635.4674461	2714.268564	-2.094162869	2.13E-110	2.82E-108	ACACA	17	37084988	37406818	-	13008	protein_coding	acetyl-CoA carboxylase alpha [Source:HGNC Symbol;Acc:HGNC:84]	-
ENSG00000176454	221.0469124	202.3820634	219.6514564	1641.911168	1322.898619	1789.518203	214.3601441	1584.775997	-2.886223887	1.51E-109	1.98E-107	LPCAT4	15	34358618	34367278	-	4799	protein_coding	lysophosphatidylcholine acyltransferase 4 [Source:HGNC Symbol;Acc:HGNC:30059]	-
ENSG00000142235	68.29091602	68.42441192	55.60796365	772.1018234	677.7190551	799.6784363	64.10776386	749.8331049	-3.548698189	2.06E-109	2.70E-107	LMTK3	19	48485271	48513935	-	5667	protein_coding	lemur tyrosine kinase 3 [Source:HGNC Symbol;Acc:HGNC:19295]	-
ENSG00000279117	30.55119927	20.23820634	26.87718243	581.9969728	614.8841758	606.5145587	25.88886268	601.1319024	-4.532084443	2.12E-109	2.76E-107	AP001972.5	11	75260129	75262466	-	2338	TEC	TEC	-
ENSG00000106123	177.0172428	167.6879954	215.0174594	1633.414862	1253.331431	1485.260074	186.5742326	1457.335456	-2.965420676	3.69E-108	4.77E-106	EPHB6	7	142855061	142871094	+	5325	protein_coding	EPH receptor B6 [Source:HGNC Symbol;Acc:HGNC:3396]	-
ENSG00000082781	1911.247084	1911.064913	1845.257594	8709.775864	7033.018273	8624.316753	1889.189864	8122.370297	-2.104246179	1.64E-107	2.09E-105	ITGB5	3	124761948	124901418	-	6447	protein_coding	integrin subunit beta 5 [Source:HGNC Symbol;Acc:HGNC:6160]	-
ENSG00000064961	1841.159038	1886.97181	1941.644731	8993.340083	7102.585461	7925.724076	1889.925193	8007.21654	-2.083054639	3.14E-105	3.94E-103	HMG20B	19	3572777	3579088	+	3857	protein_coding	high mobility group 20B [Source:HGNC Symbol;Acc:HGNC:5002]	HMG
ENSG00000163683	274.9607934	290.0809576	304.9170007	1387.021983	1504.670948	1521.290642	289.9862506	1470.994524	-2.343027881	3.69E-105	4.61E-103	SMIM14	4	39546330	39639090	-	6721	protein_coding	small integral membrane protein 14 [Source:HGNC Symbol;Acc:HGNC:27321]	-
ENSG00000116661	1617.416432	1806.982709	1752.577654	7524.541153	6276.755619	7003.942049	1725.658932	6935.079607	-2.006993607	4.62E-105	5.71E-103	FBXO2	1	11637018	11655785	-	3416	protein_coding	F-box protein 2 [Source:HGNC Symbol;Acc:HGNC:13581]	-
ENSG00000111684	147.3646082	141.6674444	118.6303224	1262.763505	989.6493486	1078.915337	135.8874584	1110.44273	-3.03065496	7.90E-105	9.70E-103	LPCAT3	12	6976186	7018510	-	4725	protein_coding	lysophosphatidylcholine acyltransferase 3 [Source:HGNC Symbol;Acc:HGNC:30244]	-
ENSG00000099864	261.4823232	273.6976477	249.309037	1535.707341	1316.166311	1537.304228	261.496336	1463.059293	-2.484789929	7.94E-105	9.70E-103	PALM	19	708939	748329	+	4908	protein_coding	paralemmin [Source:HGNC Symbol;Acc:HGNC:8594]	-
ENSG00000029993	2118.815526	2069.115668	2158.515789	6477.371418	6709.867466	6864.824023	2115.482327	6684.020969	-1.659710585	1.90E-103	2.27E-101	HMGB3	X	150980509	150990775	+	3967	protein_coding	high mobility group box 3 [Source:HGNC Symbol;Acc:HGNC:5004]	HMG
ENSG00000132470	89.85646844	87.69889415	93.60673881	1174.614328	807.8770193	1181.001946	90.38736713	1054.497764	-3.544744538	4.92E-103	5.78E-101	ITGB4	17	75721328	75757818	+	6761	protein_coding	integrin subunit beta 4 [Source:HGNC Symbol;Acc:HGNC:6158]	-
ENSG00000198355	1196.88816	1326.084377	1343.859121	6518.79091	5135.62933	6297.342579	1288.943886	5983.92094	-2.215175645	5.50E-103	6.44E-101	PIM3	22	49960513	49964080	+	2461	protein_coding	Pim-3 proto-oncogene, serine/threonine kinase [Source:HGNC Symbol;Acc:HGNC:19310]	-
ENSG00000168243	47.62392827	57.82344669	46.33996971	630.8507333	608.1518673	706.5994693	50.59578156	648.5340233	-3.682849727	7.73E-103	9.01E-101	GNG4	1	235547687	235650754	-	5401	protein_coding	G protein subunit gamma 4 [Source:HGNC Symbol;Acc:HGNC:4407]	-
ENSG00000134107	1456.573353	1467.751822	1374.443501	5269.833903	6010.829434	6558.564196	1432.922892	5946.409178	-2.053150775	3.21E-102	3.68E-100	BHLHE40	3	4979116	4985323	+	3837	protein_coding	basic helix-loop-helix family member e40 [Source:HGNC Symbol;Acc:HGNC:1046]	bHLH
ENSG00000175567	433.1081779	445.2405395	405.0113352	1853.256784	1950.12536	2152.826429	427.7866842	1985.402858	-2.214839508	3.85E-102	4.39E-100	UCP2	11	73974667	73983307	-	3237	protein_coding	uncoupling protein 2 [Source:HGNC Symbol;Acc:HGNC:12518]	-
ENSG00000187837	20.66698774	43.36758502	30.58438001	743.42679	604.785713	624.5298426	31.53965092	657.5807819	-4.390173445	7.06E-102	7.94E-100	HIST1H1C	6	26055787	26056428	-	642	protein_coding	histone cluster 1 H1 family member c [Source:HGNC Symbol;Acc:HGNC:4716]	-
ENSG00000063180	37.73971675	57.82344669	56.53476304	832.6380048	635.0811013	738.6266408	50.69930883	735.4485823	-3.86266335	1.54E-101	1.72E-99	CA11	19	48637942	48646312	-	2075	protein_coding	carbonic anhydrase 11 [Source:HGNC Symbol;Acc:HGNC:1370]	-
ENSG00000249992	215.6555243	217.8016492	289.161411	1724.750153	1585.45865	2086.770388	240.8728615	1798.993064	-2.901162133	8.27E-101	9.20E-99	TMEM158	3	45224466	45226278	-	1813	protein_coding	transmembrane protein 158 (gene/pseudogene) [Source:HGNC Symbol;Acc:HGNC:30293]	-
ENSG00000010704	170.72729	132.9939274	147.3611037	970.7029801	1074.925256	1014.860994	150.3607737	1020.163077	-2.760364131	9.24E-101	1.02E-98	HFE	6	26087281	26098343	+	5675	protein_coding	homeostatic iron regulator [Source:HGNC Symbol;Acc:HGNC:4886]	-
ENSG00000148175	962.362777	892.4085273	851.7286432	3374.095588	3729.698906	3952.353122	902.1666492	3685.382539	-2.030250654	9.82E-101	1.08E-98	STOM	9	121338988	121370304	-	3198	protein_coding	stomatin [Source:HGNC Symbol;Acc:HGNC:3383]	-
ENSG00000164176	2000.204988	1665.315265	1740.529262	6635.61512	7493.059354	7358.242633	1802.016505	7162.305702	-1.990557526	2.68E-100	2.93E-98	EDIL3	5	83940554	84384793	-	5738	protein_coding	EGF like repeats and discoidin domains 3 [Source:HGNC Symbol;Acc:HGNC:3173]	-
ENSG00000062038	31.44976395	29.87544746	29.65758061	656.3396518	521.7539083	567.4814435	30.32759734	581.8583345	-4.2616392	6.62E-100	7.18E-98	CDH3	16	68636189	68722616	+	6236	protein_coding	cadherin 3 [Source:HGNC Symbol;Acc:HGNC:1762]	-
ENSG00000240849	219.249783	199.4908911	221.5050552	1116.202223	1157.957061	1233.046099	213.4152431	1169.068461	-2.453203405	1.69E-99	1.81E-97	TMEM189	20	50118254	50153734	-	7931	protein_coding	transmembrane protein 189 [Source:HGNC Symbol;Acc:HGNC:16735]	-
ENSG00000223478	35.94258738	49.14992969	30.58438001	597.9275468	592.4431475	564.4788962	38.55896569	584.9498635	-3.927116673	7.66E-99	8.12E-97	AL441992.1	9	128724445	128733194	+	544	antisense	uncharacterized LOC100506100 [Source:NCBI gene;Acc:100506100]	-
ENSG00000182809	686.5034189	777.725358	721.976728	3146.819398	2718.73058	3047.58553	728.7351683	2971.045169	-2.028048404	7.88E-97	8.08E-95	CRIP2	14	105472962	105480170	+	4837	protein_coding	cysteine rich protein 2 [Source:HGNC Symbol;Acc:HGNC:2361]	-
ENSG00000177380	375.6000381	381.6347482	416.132928	1858.566975	1635.950964	1799.526694	391.1225714	1764.681544	-2.173968837	8.26E-97	8.44E-95	PPFIA3	19	49119389	49151026	+	6451	protein_coding	PTPRF interacting protein alpha 3 [Source:HGNC Symbol;Acc:HGNC:9247]	-
ENSG00000113048	1038.740775	1176.70714	1039.86892	3760.677519	4116.806644	3956.356519	1085.105612	3944.613561	-1.862307468	2.91E-95	2.96E-93	MRPS27	5	72219409	72320646	-	6511	protein_coding	mitochondrial ribosomal protein S27 [Source:HGNC Symbol;Acc:HGNC:14512]	-
ENSG00000106460	1122.307291	915.537906	940.701385	3956.092561	4132.515364	3856.271608	992.8488606	3981.626511	-2.003185077	4.69E-95	4.72E-93	TMEM106B	7	12211241	12243367	+	13867	protein_coding	transmembrane protein 106B [Source:HGNC Symbol;Acc:HGNC:22407]	-
ENSG00000152556	826.6795097	825.9115636	798.9010777	2813.339381	2724.340837	2862.428445	817.1640503	2800.036221	-1.776857831	6.49E-95	6.51E-93	PFKM	12	48105139	48146404	+	7318	protein_coding	phosphofructokinase, muscle [Source:HGNC Symbol;Acc:HGNC:8877]	-
ENSG00000114544	242.6124648	293.935854	270.6254231	1542.07957	1329.630928	1392.181107	269.057914	1421.297202	-2.402321963	6.70E-95	6.69E-93	SLC41A3	3	126006355	126101561	-	6592	protein_coding	solute carrier family 41 member 3 [Source:HGNC Symbol;Acc:HGNC:31046]	-
ENSG00000198727	10329.00105	9524.485394	8889.859788	34534.29847	30876.61086	31345.59317	9581.11541	32252.1675	-1.751109748	1.20E-94	1.20E-92	MT-CYB	MT	14747	15887	+	1141	protein_coding	mitochondrially encoded cytochrome b [Source:HGNC Symbol;Acc:HGNC:7427]	-
ENSG00000240065	56.60957512	63.60579136	66.72955638	939.9038703	695.6718777	669.5680524	62.31497429	768.3812668	-3.624975849	1.12E-93	1.11E-91	PSMB9	6	32844136	32859585	+	3072	protein_coding	proteasome subunit beta 9 [Source:HGNC Symbol;Acc:HGNC:9546]	-
ENSG00000167641	1350.542721	1518.8292	1595.948557	10627.81698	7149.711621	8114.884557	1488.440159	8630.804387	-2.535823928	8.72E-93	8.60E-91	PPP1R14A	19	38251237	38256591	-	1501	protein_coding	protein phosphatase 1 regulatory inhibitor subunit 14A [Source:HGNC Symbol;Acc:HGNC:14871]	-
ENSG00000137486	106.9291974	142.6311685	108.4355291	1089.651267	975.0626802	849.7208916	119.331965	971.4782795	-3.027004947	2.47E-92	2.42E-90	ARRB1	11	75264182	75351705	-	5828	protein_coding	arrestin beta 1 [Source:HGNC Symbol;Acc:HGNC:711]	-
ENSG00000119950	177.9158075	165.7605472	145.5075049	919.7251431	1027.799097	1036.879675	163.0612865	994.8013048	-2.608607548	3.32E-92	3.23E-90	MXI1	10	110207605	110287365	+	4607	protein_coding	MAX interactor 1, dimerization protein [Source:HGNC Symbol;Acc:HGNC:7534]	bHLH
ENSG00000167107	111.4220209	127.2115827	101.9479334	867.6852678	752.8964999	842.7149479	113.527179	821.0989052	-2.85605363	8.11E-92	7.86E-90	ACSF2	17	50426158	50474845	+	5797	protein_coding	acyl-CoA synthetase family member 2 [Source:HGNC Symbol;Acc:HGNC:26101]	-
ENSG00000103145	232.7282533	289.1172335	242.8214413	1406.138671	1298.213488	1275.081762	254.888976	1326.477974	-2.380845165	9.07E-92	8.75E-90	HCFC1R1	16	3022620	3024286	-	1433	protein_coding	host cell factor C1 regulator 1 [Source:HGNC Symbol;Acc:HGNC:21198]	-
ENSG00000087245	239.9167707	212.9830287	183.50628	1333.920069	1152.346804	1211.027419	212.1353598	1232.431431	-2.537941881	3.18E-91	3.01E-89	MMP2	16	55389700	55506691	+	4933	protein_coding	matrix metallopeptidase 2 [Source:HGNC Symbol;Acc:HGNC:7166]	-
ENSG00000088280	218.3512183	177.3252365	222.4318546	1235.15051	1123.173467	1113.945056	206.0361031	1157.423011	-2.488676554	6.43E-91	6.05E-89	ASAP3	1	23428563	23484568	-	4988	protein_coding	ArfGAP with SH3 domain, ankyrin repeat and PH domain 3 [Source:HGNC Symbol;Acc:HGNC:14987]	-
ENSG00000160446	194.0899718	240.9310279	215.0174594	1372.153447	1122.051416	1301.103839	216.6794864	1265.1029	-2.547142932	9.94E-91	9.31E-89	ZDHHC12	9	128720869	128724127	-	2597	protein_coding	zinc finger DHHC-type containing 12 [Source:HGNC Symbol;Acc:HGNC:19159]	-
ENSG00000112175	47.62392827	46.25875735	50.97396668	526.7709826	644.0575126	555.4712542	48.28555077	575.4332498	-3.574075416	2.40E-90	2.23E-88	BMP5	6	55753645	55875564	-	3952	protein_coding	bone morphogenetic protein 5 [Source:HGNC Symbol;Acc:HGNC:1072]	-
ENSG00000146072	316.2947689	253.4594413	270.6254231	1371.091408	1511.403257	1670.417159	280.1265444	1517.637275	-2.436860425	2.89E-90	2.69E-88	TNFRSF21	6	47231532	47309905	-	3595	protein_coding	TNF receptor superfamily member 21 [Source:HGNC Symbol;Acc:HGNC:13469]	-
ENSG00000101224	1261.584817	1282.716792	1178.888829	4818.467638	4193.10614	5123.346577	1241.06348	4711.640118	-1.924887862	6.79E-90	6.26E-88	CDC25B	20	3786772	3806121	+	4314	protein_coding	cell division cycle 25B [Source:HGNC Symbol;Acc:HGNC:1726]	-
ENSG00000166347	226.4383005	250.568269	252.0894352	1453.930394	1243.232969	1199.01723	243.0320016	1298.726864	-2.418300833	9.03E-90	8.29E-88	CYB5A	18	74250847	74292016	-	9313	protein_coding	cytochrome b5 type A [Source:HGNC Symbol;Acc:HGNC:2570]	-
ENSG00000146729	354.9330503	335.3759908	354.0373686	1402.952557	1536.088388	1577.338192	348.1154699	1505.459712	-2.112352568	1.02E-89	9.29E-88	NIPSNAP2	7	55951793	56000181	+	5651	protein_coding	nipsnap homolog 2 [Source:HGNC Symbol;Acc:HGNC:4179]	-
ENSG00000105088	248.9024176	233.221235	227.992651	1158.683754	1091.756027	1144.971378	236.7054345	1131.80372	-2.25723164	1.47E-89	1.33E-87	OLFM2	19	9853718	9936552	-	2500	protein_coding	olfactomedin 2 [Source:HGNC Symbol;Acc:HGNC:17189]	-
ENSG00000198763	7739.337627	6790.40009	6408.81781	34146.6545	26418.70058	28566.2352	6979.518509	29710.5301	-2.089748237	1.77E-89	1.60E-87	MT-ND2	MT	4470	5511	+	1042	protein_coding	mitochondrially encoded NADH:ubiquinone oxidoreductase core subunit 2 [Source:HGNC Symbol;Acc:HGNC:7456]	-
ENSG00000070214	183.3071956	129.1390309	139.9467085	976.0131715	1083.901668	1189.008739	150.797645	1082.974526	-2.842411982	2.55E-89	2.30E-87	SLC44A1	9	105244622	105439171	+	12172	protein_coding	solute carrier family 44 member 1 [Source:HGNC Symbol;Acc:HGNC:18798]	-
ENSG00000107960	287.540699	259.241786	291.0150098	1361.533064	1227.524249	1399.187051	279.2658316	1329.414788	-2.250865233	4.97E-89	4.44E-87	STN1	10	103882542	103918205	-	1617	protein_coding	STN1, CST complex subunit [Source:HGNC Symbol;Acc:HGNC:26200]	-
ENSG00000225630	272.2650994	326.7024738	287.3078122	2223.90814	1640.43917	1667.414612	295.4251285	1843.920641	-2.642645015	9.51E-89	8.39E-87	MTND2P28	1	629640	630683	+	1044	unprocessed_pseudogene	MT-ND2 pseudogene 28 [Source:HGNC Symbol;Acc:HGNC:42129]	-
ENSG00000172346	46.72536359	38.54896446	45.41317031	590.4932789	498.1908286	533.4525739	43.56249945	540.7122271	-3.631888463	1.21E-88	1.06E-86	CSDC2	22	41560763	41577741	+	3250	protein_coding	cold shock domain containing C2 [Source:HGNC Symbol;Acc:HGNC:30359]	CSD
ENSG00000227051	32.34832864	20.23820634	39.85237395	522.5228296	573.3682734	492.4177605	30.81296964	529.4362878	-4.09750152	1.48E-88	1.29E-86	C14orf132	14	96039324	96093889	+	7775	protein_coding	chromosome 14 open reading frame 132 [Source:HGNC Symbol;Acc:HGNC:20346]	-
ENSG00000183691	148.2631729	174.4340642	188.140277	1110.892032	964.9642175	1211.027419	170.2791714	1095.62789	-2.68718056	1.68E-88	1.46E-86	NOG	17	56593699	56595590	+	1892	protein_coding	noggin [Source:HGNC Symbol;Acc:HGNC:7866]	-
ENSG00000187091	73.68230412	74.20675659	67.65635577	773.1638616	600.2975074	660.5604104	71.84847216	678.0072598	-3.238674282	1.75E-88	1.52E-86	PLCD1	3	38007496	38029762	-	4314	protein_coding	phospholipase C delta 1 [Source:HGNC Symbol;Acc:HGNC:9060]	-
ENSG00000168843	9.884211529	18.31075812	8.341194547	539.5154419	624.9826385	478.405873	12.1787214	547.6346511	-5.50013351	3.35E-88	2.88E-86	FSTL5	4	161383897	162164035	-	5355	protein_coding	follistatin like 5 [Source:HGNC Symbol;Acc:HGNC:21386]	-
ENSG00000185361	212.0612655	188.8899259	200.1886691	1155.497639	1046.873971	1000.849107	200.3799535	1067.740239	-2.412887048	4.85E-88	4.14E-86	TNFAIP8L1	19	4639518	4655568	+	6667	protein_coding	TNF alpha induced protein 8 like 1 [Source:HGNC Symbol;Acc:HGNC:28279]	-
ENSG00000160326	392.6727671	388.380817	390.1825449	1878.745702	1585.45865	1627.380648	390.412043	1697.195	-2.12008885	1.91E-87	1.61E-85	SLC2A6	9	133471095	133479137	-	3540	protein_coding	solute carrier family 2 member 6 [Source:HGNC Symbol;Acc:HGNC:11011]	-
ENSG00000007255	105.1320681	150.3409614	155.7022982	1466.674853	999.7478114	1341.137803	137.0584426	1269.186822	-3.213058857	2.22E-87	1.87E-85	TRAPPC6A	19	45162928	45178237	-	933	protein_coding	trafficking protein particle complex 6A [Source:HGNC Symbol;Acc:HGNC:23069]	-
ENSG00000198743	477.1378474	350.7955766	337.3549795	2477.735287	2305.815659	2036.727932	388.4294678	2273.426293	-2.548039483	2.39E-87	2.01E-85	SLC5A3	21	34073570	34106262	+	11576	protein_coding	solute carrier family 5 member 3 [Source:HGNC Symbol;Acc:HGNC:11038]	-
ENSG00000182472	24.26124648	19.27448223	18.53598788	531.0191357	424.1354351	504.4279498	20.6905722	486.5275069	-4.553146552	3.17E-87	2.65E-85	CAPN12	19	38730187	38769904	-	5966	protein_coding	calpain 12 [Source:HGNC Symbol;Acc:HGNC:13249]	-
ENSG00000158623	230.9311239	233.221235	216.8710582	1039.735468	1186.008346	1164.98836	227.0078057	1130.244058	-2.315860064	3.19E-87	2.66E-85	COPG2	7	130506238	130668748	-	4139	protein_coding	coatomer protein complex subunit gamma 2 [Source:HGNC Symbol;Acc:HGNC:2237]	-
ENSG00000210082	41231.53911	43977.62238	47799.67875	289331.0863	202976.857	201861.2563	44336.28008	231389.7332	-2.383766948	3.75E-87	3.11E-85	MT-RNR2	MT	1671	3229	+	1559	Mt_rRNA	mitochondrially encoded 16S RNA [Source:HGNC Symbol;Acc:HGNC:7471]	-
ENSG00000106665	904.8546372	903.9732166	907.3366068	4066.544541	3222.531666	4127.501716	905.3881536	3805.525974	-2.071724528	1.25E-86	1.02E-84	CLIP2	7	74289475	74405943	+	7315	protein_coding	CAP-Gly domain containing linker protein 2 [Source:HGNC Symbol;Acc:HGNC:2586]	-
ENSG00000130309	1408.05086	1328.97555	1341.078723	6685.530919	4953.857	5760.887458	1359.368378	5800.091792	-2.09314941	1.35E-86	1.10E-84	COLGALT1	19	17555594	17583162	+	4900	protein_coding	collagen beta(1-O)galactosyltransferase 1 [Source:HGNC Symbol;Acc:HGNC:26182]	-
ENSG00000149485	2843.058662	2619.402135	2524.60155	7797.484989	8486.074857	8278.022962	2662.354115	8187.194269	-1.620557663	7.20E-86	5.78E-84	FADS1	11	61799625	61829318	-	10230	protein_coding	fatty acid desaturase 1 [Source:HGNC Symbol;Acc:HGNC:3574]	-
ENSG00000152642	177.0172428	184.0713053	142.7271067	968.5789036	1247.721174	1090.925526	167.9385516	1102.408535	-2.714680176	1.22E-85	9.78E-84	GPD1L	3	32105689	32168713	+	4802	protein_coding	glycerol-3-phosphate dehydrogenase 1 like [Source:HGNC Symbol;Acc:HGNC:28956]	-
ENSG00000130707	194.9885365	183.1075812	172.3846873	1625.980594	1071.559102	1373.164974	183.4936017	1356.901557	-2.886589252	1.58E-85	1.26E-83	ASS1	9	130444929	130501274	+	3050	protein_coding	argininosuccinate synthase 1 [Source:HGNC Symbol;Acc:HGNC:758]	-
ENSG00000005001	19.76842306	10.60096523	15.7555897	526.7709826	417.4031266	496.4211569	15.37499266	480.1984221	-4.95755098	1.87E-84	1.47E-82	PRSS22	16	2852727	2858170	-	2387	protein_coding	serine protease 22 [Source:HGNC Symbol;Acc:HGNC:14368]	-
ENSG00000107331	272.2650994	239.9673038	266.9182255	1669.524163	1236.50066	1474.250734	259.7168762	1460.091852	-2.490775459	4.48E-84	3.51E-82	ABCA2	9	137007227	137028922	-	11514	protein_coding	ATP binding cassette subfamily A member 2 [Source:HGNC Symbol;Acc:HGNC:32]	-
ENSG00000132718	21.56555243	20.23820634	13.90199091	446.056074	430.8677436	440.373607	18.56858323	439.0991415	-4.563107798	8.04E-84	6.27E-82	SYT11	1	155859509	155885199	+	5240	protein_coding	synaptotagmin 11 [Source:HGNC Symbol;Acc:HGNC:19239]	-
ENSG00000104915	566.0957512	638.949086	580.1764207	2946.094165	2324.890533	2482.105785	595.0737526	2584.363494	-2.119110905	1.30E-83	1.01E-81	STX10	19	13144058	13150383	-	1796	protein_coding	syntaxin 10 [Source:HGNC Symbol;Acc:HGNC:11428]	-
ENSG00000137700	323.4832864	336.3397149	326.2333867	1605.801866	1330.752979	1451.231205	328.6854627	1462.59535	-2.15414718	1.65E-83	1.28E-81	SLC37A4	11	119024114	119030906	-	6186	protein_coding	solute carrier family 37 member 4 [Source:HGNC Symbol;Acc:HGNC:4061]	-
ENSG00000130402	14635.82158	14322.86775	13443.22521	39790.32588	38194.63019	42676.20591	14133.97151	40220.38733	-1.508774651	3.26E-83	2.51E-81	ACTN4	19	38647649	38731583	+	6098	protein_coding	actinin alpha 4 [Source:HGNC Symbol;Acc:HGNC:166]	-
ENSG00000099994	44.92823422	41.4401368	62.09555941	692.448953	519.5098055	747.6342827	49.48797681	653.1976804	-3.722329821	6.74E-83	5.17E-81	SUSD2	22	24181259	24189110	+	5279	protein_coding	sushi domain containing 2 [Source:HGNC Symbol;Acc:HGNC:30667]	-
ENSG00000125520	1123.205856	1271.152103	1252.105981	4387.280099	3827.317379	4337.680029	1215.48798	4184.092502	-1.78375325	1.06E-81	8.01E-80	SLC2A4RG	20	63739861	63743505	+	2244	protein_coding	SLC2A4 regulator [Source:HGNC Symbol;Acc:HGNC:15930]	Others
ENSG00000162194	43.13110485	37.58524035	36.14517637	541.6395185	452.1867205	469.398231	38.95384052	487.74149	-3.644956769	2.92E-81	2.18E-79	LBHD1	11	62662817	62672255	-	3362	protein_coding	LBH domain containing 1 [Source:HGNC Symbol;Acc:HGNC:28351]	-
ENSG00000179241	134.7847027	150.3409614	139.9467085	802.9009332	801.1447108	950.8066514	141.6907909	851.6174318	-2.588802655	3.02E-81	2.25E-79	LDLRAD3	11	35943981	36232136	+	4575	protein_coding	low density lipoprotein receptor class A domain containing 3 [Source:HGNC Symbol;Acc:HGNC:27046]	-
ENSG00000132182	284.845005	260.2055101	275.2594201	1982.825453	1339.72939	1632.384893	273.436645	1651.646579	-2.594530564	1.11E-80	8.10E-79	NUP210	3	13316235	13420309	-	8182	protein_coding	nucleoporin 210 [Source:HGNC Symbol;Acc:HGNC:30052]	-
ENSG00000158292	93.45072718	93.48123882	101.021134	814.5833542	620.4944329	795.6750398	95.98436665	743.5842756	-2.954270284	1.63E-80	1.17E-78	GPR153	1	6247346	6260975	-	4082	protein_coding	G protein-coupled receptor 153 [Source:HGNC Symbol;Acc:HGNC:23618]	-
ENSG00000141959	560.7043631	744.9587382	620.9555941	2688.018865	2557.155176	2678.27221	642.2062318	2641.14875	-2.0409242	2.25E-80	1.62E-78	PFKL	21	44300051	44327376	+	8926	protein_coding	phosphofructokinase, liver type [Source:HGNC Symbol;Acc:HGNC:8876]	-
ENSG00000105479	54.81244575	48.18620558	36.14517637	484.2894518	508.2892913	553.469556	46.3812759	515.349433	-3.473068395	4.08E-80	2.92E-78	CCDC114	19	48296457	48321894	-	4299	protein_coding	coiled-coil domain containing 114 [Source:HGNC Symbol;Acc:HGNC:26560]	-
ENSG00000242265	956.0728242	979.1436973	934.2137893	3380.467818	4531.965668	4423.753052	956.4767703	4112.062179	-2.104088159	5.70E-80	4.07E-78	PEG10	7	94656325	94669695	+	6689	protein_coding	paternally expressed 10 [Source:HGNC Symbol;Acc:HGNC:14005]	-
ENSG00000115255	67.39235133	56.85972258	63.94915819	691.3869147	517.2657026	610.5179551	62.73374404	606.3901908	-3.271908337	6.51E-80	4.63E-78	REEP6	19	1490747	1497927	+	2449	protein_coding	receptor accessory protein 6 [Source:HGNC Symbol;Acc:HGNC:30078]	-
ENSG00000137834	31.44976395	17.34703401	24.09678425	441.8079209	425.2574865	431.365965	24.29786074	432.8104575	-4.147835143	8.65E-80	6.13E-78	SMAD6	15	66702228	66782848	+	8563	protein_coding	SMAD family member 6 [Source:HGNC Symbol;Acc:HGNC:6772]	MH1
ENSG00000095066	93.45072718	110.8282728	100.0943346	687.1387616	637.3252041	661.5612595	101.4577782	662.0084084	-2.707545942	2.14E-79	1.52E-77	HOOK2	19	12763003	12872740	-	5950	protein_coding	hook microtubule tethering protein 2 [Source:HGNC Symbol;Acc:HGNC:19885]	-
ENSG00000105426	373.8029087	366.2151624	336.4281801	1891.490161	1458.66684	1867.584433	358.8154171	1739.247145	-2.277510236	2.52E-79	1.78E-77	PTPRS	19	5158495	5340803	-	8565	protein_coding	protein tyrosine phosphatase, receptor type S [Source:HGNC Symbol;Acc:HGNC:9681]	-
ENSG00000099875	2961.6692	3299.791358	3357.794205	11160.96019	9837.024761	12143.30221	3206.418254	11047.09572	-1.784792682	4.46E-79	3.12E-77	MKNK2	19	2037465	2051244	-	5221	protein_coding	MAP kinase interacting serine/threonine kinase 2 [Source:HGNC Symbol;Acc:HGNC:7111]	-
ENSG00000100814	856.3321443	933.8486641	922.1653972	4009.194475	3278.634237	3216.729029	904.1154018	3501.519247	-1.953557586	5.56E-79	3.88E-77	CCNB1IP1	14	20311368	20333312	-	3680	protein_coding	cyclin B1 interacting protein 1 [Source:HGNC Symbol;Acc:HGNC:19437]	-
ENSG00000109107	12.57990558	7.709792892	5.560796365	526.7709826	522.8759597	439.3727578	8.616831613	496.3399001	-5.8396528	7.08E-79	4.92E-77	ALDOC	17	28573115	28577264	-	2928	protein_coding	aldolase, fructose-bisphosphate C [Source:HGNC Symbol;Acc:HGNC:418]	-
ENSG00000173950	115.9148443	123.3566863	134.3859121	756.1712493	693.4277749	755.6410756	124.5524809	735.0800332	-2.561855817	7.61E-79	5.28E-77	XXYLT1	3	195068279	195271167	-	5409	protein_coding	xyloside xylosyltransferase 1 [Source:HGNC Symbol;Acc:HGNC:26639]	-
ENSG00000145335	315.3962042	424.0386091	388.3289461	1663.151933	1998.373571	2087.771237	375.9212532	1916.432247	-2.350958996	1.54E-78	1.06E-76	SNCA	4	89724099	89838315	-	4014	protein_coding	synuclein alpha [Source:HGNC Symbol;Acc:HGNC:11138]	-
ENSG00000275342	384.5856849	362.3602659	357.7445661	1620.670402	1762.742774	2241.901999	368.2301723	1875.105058	-2.348480942	5.38E-78	3.63E-76	PRAG1	8	8317736	8386498	-	4904	protein_coding	PEAK1 related, kinase-activating pseudokinase 1 [Source:HGNC Symbol;Acc:HGNC:25438]	-
ENSG00000135778	586.7627389	637.9853618	624.6627916	2933.349706	2280.008477	2436.066726	616.4702975	2549.808303	-2.048593588	6.58E-78	4.43E-76	NTPCR	1	232950605	232983882	+	15854	protein_coding	nucleoside-triphosphatase, cancer-related [Source:HGNC Symbol;Acc:HGNC:28204]	-
ENSG00000183762	187.800019	143.5948926	163.1166934	932.4696024	851.6370245	967.8210862	164.8372017	917.3092377	-2.475053542	7.97E-78	5.35E-76	KREMEN1	22	29073078	29168333	+	7977	protein_coding	kringle containing transmembrane protein 1 [Source:HGNC Symbol;Acc:HGNC:17550]	-
ENSG00000167964	8.985646844	2.891172335	12.04839212	510.8404086	497.0687771	464.3939855	7.975070434	490.7677237	-5.930950767	9.39E-78	6.28E-76	RAB26	16	2140803	2154165	+	2488	protein_coding	RAB26, member RAS oncogene family [Source:HGNC Symbol;Acc:HGNC:14259]	-
ENSG00000109790	1038.740775	956.9780428	1010.21134	3188.238891	3914.837389	3864.278401	1001.976719	3655.784894	-1.867147358	2.25E-77	1.50E-75	KLHL5	4	39045039	39126857	+	5144	protein_coding	kelch like family member 5 [Source:HGNC Symbol;Acc:HGNC:6356]	-
ENSG00000105514	109.6248915	109.8645487	92.67993941	712.6276802	623.8605871	710.6028658	104.0564599	682.363711	-2.713756803	3.16E-77	2.09E-75	RAB3D	19	11322046	11346270	-	4417	protein_coding	RAB3D, member RAS oncogene family [Source:HGNC Symbol;Acc:HGNC:9779]	-
ENSG00000168291	1161.844137	1313.555964	1298.445951	4229.036397	3848.636356	3884.295383	1257.948684	3987.322712	-1.664599494	3.19E-77	2.10E-75	PDHB	3	58427630	58433857	-	4717	protein_coding	pyruvate dehydrogenase E1 beta subunit [Source:HGNC Symbol;Acc:HGNC:8808]	-
ENSG00000131242	35.04402269	35.65779213	47.2667691	500.2200259	424.1354351	526.4466301	39.32286131	483.600697	-3.621067119	3.82E-77	2.50E-75	RAB11FIP4	17	31391624	31538217	+	15383	protein_coding	RAB11 family interacting protein 4 [Source:HGNC Symbol;Acc:HGNC:30267]	-
ENSG00000160211	4452.388011	4655.751183	4304.983186	11445.58645	11670.45677	11656.88955	4471.040793	11590.97759	-1.37436295	8.61E-77	5.61E-75	G6PD	X	154531390	154547572	-	3995	protein_coding	glucose-6-phosphate dehydrogenase [Source:HGNC Symbol;Acc:HGNC:4057]	-
ENSG00000164062	2155.656678	2233.912491	2046.373062	8170.260422	6601.028478	6969.913179	2145.314077	7247.06736	-1.756286336	3.50E-76	2.27E-74	APEH	3	49674002	49683963	+	4669	protein_coding	acylaminoacyl-peptide hydrolase [Source:HGNC Symbol;Acc:HGNC:586]	-
ENSG00000197903	177.9158075	186.9624776	181.6526812	918.6631048	823.5857391	932.7913675	182.1769888	891.6800705	-2.291950446	3.60E-76	2.33E-74	HIST1H2BK	6	27146418	27146798	-	381	protein_coding	histone cluster 1 H2B family member k [Source:HGNC Symbol;Acc:HGNC:13954]	-
ENSG00000105639	47.62392827	33.7303439	37.99877516	546.9497098	423.0133837	575.4882364	39.78434911	515.1504433	-3.692219559	3.93E-76	2.54E-74	JAK3	19	17824780	17848071	-	6813	protein_coding	Janus kinase 3 [Source:HGNC Symbol;Acc:HGNC:6193]	-
ENSG00000079462	239.0182061	290.0809576	250.2358364	1492.163771	1151.224752	1352.147143	259.7783333	1331.845222	-2.359309192	4.41E-76	2.84E-74	PAFAH1B3	19	42297033	42303546	-	1419	protein_coding	platelet activating factor acetylhydrolase 1b catalytic subunit 3 [Source:HGNC Symbol;Acc:HGNC:8576]	-
ENSG00000134324	659.5464784	603.2912938	544.0312444	2219.659987	2190.244363	2530.146542	602.2896722	2313.350298	-1.941456591	8.78E-76	5.63E-74	LPIN1	2	11677595	11827409	+	11861	protein_coding	lipin 1 [Source:HGNC Symbol;Acc:HGNC:13345]	-
ENSG00000130635	1145.669973	892.4085273	880.4594244	5006.448412	3840.781996	4769.045993	972.8459748	4538.7588	-2.221776551	1.90E-75	1.22E-73	COL5A1	9	134641774	134844843	+	11189	protein_coding	collagen type V alpha 1 chain [Source:HGNC Symbol;Acc:HGNC:2209]	-
ENSG00000177685	87.16077439	100.2273076	120.4839212	1033.363238	690.0616206	989.8397665	102.6240011	904.4215418	-3.140894702	2.46E-75	1.57E-73	CRACR2B	11	826144	831991	+	3913	protein_coding	calcium release activated channel regulator 2B [Source:HGNC Symbol;Acc:HGNC:28703]	-
ENSG00000132196	433.1081779	489.5718487	422.6205237	1649.345436	1809.868933	1623.377251	448.4335168	1694.197207	-1.91791201	6.04E-75	3.83E-73	HSD17B7	1	162790702	162812817	+	4778	protein_coding	hydroxysteroid 17-beta dehydrogenase 7 [Source:HGNC Symbol;Acc:HGNC:5215]	-
ENSG00000140323	99.74067997	115.6468934	97.31393638	651.0294604	635.0811013	746.6334336	104.2338366	677.5813318	-2.702406407	6.36E-75	4.02E-73	DISP2	15	40358235	40378639	+	12754	protein_coding	dispatched RND transporter family member 2 [Source:HGNC Symbol;Acc:HGNC:19712]	-
ENSG00000164574	1821.390615	1771.324917	1634.874131	4899.182546	4847.262116	4926.179303	1742.529888	4890.874655	-1.488892203	1.52E-74	9.58E-73	GALNT10	5	154190730	154420984	+	10496	protein_coding	polypeptide N-acetylgalactosaminyltransferase 10 [Source:HGNC Symbol;Acc:HGNC:19873]	-
ENSG00000079257	69.1894807	38.54896446	57.46156244	515.0885617	612.640073	556.4721033	55.0666692	561.400246	-3.344459134	1.79E-74	1.12E-72	LXN	3	158645822	158672693	-	1504	protein_coding	latexin [Source:HGNC Symbol;Acc:HGNC:13347]	-
ENSG00000184500	327.0775451	279.4799924	262.2842285	1196.917132	1271.284254	1259.068176	289.613922	1242.423187	-2.100158564	2.11E-74	1.32E-72	PROS1	3	93873033	93980003	-	5444	protein_coding	protein S [Source:HGNC Symbol;Acc:HGNC:9456]	-
ENSG00000075043	30.55119927	34.69406802	33.36477819	435.4356913	387.1077384	426.3617195	32.87001516	416.3017164	-3.664601784	2.15E-74	1.34E-72	KCNQ2	20	63400210	63472677	-	12775	protein_coding	potassium voltage-gated channel subfamily Q member 2 [Source:HGNC Symbol;Acc:HGNC:6296]	-
ENSG00000142920	149.1617376	179.2526847	189.0670764	1463.488738	951.4996005	1230.043552	172.4938329	1215.01063	-2.817467974	7.12E-74	4.43E-72	AZIN2	1	33081104	33120530	+	6559	protein_coding	antizyme inhibitor 2 [Source:HGNC Symbol;Acc:HGNC:29957]	-
ENSG00000167074	48.52249296	44.33130913	46.33996971	460.9246098	464.5292861	426.3617195	46.39792393	450.6052051	-3.278417082	1.15E-73	7.12E-72	TEF	22	41367333	41399326	+	4715	protein_coding	TEF, PAR bZIP transcription factor [Source:HGNC Symbol;Acc:HGNC:11722]	TF_bZIP
ENSG00000130775	40.4354108	59.75089492	47.2667691	628.7266567	455.5528748	550.4670087	49.15102494	544.9155134	-3.474883882	1.43E-73	8.81E-72	THEMIS2	1	27872543	27886685	+	4621	protein_coding	thymocyte selection associated family member 2 [Source:HGNC Symbol;Acc:HGNC:16839]	-
ENSG00000149527	45.82679891	56.85972258	49.12036789	540.5774802	439.8441549	595.5052185	50.60229646	525.3089512	-3.378931128	1.62E-73	9.92E-72	PLCH2	1	2425980	2505530	+	10781	protein_coding	phospholipase C eta 2 [Source:HGNC Symbol;Acc:HGNC:29037]	-
ENSG00000103260	1206.772371	1462.933201	1547.754988	6304.259179	4960.589309	5926.027561	1405.820187	5730.292016	-2.027496434	2.85E-73	1.75E-71	METRN	16	715115	719655	+	3692	protein_coding	meteorin, glial cell differentiation regulator [Source:HGNC Symbol;Acc:HGNC:14151]	-
ENSG00000130270	305.5119927	338.2671632	333.6477819	1555.886068	1244.35502	1440.221865	325.8089792	1413.487651	-2.117911455	2.89E-73	1.76E-71	ATP8B3	19	1782075	1812276	-	7014	protein_coding	ATPase phospholipid transporting 8B3 [Source:HGNC Symbol;Acc:HGNC:13535]	-
ENSG00000117602	223.7426064	178.2889606	181.6526812	922.9112579	1154.590907	1066.905148	194.5614161	1048.135771	-2.428104453	3.97E-73	2.41E-71	RCAN3	1	24502351	24541040	+	7077	protein_coding	RCAN family member 3 [Source:HGNC Symbol;Acc:HGNC:3042]	-
ENSG00000159167	17.072729	6.746068781	14.82879031	363.2170888	416.2810752	412.349832	12.88252936	397.2826653	-4.935525491	4.31E-73	2.61E-71	STC1	8	23841915	23854807	-	4149	protein_coding	stanniocalcin 1 [Source:HGNC Symbol;Acc:HGNC:11373]	-
ENSG00000167468	1824.984874	2042.131392	2078.811041	11109.98236	7597.410136	8337.073059	1981.975769	9014.821851	-2.18546049	6.56E-73	3.95E-71	GPX4	19	1103926	1106791	+	2019	protein_coding	glutathione peroxidase 4 [Source:HGNC Symbol;Acc:HGNC:4556]	-
ENSG00000087253	257.8880644	220.6928215	203.8958667	997.2539369	1096.244233	1066.905148	227.4922509	1053.467773	-2.210336662	8.34E-73	5.00E-71	LPCAT2	16	55508998	55586670	+	7439	protein_coding	lysophosphatidylcholine acyltransferase 2 [Source:HGNC Symbol;Acc:HGNC:26032]	-
ENSG00000117016	129.3933146	131.0664792	118.6303224	869.8093443	673.2308494	768.652114	126.3633721	770.5641026	-2.608857999	1.08E-72	6.41E-71	RIMS3	1	40620679	40665657	-	7235	protein_coding	regulating synaptic membrane exocytosis 3 [Source:HGNC Symbol;Acc:HGNC:21292]	-
ENSG00000102109	602.0383386	727.6117042	773.8774941	2818.649572	2519.005428	2984.532036	701.1758456	2774.062346	-1.98476685	1.36E-72	8.10E-71	PCSK1N	X	48831094	48835633	-	1363	protein_coding	proprotein convertase subtilisin/kexin type 1 inhibitor [Source:HGNC Symbol;Acc:HGNC:17301]	-
ENSG00000126351	75.47943349	56.85972258	57.46156244	577.7488197	515.0215998	500.4245534	63.26690617	531.0649909	-3.066690737	2.21E-72	1.31E-70	THRA	17	40058290	40093867	+	6959	protein_coding	thyroid hormone receptor alpha [Source:HGNC Symbol;Acc:HGNC:11796]	THR-like
ENSG00000065057	66.49378665	68.42441192	75.99755032	744.4888283	510.5333941	639.5425792	70.30524963	631.5216005	-3.167830694	2.35E-72	1.39E-70	NTHL1	16	2039815	2047866	-	2430	protein_coding	nth like DNA glycosylase 1 [Source:HGNC Symbol;Acc:HGNC:8028]	-
ENSG00000248527	198.5827953	132.9939274	146.4343043	1228.77828	991.8934515	958.8134442	159.337009	1059.828392	-2.731546849	3.16E-72	1.85E-70	MTATP6P1	1	633696	634376	+	681	unprocessed_pseudogene	MT-ATP6 pseudogene 1 [Source:HGNC Symbol;Acc:HGNC:44575]	-
ENSG00000171097	90.75503313	70.35186014	86.19234365	820.9555838	572.246222	681.5782417	82.43307897	691.5933492	-3.067181544	3.43E-72	2.00E-70	KYAT1	9	128832942	128882494	-	3624	protein_coding	kynurenine aminotransferase 1 [Source:HGNC Symbol;Acc:HGNC:1564]	-
ENSG00000074370	387.281379	345.0132319	350.330171	1524.02492	1301.579642	1458.237148	360.8749273	1427.947237	-1.984146533	3.55E-72	2.07E-70	ATP2A3	17	3923870	3964464	-	6893	protein_coding	ATPase sarcoplasmic/endoplasmic reticulum Ca2+ transporting 3 [Source:HGNC Symbol;Acc:HGNC:813]	-
ENSG00000126259	169.8287254	162.8693749	157.555897	811.3972394	759.6288084	883.7497612	163.4179991	818.258603	-2.324280597	3.65E-72	2.12E-70	KIRREL2	19	35855861	35867109	+	3382	protein_coding	kirre like nephrin family adhesion molecule 2 [Source:HGNC Symbol;Acc:HGNC:18816]	-
ENSG00000156966	137.4803967	124.3204104	130.6787146	803.9629715	679.9631579	707.6003184	130.8265072	730.5088159	-2.480656736	1.00E-71	5.75E-70	B3GNT7	2	231395543	231401164	+	3806	protein_coding	UDP-GlcNAc:betaGal beta-1,3-N-acetylglucosaminyltransferase 7 [Source:HGNC Symbol;Acc:HGNC:18811]	-
ENSG00000075415	6356.446578	6868.461743	6626.615668	18593.10402	17122.5046	16733.19622	6617.174663	17482.93495	-1.401692325	1.87E-71	1.06E-69	SLC25A3	12	98593591	98606379	+	8896	protein_coding	solute carrier family 25 member 3 [Source:HGNC Symbol;Acc:HGNC:10989]	-
ENSG00000225697	185.104325	170.5791677	153.8486994	1072.658654	837.0503561	896.7607996	169.8440641	935.4899366	-2.461247513	2.34E-71	1.32E-69	SLC26A6	3	48625723	48635493	-	6373	protein_coding	solute carrier family 26 member 6 [Source:HGNC Symbol;Acc:HGNC:14472]	-
ENSG00000018408	731.4316531	682.316671	561.6404328	2402.33057	2860.109059	2906.465806	658.462919	2722.968478	-2.047895886	3.59E-71	2.03E-69	WWTR1	3	149517235	149736714	-	8413	protein_coding	WW domain containing transcription regulator 1 [Source:HGNC Symbol;Acc:HGNC:24042]	-
ENSG00000206527	1101.640303	898.190872	801.6814759	3474.989224	3995.625091	3959.359066	933.8375503	3809.991127	-2.028191224	3.59E-71	2.03E-69	HACD2	3	123490820	123585185	-	5351	protein_coding	3-hydroxyacyl-CoA dehydratase 2 [Source:HGNC Symbol;Acc:HGNC:9640]	-
ENSG00000102981	90.75503313	132.9939274	87.11914305	908.0427221	728.2113688	728.6181497	103.6227012	788.2907469	-2.930156878	4.93E-71	2.76E-69	PARD6A	16	67660946	67662778	+	1488	protein_coding	par-6 family cell polarity regulator alpha [Source:HGNC Symbol;Acc:HGNC:15943]	-
ENSG00000099785	176.1186781	200.4546152	196.4814716	1079.030884	851.6370245	960.8151424	191.018255	963.8276836	-2.336088644	2.03E-70	1.13E-68	2-Mar	19	8413270	8439017	+	2216	protein_coding	membrane associated ring-CH-type finger 2 [Source:HGNC Symbol;Acc:HGNC:28038]	-
ENSG00000133816	503.1962233	405.727851	421.6937243	1634.4769	1646.049427	1712.452822	443.5392662	1664.326383	-1.907065687	2.13E-70	1.18E-68	MICAL2	11	12094008	12359144	+	20191	protein_coding	microtubule associated monooxygenase, calponin and LIM domain containing 2 [Source:HGNC Symbol;Acc:HGNC:24693]	-
ENSG00000144730	141.0746555	107.9371005	101.021134	681.8285703	758.506757	843.715797	116.67763	761.3503747	-2.704567638	3.16E-70	1.75E-68	IL17RD	3	57089982	57170306	-	9561	protein_coding	interleukin 17 receptor D [Source:HGNC Symbol;Acc:HGNC:17616]	-
ENSG00000187634	119.509103	110.8282728	104.7283315	682.8906086	598.0534046	711.6037149	111.6885691	664.182576	-2.572198835	3.56E-70	1.96E-68	SAMD11	1	923928	944581	+	4166	protein_coding	sterile alpha motif domain containing 11 [Source:HGNC Symbol;Acc:HGNC:28706]	-
ENSG00000188157	1393.673826	1261.514862	1399.467085	6782.176402	4653.147221	5978.071714	1351.551924	5804.465112	-2.102546972	4.15E-70	2.28E-68	AGRN	1	1020123	1056118	+	10758	protein_coding	agrin [Source:HGNC Symbol;Acc:HGNC:329]	-
ENSG00000033867	1573.386762	1125.629762	1254.88638	5704.207556	5081.770862	5079.309217	1317.967635	5288.429211	-2.004106264	4.34E-70	2.38E-68	SLC4A7	3	27372721	27484420	-	9616	protein_coding	solute carrier family 4 member 7 [Source:HGNC Symbol;Acc:HGNC:11033]	-
ENSG00000100994	3837.769767	3760.451483	3645.102017	11494.44021	9694.524231	11024.35291	3747.774423	10737.77245	-1.518639365	4.44E-70	2.43E-68	PYGB	20	25248069	25298014	+	4474	protein_coding	glycogen phosphorylase B [Source:HGNC Symbol;Acc:HGNC:9723]	-
ENSG00000133243	723.344571	752.6685311	704.3675395	2308.871202	2137.507947	2405.040403	726.7935472	2283.806517	-1.652218636	6.37E-70	3.48E-68	BTBD2	19	1985438	2034881	-	5944	protein_coding	BTB domain containing 2 [Source:HGNC Symbol;Acc:HGNC:15504]	-
ENSG00000102934	17.072729	20.23820634	12.97519152	422.691232	326.516962	391.3320007	16.76204229	380.1800649	-4.506761	7.42E-70	4.04E-68	PLLP	16	57248547	57284687	-	8720	protein_coding	plasmolipin [Source:HGNC Symbol;Acc:HGNC:18553]	-
ENSG00000105486	162.6402079	163.833099	177.0186843	794.4046271	752.8964999	818.6945693	167.8306637	788.6652321	-2.232737182	8.66E-70	4.69E-68	LIG1	19	48115445	48170603	-	6576	protein_coding	DNA ligase 1 [Source:HGNC Symbol;Acc:HGNC:6598]	-
ENSG00000099330	114.1177149	106.0096523	105.6551309	619.1683123	598.0534046	619.5255971	108.594166	612.2491046	-2.494745101	9.69E-70	5.24E-68	OCEL1	19	17226204	17229219	+	1867	protein_coding	occludin/ELL domain containing 1 [Source:HGNC Symbol;Acc:HGNC:26221]	-
ENSG00000149782	434.9053073	428.8572296	416.132928	1410.386825	1494.572486	1606.362816	426.6318216	1503.774042	-1.817686891	1.06E-69	5.68E-68	PLCB3	11	64251523	64269150	+	4964	protein_coding	phospholipase C beta 3 [Source:HGNC Symbol;Acc:HGNC:9056]	-
ENSG00000104332	521.167517	452.9503324	484.7160831	1701.385311	1679.710969	1943.648965	486.2779775	1774.915082	-1.867711953	1.61E-69	8.62E-68	SFRP1	8	41261958	41309497	-	4761	protein_coding	secreted frizzled related protein 1 [Source:HGNC Symbol;Acc:HGNC:10776]	-
ENSG00000092964	1358.629803	1205.618864	1085.282091	4134.514991	5335.354482	5351.540174	1216.510252	4940.469882	-2.02175593	1.99E-69	1.06E-67	DPYSL2	8	26514022	26658178	+	7305	protein_coding	dihydropyrimidinase like 2 [Source:HGNC Symbol;Acc:HGNC:3014]	-
ENSG00000139289	3093.758208	2952.850678	2916.637693	7658.357976	8105.699427	8761.43308	2987.74886	8175.163494	-1.452202416	2.63E-69	1.40E-67	PHLDA1	12	76025447	76033932	-	8069	protein_coding	pleckstrin homology like domain family A member 1 [Source:HGNC Symbol;Acc:HGNC:8933]	-
ENSG00000069966	444.7895188	457.768953	458.7657001	1579.25091	1510.281205	1454.233752	453.774724	1514.588622	-1.738885812	4.31E-69	2.29E-67	GNB5	15	52115105	52191369	-	13302	protein_coding	G protein subunit beta 5 [Source:HGNC Symbol;Acc:HGNC:4401]	-
ENSG00000130511	426.8182251	430.7846779	517.1540619	1891.490161	1628.096604	1936.643021	458.2523216	1818.743262	-1.989019051	6.60E-69	3.50E-67	SSBP4	19	18418864	18434562	+	2974	protein_coding	single stranded DNA binding protein 4 [Source:HGNC Symbol;Acc:HGNC:15676]	-
ENSG00000134013	882.3905201	806.6370814	699.7335426	4414.893095	3027.294719	3959.359066	796.2537147	3800.515627	-2.254931561	6.66E-69	3.52E-67	LOXL2	8	23297189	23425328	-	5707	protein_coding	lysyl oxidase like 2 [Source:HGNC Symbol;Acc:HGNC:6666]	-
ENSG00000111144	1133.090067	1150.686589	1030.600926	3264.705647	3568.123502	3930.334442	1104.792528	3587.721197	-1.699469575	7.17E-69	3.78E-67	LTA4H	12	96000828	96043520	-	7350	protein_coding	leukotriene A4 hydrolase [Source:HGNC Symbol;Acc:HGNC:6710]	-
ENSG00000107902	95.24785655	102.1547558	69.50995456	618.106274	587.9549418	596.5060676	88.97085564	600.8557611	-2.756482884	9.18E-69	4.82E-67	LHPP	10	124461834	124617888	+	4064	protein_coding	phospholysine phosphohistidine inorganic pyrophosphate phosphatase [Source:HGNC Symbol;Acc:HGNC:30042]	-
ENSG00000108479	223.7426064	274.6613718	233.5534473	1422.069246	1074.925256	1182.002795	243.9858085	1226.332432	-2.330625039	1.21E-68	6.33E-67	GALK1	17	75751594	75765711	-	2891	protein_coding	galactokinase 1 [Source:HGNC Symbol;Acc:HGNC:4118]	-
ENSG00000141524	320.7875923	291.0446817	302.1366025	1663.151933	1199.472963	1518.288095	304.6562922	1460.30433	-2.261035829	1.37E-68	7.18E-67	TMC6	17	78110458	78132407	-	8669	protein_coding	transmembrane channel like 6 [Source:HGNC Symbol;Acc:HGNC:18021]	-
ENSG00000204262	2551.025139	1918.774706	1940.717931	7850.586903	7572.725004	8478.192783	2136.839259	7967.16823	-1.898398103	1.99E-68	1.04E-66	COL5A2	2	189031896	189225312	-	7453	protein_coding	collagen type V alpha 2 chain [Source:HGNC Symbol;Acc:HGNC:2210]	-
ENSG00000185745	13.47847027	9.637241116	6.487595759	355.7828209	409.5487667	361.3065275	9.867769047	375.5460384	-5.244575569	2.85E-68	1.47E-66	IFIT1	10	89392546	89406486	+	4613	protein_coding	interferon induced protein with tetratricopeptide repeats 1 [Source:HGNC Symbol;Acc:HGNC:5407]	-
ENSG00000196154	27.85550522	40.47641269	32.43797879	615.9821975	446.5764634	400.3396427	33.58996557	487.6327679	-3.863119614	3.32E-68	1.71E-66	S100A4	1	153543613	153550136	-	1025	protein_coding	S100 calcium binding protein A4 [Source:HGNC Symbol;Acc:HGNC:10494]	-
ENSG00000123213	512.1818701	441.3856431	413.3525298	1633.414862	1942.271001	2000.697364	455.6400143	1858.794409	-2.02798731	3.58E-68	1.84E-66	NLN	5	65722196	65871725	+	10948	protein_coding	neurolysin [Source:HGNC Symbol;Acc:HGNC:16058]	-
ENSG00000145882	79.07369223	63.60579136	82.48514608	687.1387616	520.6318569	558.4738015	75.05487656	588.74814	-2.970101102	5.94E-68	3.03E-66	PCYOX1L	5	149358007	149369653	+	6069	protein_coding	prenylcysteine oxidase 1 like [Source:HGNC Symbol;Acc:HGNC:28477]	-
ENSG00000102882	531.9502932	615.8197073	556.0796365	2199.48126	1868.215607	1959.662551	567.949879	2009.119806	-1.823305959	6.13E-68	3.12E-66	MAPK3	16	30114105	30123506	-	3669	protein_coding	mitogen-activated protein kinase 3 [Source:HGNC Symbol;Acc:HGNC:6877]	-
ENSG00000067715	536.4431166	373.9249553	376.280554	1903.172582	2314.792071	2240.90115	428.8828753	2152.955268	-2.326658385	6.15E-68	3.12E-66	SYT1	12	78863993	79452008	+	6494	protein_coding	synaptotagmin 1 [Source:HGNC Symbol;Acc:HGNC:11509]	-
ENSG00000100504	893.1732963	810.4919778	736.8055183	2759.175429	3336.98091	3672.115373	813.4902642	3256.090571	-2.00087348	1.04E-67	5.25E-66	PYGL	14	50857891	50944736	-	4798	protein_coding	glycogen phosphorylase L [Source:HGNC Symbol;Acc:HGNC:9725]	-
ENSG00000198804	73861.1185	63573.02474	59682.17378	236408.6572	199183.2012	203059.2727	65705.43901	212883.7104	-1.695976255	1.64E-67	8.26E-66	MT-CO1	MT	5904	7445	+	1542	protein_coding	mitochondrially encoded cytochrome c oxidase I [Source:HGNC Symbol;Acc:HGNC:7419]	-
ENSG00000158828	611.0239854	675.5706022	600.5660074	2226.032217	1965.83408	2023.716894	629.0535317	2071.861064	-1.720086746	1.75E-67	8.82E-66	PINK1	1	20633455	20651511	+	4836	protein_coding	PTEN induced putative kinase 1 [Source:HGNC Symbol;Acc:HGNC:14581]	-
ENSG00000050344	631.6909732	701.5911532	721.976728	2149.565461	2628.966467	2492.114276	685.0862848	2423.548735	-1.822933735	2.12E-67	1.06E-65	NFE2L3	7	26152240	26187125	+	4249	protein_coding	nuclear factor, erythroid 2 like 3 [Source:HGNC Symbol;Acc:HGNC:7783]	TF_bZIP
ENSG00000131941	1484.428859	1439.803823	1325.323134	3873.253576	4425.370783	4253.608704	1416.518605	4184.077688	-1.562468323	2.31E-67	1.15E-65	RHPN2	19	32978593	33064888	-	4804	protein_coding	rhophilin Rho GTPase binding protein 2 [Source:HGNC Symbol;Acc:HGNC:19974]	-
ENSG00000160471	19.76842306	18.31075812	12.04839212	334.5420555	335.4933733	363.3082257	16.7091911	344.4478848	-4.365177397	5.49E-67	2.73E-65	COX6B2	19	55349306	55354814	-	3815	protein_coding	cytochrome c oxidase subunit 6B2 [Source:HGNC Symbol;Acc:HGNC:24380]	-
ENSG00000099624	1015.378093	1106.35528	1139.036455	3395.336354	3028.416771	3363.853848	1086.923276	3262.535657	-1.58607766	5.54E-67	2.76E-65	ATP5F1D	19	1241746	1244826	+	2250	protein_coding	ATP synthase F1 subunit delta [Source:HGNC Symbol;Acc:HGNC:837]	-
ENSG00000171992	516.6746935	470.2973664	482.8624843	1564.382374	1634.828913	1772.503768	489.9448481	1657.238352	-1.757939067	5.86E-67	2.90E-65	SYNPO	5	150601080	150659220	+	10258	protein_coding	synaptopodin [Source:HGNC Symbol;Acc:HGNC:30672]	-
ENSG00000008735	504.9933526	494.3904692	468.9604934	1551.637915	1549.553005	1652.401875	489.4481051	1584.530932	-1.694948003	8.30E-67	4.10E-65	MAPK8IP2	22	50600685	50613981	+	5901	protein_coding	mitogen-activated protein kinase 8 interacting protein 2 [Source:HGNC Symbol;Acc:HGNC:6883]	-
ENSG00000104870	274.0622288	324.7750256	274.3326207	1567.568489	1165.811421	1387.176862	291.056625	1373.518924	-2.23954642	8.99E-67	4.42E-65	FCGRT	19	49506816	49526333	+	4173	protein_coding	Fc fragment of IgG receptor and transporter [Source:HGNC Symbol;Acc:HGNC:3621]	-
ENSG00000178035	2403.660531	2692.645168	2631.18348	9785.620633	7808.355802	7943.73936	2575.829726	8512.571932	-1.724655788	9.02E-67	4.43E-65	IMPDH2	3	49024325	49029408	-	2773	protein_coding	inosine monophosphate dehydrogenase 2 [Source:HGNC Symbol;Acc:HGNC:6053]	-
ENSG00000105289	16.17416432	11.56468934	10.19479334	387.6439691	314.1743964	354.3005838	12.644549	352.0396498	-4.794948812	2.14E-66	1.05E-64	TJP3	19	3708109	3750813	+	4217	protein_coding	tight junction protein 3 [Source:HGNC Symbol;Acc:HGNC:11829]	-
ENSG00000088543	387.281379	401.8729545	385.548548	1629.166708	1331.87503	1436.218468	391.5676272	1465.753402	-1.904643573	2.84E-66	1.38E-64	C3orf18	3	50558025	50571027	-	3248	protein_coding	chromosome 3 open reading frame 18 [Source:HGNC Symbol;Acc:HGNC:24837]	-
ENSG00000116005	926.4201896	770.0155651	785.9258862	2560.574273	2726.58494	2814.387688	827.4538803	2700.515634	-1.706074322	2.87E-66	1.40E-64	PCYOX1	2	70257386	70281191	+	5870	protein_coding	prenylcysteine oxidase 1 [Source:HGNC Symbol;Acc:HGNC:20588]	-
ENSG00000105971	842.853674	911.6830095	820.2174638	2521.278856	3047.491645	2918.475995	858.2513824	2829.082166	-1.721002478	3.23E-66	1.57E-64	CAV2	7	116287380	116508541	+	6926	protein_coding	caveolin 2 [Source:HGNC Symbol;Acc:HGNC:1528]	-
ENSG00000006283	26.05837585	31.80289568	44.48637092	450.3042271	373.6431214	408.3464355	34.11588082	410.7645947	-3.591510654	3.47E-66	1.68E-64	CACNA1G	17	50561068	50627474	+	9709	protein_coding	calcium voltage-gated channel subunit alpha1 G [Source:HGNC Symbol;Acc:HGNC:1394]	-
ENSG00000176658	345.9474035	325.7387497	305.8438001	1271.259811	1563.017622	1802.529241	325.8433178	1545.602225	-2.24598818	3.53E-66	1.71E-64	MYO1D	17	32492522	32877177	-	8188	protein_coding	myosin ID [Source:HGNC Symbol;Acc:HGNC:7598]	-
ENSG00000138119	2869.117037	2442.076899	2269.731716	8035.381562	9756.237059	10361.7908	2526.975217	9384.469808	-1.892778944	3.98E-66	1.92E-64	MYOF	10	93306429	93482317	-	8473	protein_coding	myoferlin [Source:HGNC Symbol;Acc:HGNC:3656]	-
ENSG00000099812	295.6277812	318.0289568	278.9666176	1099.209611	1087.267822	1180.001097	297.5411185	1122.15951	-1.915823096	5.36E-66	2.58E-64	MISP	19	751126	764318	+	2966	protein_coding	mitotic spindle positioning [Source:HGNC Symbol;Acc:HGNC:27000]	-
ENSG00000114054	434.9053073	449.095436	434.6689158	1633.414862	1441.836069	1440.221865	439.556553	1505.157598	-1.775929203	9.32E-66	4.48E-64	PCCB	3	136250306	136337896	+	7532	protein_coding	propionyl-CoA carboxylase subunit beta [Source:HGNC Symbol;Acc:HGNC:8654]	-
ENSG00000240541	22.46411711	40.47641269	36.14517637	536.3293271	426.379538	381.3235097	33.02856872	448.0107916	-3.766762003	1.07E-65	5.13E-64	TM4SF1-AS1	3	149377778	149386583	+	931	antisense	TM4SF1 antisense RNA 1 [Source:HGNC Symbol;Acc:HGNC:40587]	-
ENSG00000153574	196.7856659	238.0398556	208.5298637	945.2140616	871.83395	981.8329737	214.451795	932.9603284	-2.122677525	1.10E-65	5.25E-64	RPIA	2	88691644	88750935	+	1848	protein_coding	ribose 5-phosphate isomerase A [Source:HGNC Symbol;Acc:HGNC:10297]	-
ENSG00000129103	1201.380983	1200.800243	1138.109656	4559.330299	3552.414782	3815.236795	1180.096961	3975.660625	-1.752360763	1.66E-65	7.90E-64	SUMF2	7	56064002	56080670	+	4101	protein_coding	sulfatase modifying factor 2 [Source:HGNC Symbol;Acc:HGNC:20415]	-
ENSG00000147454	1290.338887	1251.877621	1252.105981	4966.090957	3823.951225	4091.471148	1264.774163	4293.837777	-1.763397622	2.54E-65	1.21E-63	SLC25A37	8	23528805	23575463	+	8147	protein_coding	solute carrier family 25 member 37 [Source:HGNC Symbol;Acc:HGNC:29786]	-
ENSG00000198624	70.08804539	80.95282537	71.36355335	573.5006666	517.2657026	468.3973819	74.13480803	519.7212504	-2.810423325	3.60E-65	1.71E-63	CCDC69	5	151181052	151224145	-	4993	protein_coding	coiled-coil domain containing 69 [Source:HGNC Symbol;Acc:HGNC:24487]	-
ENSG00000112378	2128.699737	1940.940361	1910.133551	5414.271108	5769.588379	6428.453812	1993.257883	5870.7711	-1.558404143	9.59E-65	4.54E-63	PERP	6	138088505	138107511	-	4290	protein_coding	PERP, TP53 apoptosis effector [Source:HGNC Symbol;Acc:HGNC:17637]	-
ENSG00000146535	2212.266253	2297.518282	2317.925285	5473.745251	5692.166832	5732.863683	2275.903273	5632.925255	-1.307509488	1.37E-64	6.48E-63	GNA12	7	2728112	2844324	-	6120	protein_coding	G protein subunit alpha 12 [Source:HGNC Symbol;Acc:HGNC:4380]	-
ENSG00000165959	89.85646844	103.1184799	66.72955638	548.0117481	594.6872503	607.5154078	86.56816825	583.4048021	-2.754056662	1.70E-64	7.99E-63	CLMN	14	95181940	95319906	-	15701	protein_coding	calmin [Source:HGNC Symbol;Acc:HGNC:19972]	-
ENSG00000104953	38.63828143	44.33130913	37.07197576	481.103337	405.0605611	366.3107731	40.01385544	417.491557	-3.384319332	2.65E-64	1.24E-62	TLE6	19	2977446	2995184	+	3652	protein_coding	transducin like enhancer of split 6 [Source:HGNC Symbol;Acc:HGNC:30788]	-
ENSG00000188760	158.1473845	162.8693749	206.6762649	837.9481962	924.5703665	813.6903238	175.8976747	858.7362955	-2.287119436	3.21E-64	1.50E-62	TMEM198	2	219543663	219550595	+	2578	protein_coding	transmembrane protein 198 [Source:HGNC Symbol;Acc:HGNC:33704]	-
ENSG00000110848	513.0804348	572.4521223	533.836451	1913.792965	2443.827983	1911.621794	539.7896694	2089.747581	-1.952783143	5.13E-64	2.39E-62	CD69	12	9752486	9760901	-	2832	protein_coding	CD69 molecule [Source:HGNC Symbol;Acc:HGNC:1694]	-
ENSG00000136261	1246.309217	1295.245206	1192.79082	3443.128076	3255.071157	3605.058482	1244.781748	3434.419238	-1.464439425	5.23E-64	2.44E-62	BZW2	7	16646131	16706523	+	3662	protein_coding	basic leucine zipper and W2 domains 2 [Source:HGNC Symbol;Acc:HGNC:18808]	-
ENSG00000071794	606.531162	504.0277103	514.3736637	1834.140095	2041.011525	1797.524996	541.6441787	1890.892205	-1.80279297	9.74E-64	4.50E-62	HLTF	3	149030127	149086554	-	6024	protein_coding	helicase like transcription factor [Source:HGNC Symbol;Acc:HGNC:11099]	-
ENSG00000094631	1162.742702	1154.541486	1142.743653	3091.593408	2940.89676	3141.665346	1153.342613	3058.051838	-1.406906604	1.02E-63	4.71E-62	HDAC6	X	48801377	48824982	+	10602	protein_coding	histone deacetylase 6 [Source:HGNC Symbol;Acc:HGNC:14064]	-
ENSG00000126709	19.76842306	19.27448223	14.82879031	401.4504666	297.3436252	342.2903945	17.95723186	347.0281621	-4.272788501	2.02E-63	9.25E-62	IFI6	1	27666061	27672218	-	865	protein_coding	interferon alpha inducible protein 6 [Source:HGNC Symbol;Acc:HGNC:4054]	-
ENSG00000103254	332.4689332	474.1522629	419.8401255	2596.683574	1788.549957	2085.769538	408.8204406	2157.001023	-2.400463298	2.33E-63	1.06E-61	FAM173A	16	720581	722601	+	1923	protein_coding	family with sequence similarity 173 member A [Source:HGNC Symbol;Acc:HGNC:14152]	-
ENSG00000125398	387.281379	366.2151624	399.4505389	1363.657141	1607.899679	1866.583584	384.3156934	1612.713468	-2.069211966	3.17E-63	1.44E-61	SOX9	17	72121020	72126420	+	3935	protein_coding	SRY-box 9 [Source:HGNC Symbol;Acc:HGNC:11204]	HMG
ENSG00000182054	662.2421724	761.3420481	616.3215971	2853.696835	2241.858729	2529.145693	679.9686059	2541.567086	-1.902695502	5.06E-63	2.30E-61	IDH2	15	90083045	90102504	-	2814	protein_coding	isocitrate dehydrogenase (NADP(+)) 2, mitochondrial [Source:HGNC Symbol;Acc:HGNC:5383]	-
ENSG00000172340	770.9684992	775.7979098	719.1963298	2084.781127	2275.520271	2255.913887	755.320913	2205.405095	-1.545903103	9.38E-63	4.24E-61	SUCLG2	3	67360460	67654614	-	3090	protein_coding	succinate-CoA ligase GDP-forming beta subunit [Source:HGNC Symbol;Acc:HGNC:11450]	-
ENSG00000170421	13894.50572	16114.43087	14187.44513	43975.81871	39237.01595	38624.76873	14732.12724	40612.53446	-1.462987141	1.02E-62	4.62E-61	KRT8	12	52897187	52949954	-	6881	protein_coding	keratin 8 [Source:HGNC Symbol;Acc:HGNC:6446]	-
ENSG00000160796	288.4392637	246.7133726	258.577031	1068.410501	986.2831944	1188.00789	264.5765557	1080.900528	-2.030244539	1.50E-62	6.77E-61	NBEAL2	3	46979683	47009703	+	9819	protein_coding	neurobeachin like 2 [Source:HGNC Symbol;Acc:HGNC:31928]	-
ENSG00000100271	29.65263459	33.7303439	27.80398182	369.5893185	319.7846535	384.326057	30.39565344	357.9000096	-3.559977588	1.56E-62	7.00E-61	TTLL1	22	43039644	43089428	-	1749	protein_coding	tubulin tyrosine ligase like 1 [Source:HGNC Symbol;Acc:HGNC:1312]	-
ENSG00000174080	103.3349387	94.44496293	104.7283315	752.9851345	538.5846795	655.5561649	100.8360777	649.041993	-2.686195223	1.61E-62	7.21E-61	CTSF	11	66563463	66568841	-	2896	protein_coding	cathepsin F [Source:HGNC Symbol;Acc:HGNC:2531]	-
ENSG00000105668	14.37703495	23.12937868	21.31638606	344.1004	310.8082421	319.270865	19.6075999	324.7265024	-4.055248453	2.71E-62	1.21E-60	UPK1A	19	35666516	35678483	+	1366	protein_coding	uroplakin 1A [Source:HGNC Symbol;Acc:HGNC:12577]	-
ENSG00000205795	68.29091602	97.33613527	78.7779485	515.0885617	522.8759597	602.5111622	81.46833326	546.8252279	-2.750135615	3.06E-62	1.37E-60	CYS1	2	10056780	10080944	-	2847	protein_coding	cystin 1 [Source:HGNC Symbol;Acc:HGNC:18525]	-
ENSG00000092969	173.4229841	164.7968231	162.189894	689.2628382	825.8298419	807.6852291	166.8032337	774.2593031	-2.214287865	3.22E-62	1.44E-60	TGFB2	1	218346235	218444619	+	5151	protein_coding	transforming growth factor beta 2 [Source:HGNC Symbol;Acc:HGNC:11768]	-
ENSG00000116254	903.0575079	819.1654948	861.9234365	2582.877076	2359.674127	2693.284946	861.3821464	2545.278717	-1.563082047	4.66E-62	2.07E-60	CHD5	1	6101793	6180123	-	9890	protein_coding	chromodomain helicase DNA binding protein 5 [Source:HGNC Symbol;Acc:HGNC:16816]	-
ENSG00000142178	105.1320681	104.082204	105.6551309	539.5154419	669.8646952	581.493331	104.9564677	596.9578227	-2.507202439	5.85E-62	2.60E-60	SIK1	21	43414483	43427189	-	5268	protein_coding	salt inducible kinase 1 [Source:HGNC Symbol;Acc:HGNC:11142]	-
ENSG00000205309	83.56651565	96.37241116	98.24073578	780.5981295	520.6318569	706.5994693	92.72655419	669.2764852	-2.853116144	7.57E-62	3.35E-60	NT5M	17	17303335	17347663	+	1961	protein_coding	5',3'-nucleotidase, mitochondrial [Source:HGNC Symbol;Acc:HGNC:15769]	-
ENSG00000196535	200.3799246	195.6359946	161.2630946	851.7546937	773.0934254	858.7285336	185.7596713	827.8588842	-2.156240438	1.21E-61	5.36E-60	MYO18A	17	29071124	29180412	-	15047	protein_coding	myosin XVIIIA [Source:HGNC Symbol;Acc:HGNC:31104]	-
ENSG00000187720	1167.235525	1007.091697	1027.820528	3510.036487	3026.172668	3617.068672	1067.382583	3384.425942	-1.664766134	1.52E-61	6.72E-60	THSD4	15	71096952	71783383	+	15837	protein_coding	thrombospondin type 1 domain containing 4 [Source:HGNC Symbol;Acc:HGNC:25835]	-
ENSG00000224032	754.7943349	867.3517004	878.6058256	2762.361544	2534.714148	2433.064178	833.5839536	2576.71329	-1.62839224	1.53E-61	6.73E-60	EPB41L4A-AS1	5	112160526	112164276	+	3344	lincRNA	EPB41L4A antisense RNA 1 [Source:HGNC Symbol;Acc:HGNC:30749]	-
ENSG00000136295	1024.36374	908.7918372	935.1405887	2665.716061	2732.195197	2996.542226	956.098722	2798.151161	-1.549114594	1.68E-61	7.36E-60	TTYH3	7	2631951	2664802	+	6129	protein_coding	tweety family member 3 [Source:HGNC Symbol;Acc:HGNC:22222]	-
ENSG00000143061	242.6124648	206.2369599	182.5794806	1208.599553	924.5703665	1004.852503	210.4763018	1046.007474	-2.312595451	2.30E-61	1.01E-59	IGSF3	1	116574399	116667755	-	7400	protein_coding	immunoglobulin superfamily member 3 [Source:HGNC Symbol;Acc:HGNC:5950]	-
ENSG00000111186	234.5253826	255.3868896	230.7730491	984.5094777	877.4442071	934.7930657	240.2284404	932.2489168	-1.957045541	2.34E-61	1.02E-59	WNT5B	12	1529891	1647243	+	4305	protein_coding	Wnt family member 5B [Source:HGNC Symbol;Acc:HGNC:16265]	-
ENSG00000114779	932.7101424	967.579008	899.9222117	2633.854913	2435.973623	2630.231452	933.4037874	2566.686663	-1.459610238	1.10E-60	4.70E-59	ABHD14B	3	51968510	51983409	-	3161	protein_coding	abhydrolase domain containing 14B [Source:HGNC Symbol;Acc:HGNC:28235]	-
ENSG00000163931	3679.622383	3915.611065	3569.104467	12031.83158	9655.252432	10625.01412	3721.445972	10770.69938	-1.533261136	1.15E-60	4.94E-59	TKT	3	53224707	53256052	-	9507	protein_coding	transketolase [Source:HGNC Symbol;Acc:HGNC:11834]	-
ENSG00000185215	629.8938438	647.622603	665.441965	1864.939205	1800.892522	1842.563205	647.6528039	1836.131644	-1.503529441	1.97E-60	8.40E-59	TNFAIP2	14	103123442	103137439	+	5029	protein_coding	TNF alpha induced protein 2 [Source:HGNC Symbol;Acc:HGNC:11895]	-
ENSG00000181284	265.0765819	293.935854	238.1874443	1032.3012	988.5272972	1134.962887	265.7332934	1051.930461	-1.986008058	1.99E-60	8.48E-59	TMEM102	17	7435443	7437679	+	2129	protein_coding	transmembrane protein 102 [Source:HGNC Symbol;Acc:HGNC:26722]	-
ENSG00000185567	3094.656773	2506.646414	2899.955304	9229.112579	8013.691211	8234.98645	2833.752831	8492.596747	-1.583334278	2.04E-60	8.65E-59	AHNAK2	14	104937244	104978357	-	18771	protein_coding	AHNAK nucleoprotein 2 [Source:HGNC Symbol;Acc:HGNC:20125]	-
ENSG00000013563	571.4871393	621.602052	580.1764207	2281.258207	1784.061751	2078.763595	591.0885373	2048.027851	-1.793290823	2.70E-60	1.14E-58	DNASE1L1	X	154401238	154412112	-	4130	protein_coding	deoxyribonuclease 1 like 1 [Source:HGNC Symbol;Acc:HGNC:2957]	-
ENSG00000184428	293.8306518	320.9201291	316.9653928	1065.224386	1064.826793	1183.003644	310.5720579	1104.351608	-1.830980482	2.95E-60	1.25E-58	TOP1MT	8	143304384	143359979	-	6441	protein_coding	DNA topoisomerase I mitochondrial [Source:HGNC Symbol;Acc:HGNC:29787]	-
ENSG00000189077	481.6306709	528.1208131	569.054828	2635.97899	1865.971504	2100.782275	526.2687707	2200.910923	-2.064548014	3.44E-60	1.45E-58	TMEM120A	7	75986837	75994659	-	1997	protein_coding	transmembrane protein 120A [Source:HGNC Symbol;Acc:HGNC:21697]	-
ENSG00000075618	6679.929864	6819.311813	6490.376157	17107.31248	15942.10651	18995.1152	6663.205945	17348.17806	-1.3805649	4.21E-60	1.77E-58	FSCN1	7	5592823	5606655	+	3692	protein_coding	fascin actin-bundling protein 1 [Source:HGNC Symbol;Acc:HGNC:11148]	-
ENSG00000073060	412.4411902	407.6552992	339.2085782	1373.215485	1294.847334	1378.16922	386.4350225	1348.744013	-1.803497633	5.04E-60	2.11E-58	SCARB1	12	124776856	124882668	-	7741	protein_coding	scavenger receptor class B member 1 [Source:HGNC Symbol;Acc:HGNC:1664]	-
ENSG00000266074	153.654561	139.7399962	179.7990825	723.2480629	702.4041862	759.644472	157.7312132	728.4322404	-2.20693726	6.32E-60	2.64E-58	BAHCC1	17	81395475	81466332	+	13473	protein_coding	BAH domain and coiled-coil containing 1 [Source:HGNC Symbol;Acc:HGNC:29279]	-
ENSG00000112096	558.9072337	569.5609499	540.3240468	1661.027857	2106.090507	2044.734725	556.2640768	1937.284363	-1.800208167	1.06E-59	4.41E-58	SOD2	6	159669057	159745186	-	16493	protein_coding	superoxide dismutase 2 [Source:HGNC Symbol;Acc:HGNC:11180]	-
ENSG00000179862	387.281379	423.074885	389.2557455	1280.818155	1399.198115	1563.326305	399.8706698	1414.447525	-1.823297388	1.14E-59	4.74E-58	CITED4	1	40861051	40862366	-	1316	protein_coding	Cbp/p300 interacting transactivator with Glu/Asp rich carboxy-terminal domain 4 [Source:HGNC Symbol;Acc:HGNC:18696]	-
ENSG00000196411	766.4756758	783.5077027	830.4122571	2574.38077	2171.169489	2500.121069	793.4652119	2415.223776	-1.606205153	1.27E-59	5.28E-58	EPHB4	7	100802565	100827521	-	6435	protein_coding	EPH receptor B4 [Source:HGNC Symbol;Acc:HGNC:3395]	-
ENSG00000187957	531.9502932	508.8463309	428.1813201	1916.97908	1677.466866	2215.879922	489.6593147	1936.77529	-1.98413435	2.43E-59	1.01E-57	DNER	2	229357629	229714558	-	3935	protein_coding	delta/notch like EGF repeat containing [Source:HGNC Symbol;Acc:HGNC:24456]	-
ENSG00000119899	572.385704	518.483572	479.1552868	1668.462124	1606.777627	1776.507164	523.3415209	1683.915639	-1.685906976	4.03E-59	1.66E-57	SLC17A5	6	73593379	73654155	-	3604	protein_coding	solute carrier family 17 member 5 [Source:HGNC Symbol;Acc:HGNC:10933]	-
ENSG00000120137	911.14459	795.072392	806.3154729	2418.261144	2852.254699	2523.140598	837.5108183	2597.88548	-1.632629257	4.71E-59	1.94E-57	PANK3	5	168548495	168579600	-	10580	protein_coding	pantothenate kinase 3 [Source:HGNC Symbol;Acc:HGNC:19365]	-
ENSG00000188153	103.3349387	101.1910317	80.63154729	541.6395185	513.8995484	540.4585176	95.0525059	531.9991948	-2.484796775	8.95E-59	3.65E-57	COL4A5	X	108439844	108697545	+	11865	protein_coding	collagen type IV alpha 5 chain [Source:HGNC Symbol;Acc:HGNC:2207]	-
ENSG00000173530	378.2957321	393.1994375	437.449314	1391.270136	1300.457591	1290.094499	402.9814946	1327.274075	-1.71977026	9.00E-59	3.66E-57	TNFRSF10D	8	23135588	23164030	-	3538	protein_coding	TNF receptor superfamily member 10d [Source:HGNC Symbol;Acc:HGNC:11907]	-
ENSG00000105373	2942.799342	3455.914664	3301.259442	11500.81244	9005.584662	9799.313604	3233.324482	10101.90357	-1.643667336	9.65E-59	3.92E-57	NOP53	19	47745522	47757058	+	5341	protein_coding	NOP53 ribosome biogenesis factor [Source:HGNC Symbol;Acc:HGNC:4333]	-
ENSG00000198712	28261.65645	25345.94413	23161.64366	92686.20403	73226.19744	76379.79958	25589.74808	80764.06702	-1.658141311	1.07E-58	4.32E-57	MT-CO2	MT	7586	8269	+	684	protein_coding	mitochondrially encoded cytochrome c oxidase II [Source:HGNC Symbol;Acc:HGNC:7421]	-
ENSG00000153048	547.2258928	572.4521223	531.0560528	1827.767865	1567.505828	1748.483389	550.2446893	1714.585694	-1.64014972	2.16E-58	8.65E-57	CARHSP1	16	8852942	8869012	-	5577	protein_coding	calcium regulated heat stable protein 1 [Source:HGNC Symbol;Acc:HGNC:17150]	CSD
ENSG00000106789	23.3626818	20.23820634	16.68238909	382.3337777	274.9025968	328.278507	20.09442574	328.5049605	-4.030050097	2.24E-58	8.96E-57	CORO2A	9	98120975	98192640	-	5717	protein_coding	coronin 2A [Source:HGNC Symbol;Acc:HGNC:2255]	-
ENSG00000177030	558.008669	627.3843966	625.589591	2182.488648	1775.08534	2023.716894	603.6608856	1993.763627	-1.724242922	2.54E-58	1.02E-56	DEAF1	11	644233	706715	-	4452	protein_coding	DEAF1, transcription factor [Source:HGNC Symbol;Acc:HGNC:14677]	SAND
ENSG00000168936	307.3091221	276.58882	280.8202164	1151.249486	981.7949887	1223.037608	288.2393862	1118.694028	-1.956589043	2.77E-58	1.11E-56	TMEM129	4	1715952	1721358	-	3442	protein_coding	transmembrane protein 129 [Source:HGNC Symbol;Acc:HGNC:25137]	-
ENSG00000103485	13.47847027	7.709792892	8.341194547	345.1624382	288.3672138	289.2453918	9.843152569	307.5916813	-4.957856617	2.92E-58	1.16E-56	QPRT	16	29679008	29698699	+	3642	protein_coding	quinolinate phosphoribosyltransferase [Source:HGNC Symbol;Acc:HGNC:9755]	-
ENSG00000125170	118.6105383	109.8645487	120.4839212	630.8507333	535.2185253	666.5655051	116.3196694	610.8782545	-2.393026358	3.78E-58	1.50E-56	DOK4	16	57471922	57487327	-	4788	protein_coding	docking protein 4 [Source:HGNC Symbol;Acc:HGNC:19868]	-
ENSG00000155463	1275.063287	1297.172654	1250.252383	3165.936087	3111.448576	3285.787617	1274.162775	3187.724093	-1.323131817	4.16E-58	1.65E-56	OXA1L	14	22766522	22773041	+	4497	protein_coding	OXA1L, mitochondrial inner membrane protein [Source:HGNC Symbol;Acc:HGNC:8526]	-
ENSG00000228253	115.9148443	106.9733764	110.2891279	1050.35585	705.7703405	642.5451265	111.0591162	799.5571058	-2.847286325	5.64E-58	2.23E-56	MT-ATP8	MT	8366	8572	+	207	protein_coding	mitochondrially encoded ATP synthase membrane subunit 8 [Source:HGNC Symbol;Acc:HGNC:7415]	-
ENSG00000178585	400.7598493	405.727851	435.5957152	1503.846192	1280.260665	1353.147992	414.0278052	1379.08495	-1.736075729	5.82E-58	2.30E-56	CTNNBIP1	1	9848276	9910336	-	3339	protein_coding	catenin beta interacting protein 1 [Source:HGNC Symbol;Acc:HGNC:16913]	-
ENSG00000100321	138.3789614	171.5428919	156.6290976	884.6778801	684.4513636	748.6351318	155.5169836	772.5881252	-2.314105327	5.91E-58	2.33E-56	SYNGR1	22	39349925	39385588	+	6953	protein_coding	synaptogyrin 1 [Source:HGNC Symbol;Acc:HGNC:11498]	-
ENSG00000131653	920.1302369	1012.874041	1019.479334	3049.111877	2600.915182	2859.425898	984.1612039	2836.484319	-1.527490983	2.57E-57	9.99E-56	TRAF7	16	2155698	2178129	+	4489	protein_coding	TNF receptor associated factor 7 [Source:HGNC Symbol;Acc:HGNC:20456]	-
ENSG00000183688	1275.961852	1316.447136	1225.228799	3139.38513	3567.00145	3478.951495	1272.545929	3395.112692	-1.415779046	4.12E-57	1.60E-55	RFLNB	17	439978	445939	-	3621	protein_coding	refilin B [Source:HGNC Symbol;Acc:HGNC:28705]	-
ENSG00000103018	3246.514205	3802.855344	3319.79543	9095.295757	10032.26171	8857.514594	3456.388326	9328.357353	-1.432416778	7.33E-57	2.84E-55	CYB5B	16	69424525	69466266	+	6903	protein_coding	cytochrome b5 type B [Source:HGNC Symbol;Acc:HGNC:24374]	-
ENSG00000069399	159.0459491	120.4655139	139.9467085	634.0368481	667.6205923	742.6300372	139.8193905	681.4291592	-2.283617372	9.90E-57	3.82E-55	BCL3	19	44747705	44760044	+	3242	protein_coding	B cell CLL/lymphoma 3 [Source:HGNC Symbol;Acc:HGNC:998]	-
ENSG00000151743	390.8756377	432.7121261	369.7929583	1238.336625	1364.414521	1303.105537	397.793574	1301.952228	-1.710939112	1.19E-56	4.58E-55	AMN1	12	31671137	31729174	-	3195	protein_coding	antagonist of mitotic exit network 1 homolog [Source:HGNC Symbol;Acc:HGNC:27281]	-
ENSG00000170345	1369.412579	1472.570442	1766.479645	4558.268261	5403.799618	4858.121564	1536.154222	4940.063148	-1.685183219	1.19E-56	4.58E-55	FOS	14	75278774	75282230	+	3238	protein_coding	Fos proto-oncogene, AP-1 transcription factor subunit [Source:HGNC Symbol;Acc:HGNC:3796]	TF_bZIP
ENSG00000130433	138.3789614	161.9056507	153.8486994	808.2111246	650.7898211	685.5816381	151.3777705	714.8608613	-2.240616255	1.22E-56	4.67E-55	CACNG6	19	53992288	54012669	+	1853	protein_coding	calcium voltage-gated channel auxiliary subunit gamma 6 [Source:HGNC Symbol;Acc:HGNC:13625]	-
ENSG00000167642	9871.631623	10918.03046	10526.58752	36105.05308	27174.96324	30895.21108	10438.74987	31391.74246	-1.588471693	1.75E-56	6.71E-55	SPINT2	19	38244035	38292614	+	5199	protein_coding	serine peptidase inhibitor, Kunitz type 2 [Source:HGNC Symbol;Acc:HGNC:11247]	-
ENSG00000129219	473.5435887	470.2973664	491.2036789	1566.50645	1374.512984	1445.22611	478.3482113	1462.081848	-1.611986385	4.18E-56	1.59E-54	PLD2	17	4807096	4823434	+	4888	protein_coding	phospholipase D2 [Source:HGNC Symbol;Acc:HGNC:9068]	-
ENSG00000131389	472.645024	417.2925403	435.5957152	1607.925943	1329.630928	1603.360269	441.8444265	1513.639047	-1.776376747	5.02E-56	1.91E-54	SLC6A6	3	14402576	14489349	+	8254	protein_coding	solute carrier family 6 member 6 [Source:HGNC Symbol;Acc:HGNC:11052]	-
ENSG00000162496	138.3789614	141.6674444	129.7519152	662.7118814	582.3446847	612.5196533	136.5994403	619.1920731	-2.180844369	5.87E-56	2.23E-54	DHRS3	1	12567910	12617731	-	3036	protein_coding	dehydrogenase/reductase 3 [Source:HGNC Symbol;Acc:HGNC:17693]	-
ENSG00000154358	244.4095942	174.4340642	206.6762649	971.7650184	841.5385618	1015.861843	208.5066411	943.0551412	-2.176093415	6.27E-56	2.37E-54	OBSCN	1	228208130	228378874	+	32290	protein_coding	obscurin, cytoskeletal calmodulin and titin-interacting RhoGEF [Source:HGNC Symbol;Acc:HGNC:15719]	-
ENSG00000088836	224.6411711	220.6928215	240.0410431	886.8019567	843.7826646	802.6809836	228.4583452	844.4218683	-1.885704676	7.75E-56	2.93E-54	SLC4A11	20	3227417	3239559	-	4346	protein_coding	solute carrier family 4 member 11 [Source:HGNC Symbol;Acc:HGNC:16438]	-
ENSG00000102096	415.1368842	450.0591601	408.7185328	1345.60249	1251.087328	1316.116575	424.6381924	1304.268798	-1.619475917	1.81E-55	6.79E-54	PIM2	X	48913182	48919024	-	2761	protein_coding	Pim-2 proto-oncogene, serine/threonine kinase [Source:HGNC Symbol;Acc:HGNC:8987]	-
ENSG00000130762	39.53684611	55.89599847	56.53476304	470.4829543	353.4461959	457.3880418	50.65586921	427.1057307	-3.079299957	2.36E-55	8.80E-54	ARHGEF16	1	3454426	3481113	+	5563	protein_coding	Rho guanine nucleotide exchange factor 16 [Source:HGNC Symbol;Acc:HGNC:15515]	-
ENSG00000139178	191.3942778	179.2526847	164.9702922	777.4120147	685.573415	738.6266408	178.5390849	733.8706901	-2.039193883	2.37E-55	8.84E-54	C1RL	12	7089587	7109273	-	5014	protein_coding	complement C1r subcomponent like [Source:HGNC Symbol;Acc:HGNC:21265]	-
ENSG00000131899	574.1828333	577.2707428	564.420831	1618.546326	1570.871982	1758.49188	571.9581357	1649.303396	-1.528218254	2.43E-55	9.04E-54	LLGL1	17	18225587	18244875	+	6638	protein_coding	LLGL1, scribble cell polarity complex component [Source:HGNC Symbol;Acc:HGNC:6628]	-
ENSG00000184009	29427.99342	32379.2027	29462.02594	67151.61787	73421.43438	71448.61603	30423.07402	70673.88943	-1.216020784	2.60E-55	9.67E-54	ACTG1	17	81509971	81523847	-	2993	protein_coding	actin gamma 1 [Source:HGNC Symbol;Acc:HGNC:144]	-
ENSG00000174804	38.63828143	19.27448223	34.29157758	319.6735197	348.9579903	351.2980365	30.73478041	339.9765155	-3.460849687	2.80E-55	1.04E-53	FZD4	11	86945679	86955391	-	7383	protein_coding	frizzled class receptor 4 [Source:HGNC Symbol;Acc:HGNC:4042]	-
ENSG00000004975	1169.032654	1327.048102	1217.814404	3264.705647	3100.228062	3244.752804	1237.965053	3203.228837	-1.371918802	3.02E-55	1.12E-53	DVL2	17	7225341	7234545	-	5350	protein_coding	dishevelled segment polarity protein 2 [Source:HGNC Symbol;Acc:HGNC:3086]	-
ENSG00000179094	260.5837585	266.9515789	274.3326207	1063.10031	907.7395953	1186.006191	267.2893193	1052.282032	-1.97785366	3.29E-55	1.22E-53	PER1	17	8140472	8156506	-	7002	protein_coding	period circadian regulator 1 [Source:HGNC Symbol;Acc:HGNC:8845]	-
ENSG00000178821	12.57990558	10.60096523	10.19479334	306.9290605	244.6072086	293.2487883	11.12522138	281.5950191	-4.660163531	6.32E-55	2.32E-53	TMEM52	1	1917590	1919273	-	1594	protein_coding	transmembrane protein 52 [Source:HGNC Symbol;Acc:HGNC:27916]	-
ENSG00000124466	20.66698774	22.16565457	17.60918849	313.3012901	258.0718256	299.2538829	20.14727693	290.2089995	-3.850109356	6.63E-55	2.43E-53	LYPD3	19	43460787	43465660	-	2519	protein_coding	LY6/PLAUR domain containing 3 [Source:HGNC Symbol;Acc:HGNC:24880]	-
ENSG00000239697	349.5416622	291.0446817	329.9405843	1258.515352	1053.606279	1263.071573	323.5089761	1191.731068	-1.880858803	6.72E-55	2.46E-53	TNFSF12	17	7548891	7557890	+	1879	protein_coding	TNF superfamily member 12 [Source:HGNC Symbol;Acc:HGNC:11927]	-
ENSG00000187244	5.391388107	2.891172335	1.853598788	543.763595	425.2574865	522.4432337	3.378719743	497.1547717	-7.190713279	8.30E-55	3.03E-53	BCAM	19	44809059	44821421	+	5009	protein_coding	basal cell adhesion molecule (Lutheran blood group) [Source:HGNC Symbol;Acc:HGNC:6722]	-
ENSG00000153944	287.540699	283.3348888	241.8946419	934.5936789	1115.319107	1186.006191	270.9234099	1078.639659	-1.993418843	9.70E-55	3.53E-53	MSI2	17	57255851	57684685	+	21479	protein_coding	musashi RNA binding protein 2 [Source:HGNC Symbol;Acc:HGNC:18585]	-
ENSG00000101335	707.1704066	744.9587382	735.8787189	1944.592075	2258.6895	2027.72029	729.3359546	2077.000622	-1.509756097	1.06E-54	3.87E-53	MYL9	20	36541484	36551447	+	2821	protein_coding	myosin light chain 9 [Source:HGNC Symbol;Acc:HGNC:15754]	-
ENSG00000166816	43.13110485	39.51268857	50.04716728	501.2820641	353.4461959	368.3124713	44.23032024	407.6802438	-3.203579094	1.79E-54	6.47E-53	LDHD	16	75111860	75116771	-	2359	protein_coding	lactate dehydrogenase D [Source:HGNC Symbol;Acc:HGNC:19708]	-
ENSG00000076248	238.1196414	259.241786	238.1874443	839.0102345	862.8575387	925.7854237	245.1829572	875.8843989	-1.837660044	1.87E-54	6.74E-53	UNG	12	109097574	109110992	+	2567	protein_coding	uracil DNA glycosylase [Source:HGNC Symbol;Acc:HGNC:12572]	-
ENSG00000145439	281.2507462	292.0084058	309.5509976	972.8270567	954.8657547	998.8474085	294.2700499	975.5134066	-1.729352852	2.09E-54	7.54E-53	CBR4	4	168863770	169010275	-	5110	protein_coding	carbonyl reductase 4 [Source:HGNC Symbol;Acc:HGNC:25891]	-
ENSG00000213445	496.9062705	497.2816416	552.3724389	1733.246459	1465.399149	1635.38744	515.520117	1611.344349	-1.644385767	3.17E-54	1.14E-52	SIPA1	11	65638097	65650930	+	4668	protein_coding	signal-induced proliferation-associated 1 [Source:HGNC Symbol;Acc:HGNC:10885]	-
ENSG00000156795	217.4526536	204.3095116	204.8226661	743.42679	792.1682995	775.6580577	208.8616105	770.4177157	-1.882634436	3.76E-54	1.35E-52	WDYHV1	8	123416725	123470028	+	4930	protein_coding	WDYHV motif containing 1 [Source:HGNC Symbol;Acc:HGNC:25490]	-
ENSG00000103855	1251.700605	1156.468934	1083.428492	3233.906537	2976.802406	3420.902247	1163.86601	3210.537063	-1.463944928	4.18E-54	1.50E-52	CD276	15	73683966	73714518	+	5542	protein_coding	CD276 molecule [Source:HGNC Symbol;Acc:HGNC:19137]	-
ENSG00000126460	8.985646844	14.45586167	10.19479334	290.9984864	256.9497742	263.2233151	11.21210062	270.3905252	-4.598763855	6.23E-54	2.22E-52	PRRG2	19	49580646	49591015	+	1701	protein_coding	proline rich and Gla domain 2 [Source:HGNC Symbol;Acc:HGNC:9470]	-
ENSG00000131238	1570.691068	1664.351541	1446.733854	4597.563677	4005.723554	4060.444826	1560.592154	4221.244019	-1.435697126	9.70E-54	3.45E-52	PPT1	1	40071461	40097727	-	5088	protein_coding	palmitoyl-protein thioesterase 1 [Source:HGNC Symbol;Acc:HGNC:9325]	-
ENSG00000170190	280.3521815	286.2260611	307.6973988	1187.358788	945.8893434	1079.916186	291.4252138	1071.054772	-1.878245488	1.04E-53	3.69E-52	SLC16A5	17	75087727	75106162	+	3089	protein_coding	solute carrier family 16 member 5 [Source:HGNC Symbol;Acc:HGNC:10926]	-
ENSG00000112759	863.5206617	876.0252174	803.5350747	2781.478233	2327.134636	2352.99625	847.6936513	2487.20304	-1.552976096	1.20E-53	4.24E-52	SLC29A1	6	44219505	44234151	+	4408	protein_coding	solute carrier family 29 member 1 (Augustine blood group) [Source:HGNC Symbol;Acc:HGNC:11003]	-
ENSG00000100106	1280.454675	1298.136378	1285.47076	3186.114814	3008.219845	3299.799505	1288.020604	3164.711388	-1.297122879	1.39E-53	4.91E-52	TRIOBP	22	37696988	37776556	+	12254	protein_coding	TRIO and F-actin binding protein [Source:HGNC Symbol;Acc:HGNC:17009]	-
ENSG00000165475	135.6832673	167.6879954	149.2147025	920.7871814	670.9867466	712.604564	150.8619884	768.126164	-2.349404342	1.93E-53	6.77E-52	CRYL1	13	20403666	20525873	-	4327	protein_coding	crystallin lambda 1 [Source:HGNC Symbol;Acc:HGNC:18246]	-
ENSG00000105516	50.31962233	89.62634237	68.58315517	512.9644851	442.0882578	546.4636123	69.50970662	500.5054517	-2.852946647	2.00E-53	7.00E-52	DBP	19	48630030	48637438	-	6544	protein_coding	D-box binding PAR bZIP transcription factor [Source:HGNC Symbol;Acc:HGNC:2697]	TF_bZIP
ENSG00000142408	1124.10442	847.1134941	809.0958711	3147.881437	3114.81473	3520.987157	926.7712618	3261.227775	-1.814786092	2.92E-53	1.02E-51	CACNG8	19	53963040	53990215	+	8747	protein_coding	calcium voltage-gated channel auxiliary subunit gamma 8 [Source:HGNC Symbol;Acc:HGNC:13628]	-
ENSG00000078114	194.0899718	144.5586167	144.5807055	682.8906086	842.6606132	788.6690961	161.0764314	771.4067726	-2.257945645	3.60E-53	1.26E-51	NEBL	10	20779973	21174187	-	13654	protein_coding	nebulette [Source:HGNC Symbol;Acc:HGNC:16932]	-
ENSG00000163040	97.9435506	116.6106175	133.4591128	592.6173555	536.3405767	637.540881	116.004427	588.8329377	-2.3452561	7.54E-53	2.61E-51	CCDC74A	2	131527675	131533666	+	3077	protein_coding	coiled-coil domain containing 74A [Source:HGNC Symbol;Acc:HGNC:25197]	-
ENSG00000106003	14.37703495	17.34703401	24.09678425	326.0457493	245.72926	302.2564302	18.60695107	291.3438132	-3.971058148	7.95E-53	2.74E-51	LFNG	7	2512529	2529177	+	3418	protein_coding	LFNG O-fucosylpeptide 3-beta-N-acetylglucosaminyltransferase [Source:HGNC Symbol;Acc:HGNC:6560]	-
ENSG00000088881	139.2775261	145.5223408	127.8983164	607.4858913	573.3682734	590.500973	137.5660611	590.4517126	-2.102200082	9.68E-53	3.32E-51	EBF4	20	2692878	2760108	+	3717	protein_coding	early B cell factor 4 [Source:HGNC Symbol;Acc:HGNC:29278]	COE
ENSG00000148344	30.55119927	40.47641269	24.09678425	366.4032037	285.0010596	364.3090748	31.70813207	338.5711127	-3.42082241	1.04E-52	3.57E-51	PTGES	9	129738331	129753047	-	1896	protein_coding	prostaglandin E synthase [Source:HGNC Symbol;Acc:HGNC:9599]	-
ENSG00000084636	131.1904439	119.5017898	133.4591128	637.2229629	528.4862168	615.5222006	128.0504488	593.7437934	-2.213043748	2.59E-52	8.83E-51	COL16A1	1	31652247	31704319	-	9269	protein_coding	collagen type XVI alpha 1 chain [Source:HGNC Symbol;Acc:HGNC:2193]	-
ENSG00000122642	975.8412473	883.7350103	844.314248	2493.665861	2351.819767	2701.291739	901.2968352	2515.592456	-1.480841636	4.26E-52	1.45E-50	FKBP9	7	32957404	33006931	+	5170	protein_coding	FK506 binding protein 9 [Source:HGNC Symbol;Acc:HGNC:3725]	-
ENSG00000179546	161.7416432	151.3046855	149.2147025	617.0442357	629.4708442	736.6249425	154.0870104	661.0466742	-2.101222589	4.31E-52	1.46E-50	HTR1D	1	23191895	23194729	-	2835	protein_coding	5-hydroxytryptamine receptor 1D [Source:HGNC Symbol;Acc:HGNC:5289]	-
ENSG00000161243	4554.824385	5157.851445	4999.155932	14955.62294	11835.39833	13966.84928	4903.943921	13585.95685	-1.470208004	5.49E-52	1.86E-50	FBXO27	19	38990714	39032785	-	2833	protein_coding	F-box protein 27 [Source:HGNC Symbol;Acc:HGNC:18753]	-
ENSG00000000971	37.73971675	32.76661979	34.29157758	293.1225629	314.1743964	322.2734124	34.93263804	309.8567906	-3.147614047	5.79E-52	1.96E-50	CFH	1	196651878	196747504	+	8145	protein_coding	complement factor H [Source:HGNC Symbol;Acc:HGNC:4883]	-
ENSG00000178425	324.3818511	330.5573703	367.0125601	1045.045659	1183.764244	1271.078366	340.6505938	1166.629423	-1.776230606	5.99E-52	2.03E-50	NT5DC1	6	116100849	116249497	+	7309	protein_coding	5'-nucleotidase domain containing 1 [Source:HGNC Symbol;Acc:HGNC:21556]	-
ENSG00000196839	307.3091221	379.7073	323.4529885	1726.874229	1198.350912	1379.170069	336.8231369	1434.798403	-2.091677291	6.13E-52	2.07E-50	ADA	20	44619522	44652233	-	2852	protein_coding	adenosine deaminase [Source:HGNC Symbol;Acc:HGNC:186]	-
ENSG00000197763	60.20383386	54.93227436	58.38836183	446.056074	352.3241445	387.3286043	57.84149001	395.2362743	-2.772094181	6.43E-52	2.17E-50	TXNRD3	3	126571779	126655155	-	3809	protein_coding	thioredoxin reductase 3 [Source:HGNC Symbol;Acc:HGNC:20667]	-
ENSG00000167658	39203.47862	42107.03388	39920.0303	95903.11795	85228.78143	91394.53788	40410.18093	90842.14575	-1.168654689	7.46E-52	2.51E-50	EEF2	19	3976056	3985469	-	4027	protein_coding	eukaryotic translation elongation factor 2 [Source:HGNC Symbol;Acc:HGNC:3214]	-
ENSG00000032444	1194.192466	1245.131552	1122.354066	3225.41023	2861.23111	3117.644967	1187.226028	3068.095436	-1.369995326	7.61E-52	2.56E-50	PNPLA6	19	7534004	7561764	+	7172	protein_coding	patatin like phospholipase domain containing 6 [Source:HGNC Symbol;Acc:HGNC:16268]	-
ENSG00000183421	363.0201325	401.8729545	416.132928	1246.832931	1181.520141	1183.003644	393.6753383	1203.785572	-1.612910744	9.21E-52	3.09E-50	RIPK4	21	41739369	41767106	-	4033	protein_coding	receptor interacting serine/threonine kinase 4 [Source:HGNC Symbol;Acc:HGNC:496]	-
ENSG00000214717	271.3665347	339.2308873	307.6973988	1035.487315	1051.362176	1016.862692	306.0982736	1034.570728	-1.757911833	1.04E-51	3.49E-50	ZBED1	X	2486414	2500967	-	4755	protein_coding	zinc finger BED-type containing 1 [Source:HGNC Symbol;Acc:HGNC:447]	zf-BED
ENSG00000180537	321.686157	295.8633022	290.0882104	980.2613246	1334.119133	1223.037608	302.5458899	1179.139355	-1.961988964	1.12E-51	3.74E-50	RNF182	6	13924446	13980302	+	4090	protein_coding	ring finger protein 182 [Source:HGNC Symbol;Acc:HGNC:28522]	-
ENSG00000131171	504.9933526	482.8257799	447.6441074	1399.766442	1841.286373	1697.440085	478.4877466	1646.1643	-1.782276217	1.26E-51	4.19E-50	SH3BGRL	X	81201943	81298547	+	2304	protein_coding	SH3 domain binding glutamate rich protein like [Source:HGNC Symbol;Acc:HGNC:10823]	-
ENSG00000130193	117.7119737	93.48123882	120.4839212	671.2081876	502.6790342	675.573147	110.5590446	616.4867896	-2.478643874	1.31E-51	4.37E-50	THEM6	8	142727203	142736927	+	3055	protein_coding	thioesterase superfamily member 6 [Source:HGNC Symbol;Acc:HGNC:29656]	-
ENSG00000167889	255.1923704	235.1486832	248.3822376	919.7251431	830.3180476	1058.898355	246.2410971	936.3138485	-1.927249634	1.38E-51	4.58E-50	MGAT5B	17	76868456	76950393	+	6386	protein_coding	alpha-1,6-mannosylglycoprotein 6-beta-N-acetylglucosaminyltransferase B [Source:HGNC Symbol;Acc:HGNC:24140]	-
ENSG00000141401	202.177054	287.1897852	232.6266479	1208.599553	961.5980632	992.8423139	240.6644957	1054.346643	-2.132787854	1.39E-51	4.61E-50	IMPA2	18	11981025	12030883	+	3825	protein_coding	inositol monophosphatase 2 [Source:HGNC Symbol;Acc:HGNC:6051]	-
ENSG00000110881	62.00096323	46.25875735	51.90076607	460.9246098	335.4933733	468.3973819	53.38682888	421.6051217	-2.979985255	1.61E-51	5.33E-50	ASIC1	12	50057548	50083611	+	5745	protein_coding	acid sensing ion channel subunit 1 [Source:HGNC Symbol;Acc:HGNC:100]	-
ENSG00000138764	442.0938247	451.0228842	480.0820862	1350.912681	1826.699705	1694.437538	457.7329317	1624.016641	-1.826884871	1.67E-51	5.52E-50	CCNG2	4	77157151	77433388	+	7471	protein_coding	cyclin G2 [Source:HGNC Symbol;Acc:HGNC:1593]	-
ENSG00000196476	351.3387916	307.4279916	294.7222073	1104.519802	1015.456531	1216.031665	317.8296635	1112.002666	-1.806778774	1.80E-51	5.93E-50	C20orf96	20	270863	290778	-	1730	protein_coding	chromosome 20 open reading frame 96 [Source:HGNC Symbol;Acc:HGNC:16227]	-
ENSG00000089820	828.476639	765.1969446	742.3663147	2438.439871	2021.936651	2376.015779	778.6799661	2278.797434	-1.549253137	1.93E-51	6.37E-50	ARHGAP4	X	153907367	153934999	-	5580	protein_coding	Rho GTPase activating protein 4 [Source:HGNC Symbol;Acc:HGNC:674]	-
ENSG00000035862	388.1799437	337.303439	329.0137849	1121.512415	1095.122182	1209.025721	351.4990559	1141.886772	-1.699526543	2.38E-51	7.83E-50	TIMP2	17	78852977	78925387	-	5633	protein_coding	TIMP metallopeptidase inhibitor 2 [Source:HGNC Symbol;Acc:HGNC:11821]	-
ENSG00000100100	24.26124648	26.98427512	27.80398182	357.9068975	246.8513114	346.2937909	26.34983448	317.0173333	-3.590847199	3.88E-51	1.27E-49	PIK3IP1	22	31281593	31292534	-	3805	protein_coding	phosphoinositide-3-kinase interacting protein 1 [Source:HGNC Symbol;Acc:HGNC:24942]	-
ENSG00000086232	1973.248047	2036.349048	1834.136001	4699.519351	5590.060153	5827.944348	1947.911032	5372.507951	-1.463751199	4.45E-51	1.45E-49	EIF2AK1	7	6022244	6059230	-	5550	protein_coding	eukaryotic translation initiation factor 2 alpha kinase 1 [Source:HGNC Symbol;Acc:HGNC:24921]	-
ENSG00000100982	315.3962042	373.9249553	360.5249643	1143.815218	1095.122182	1089.924677	349.9487079	1109.620692	-1.66558688	6.38E-51	2.08E-49	PCIF1	20	45934628	45948023	+	3219	protein_coding	PDX1 C-terminal inhibiting factor 1 [Source:HGNC Symbol;Acc:HGNC:16200]	-
ENSG00000105221	17166.17973	17434.7329	17602.70089	39119.11769	35723.87297	36654.09684	17401.20451	37165.69583	-1.094792745	7.45E-51	2.42E-49	AKT2	19	40230317	40285536	-	15035	protein_coding	AKT serine/threonine kinase 2 [Source:HGNC Symbol;Acc:HGNC:392]	-
ENSG00000169992	1019.870917	875.0614933	980.553759	2559.512234	2435.973623	2686.279002	958.4953897	2560.588287	-1.417438662	1.27E-50	4.10E-49	NLGN2	17	7404874	7419860	+	5550	protein_coding	neuroligin 2 [Source:HGNC Symbol;Acc:HGNC:14290]	-
ENSG00000169750	203.0756187	246.7133726	241.8946419	970.7029801	789.9241966	915.7769326	230.561211	892.1347031	-1.953433411	2.29E-50	7.35E-49	RAC3	17	82031624	82034204	+	1527	protein_coding	Rac family small GTPase 3 [Source:HGNC Symbol;Acc:HGNC:9803]	-
ENSG00000125746	826.6795097	771.9430134	804.4618741	2228.156294	1977.054594	2277.932567	801.0281324	2161.047818	-1.431909977	2.44E-50	7.79E-49	EML2	19	45606994	45645629	-	8224	protein_coding	echinoderm microtubule associated protein like 2 [Source:HGNC Symbol;Acc:HGNC:18035]	-
ENSG00000225285	35.94258738	25.0568269	20.38958667	320.735558	290.6113167	278.2360517	27.12966698	296.5276421	-3.446059133	3.35E-50	1.07E-48	LINC01770	1	1430539	1434573	-	851	lincRNA	long intergenic non-protein coding RNA 1770 [Source:HGNC Symbol;Acc:HGNC:52560]	-
ENSG00000137831	566.0957512	519.4472961	460.6192989	1799.092832	1680.833021	1488.262622	515.3874487	1656.062825	-1.683549599	3.72E-50	1.18E-48	UACA	15	70654554	70763593	-	11031	protein_coding	uveal autoantigen with coiled-coil domains and ankyrin repeats [Source:HGNC Symbol;Acc:HGNC:15947]	-
ENSG00000065717	211.1627008	238.0398556	260.4306297	963.2687122	797.7785565	935.7939148	236.5443954	898.9470612	-1.927083089	4.78E-50	1.51E-48	TLE2	19	2997638	3047635	-	4038	protein_coding	transducin like enhancer of split 2 [Source:HGNC Symbol;Acc:HGNC:11838]	-
ENSG00000110057	355.831615	341.1583355	318.8189916	1437.99982	1052.484228	1292.096197	338.6029807	1260.860081	-1.897013289	5.77E-50	1.82E-48	UNC93B1	11	67991104	68004982	-	3548	protein_coding	unc-93 homolog B1, TLR signaling regulator [Source:HGNC Symbol;Acc:HGNC:13481]	-
ENSG00000166478	255.1923704	255.3868896	247.4554382	876.181574	1292.603231	1055.895808	252.6782327	1074.893537	-2.088378176	1.00E-49	3.16E-48	ZNF143	11	9460319	9528524	+	4233	protein_coding	zinc finger protein 143 [Source:HGNC Symbol;Acc:HGNC:12928]	zf-C2H2
ENSG00000142156	41.33397548	45.29503324	35.21837698	417.3810407	293.9774709	350.2971874	40.61579523	353.885233	-3.124785902	1.03E-49	3.23E-48	COL6A1	21	45981737	46005050	+	5343	protein_coding	collagen type VI alpha 1 chain [Source:HGNC Symbol;Acc:HGNC:2211]	-
ENSG00000166575	378.2957321	252.4957172	252.0894352	1182.048596	1483.351972	1345.141199	294.2936282	1336.847256	-2.182059571	1.18E-49	3.69E-48	TMEM135	11	87037844	87323758	+	5030	protein_coding	transmembrane protein 135 [Source:HGNC Symbol;Acc:HGNC:26167]	-
ENSG00000062282	16.17416432	12.52841345	19.46278728	321.7975963	235.6307973	250.2122767	16.05512168	269.2135567	-4.064856787	1.37E-49	4.27E-48	DGAT2	11	75759512	75801535	+	7905	protein_coding	diacylglycerol O-acyltransferase 2 [Source:HGNC Symbol;Acc:HGNC:16940]	-
ENSG00000154217	770.9684992	856.7507352	782.2186886	2256.831327	2007.349983	2325.973324	803.312641	2196.718211	-1.451901135	1.87E-49	5.83E-48	PITPNC1	17	67377281	67697261	+	7819	protein_coding	phosphatidylinositol transfer protein cytoplasmic 1 [Source:HGNC Symbol;Acc:HGNC:21045]	-
ENSG00000166106	39.53684611	36.62151624	58.38836183	569.2525135	334.3713219	436.3702105	44.84890806	446.664682	-3.315816126	1.92E-49	5.96E-48	ADAMTS15	11	130448974	130476641	+	5673	protein_coding	ADAM metallopeptidase with thrombospondin type 1 motif 15 [Source:HGNC Symbol;Acc:HGNC:16305]	-
ENSG00000173868	56.60957512	42.40386091	51.90076607	386.5819308	343.3477332	334.2836016	50.30473403	354.7377552	-2.815246902	1.95E-49	6.04E-48	PHOSPHO1	17	49223362	49230766	-	2375	protein_coding	phosphoethanolamine/phosphocholine phosphatase [Source:HGNC Symbol;Acc:HGNC:16815]	-
ENSG00000183087	119.509103	136.8488238	120.4839212	645.7192691	507.1672399	620.5264462	125.6139494	591.1376517	-2.236104219	2.12E-49	6.57E-48	GAS6	13	113820549	113864067	-	6006	protein_coding	growth arrest specific 6 [Source:HGNC Symbol;Acc:HGNC:4168]	-
ENSG00000069812	118.6105383	148.4135132	131.605514	657.40169	540.8287824	599.5086149	132.8765218	599.2463624	-2.174872928	3.68E-49	1.14E-47	HES2	1	6412418	6424670	-	5407	protein_coding	hes family bHLH transcription factor 2 [Source:HGNC Symbol;Acc:HGNC:16005]	bHLH
ENSG00000160803	781.7512755	841.3311494	789.6330838	2243.024829	1971.444337	2125.803503	804.2385029	2113.424223	-1.394268999	3.81E-49	1.18E-47	UBQLN4	1	156035301	156053794	-	3878	protein_coding	ubiquilin 4 [Source:HGNC Symbol;Acc:HGNC:1237]	-
ENSG00000125652	687.4019836	827.8390118	857.2894396	3120.268442	2323.768482	2642.241642	790.8434783	2695.426188	-1.769481213	3.87E-49	1.19E-47	ALKBH7	19	6372433	6375251	+	1455	protein_coding	alkB homolog 7 [Source:HGNC Symbol;Acc:HGNC:21306]	-
ENSG00000235169	39.53684611	41.4401368	33.36477819	559.6941691	307.4420879	380.3226606	38.11392037	415.8196392	-3.448509512	4.45E-49	1.37E-47	SMIM1	1	3772761	3775982	+	981	protein_coding	small integral membrane protein 1 (Vel blood group) [Source:HGNC Symbol;Acc:HGNC:44204]	-
ENSG00000095539	24.26124648	21.20193045	20.38958667	285.688295	245.72926	255.2165222	21.9509212	262.2113591	-3.577023903	5.16E-49	1.58E-47	SEMA4G	10	100969518	100985871	+	5253	protein_coding	semaphorin 4G [Source:HGNC Symbol;Acc:HGNC:10735]	-
ENSG00000104863	53.91388107	58.7871708	64.87595759	464.1107246	336.6154247	414.3515302	59.19233649	405.0258932	-2.775826951	6.07E-49	1.86E-47	LIN7B	19	49114324	49118460	+	1753	protein_coding	lin-7 homolog B, crumbs cell polarity complex component [Source:HGNC Symbol;Acc:HGNC:17788]	-
ENSG00000184489	9.884211529	18.31075812	19.46278728	294.1846012	221.0441289	282.2394481	15.88591897	265.8227261	-4.071577791	9.65E-49	2.94E-47	PTP4A3	8	141391993	141432454	+	2877	protein_coding	protein tyrosine phosphatase type IVA, member 3 [Source:HGNC Symbol;Acc:HGNC:9636]	-
ENSG00000173757	1053.11781	1047.568109	979.6269596	3108.586021	2513.395171	2861.427596	1026.77096	2827.802929	-1.461750452	1.00E-48	3.05E-47	STAT5B	17	42199168	42276707	-	6447	protein_coding	signal transducer and activator of transcription 5B [Source:HGNC Symbol;Acc:HGNC:11367]	STAT
ENSG00000177595	338.758886	276.58882	278.0398182	1073.720692	950.3775491	1034.877976	297.7958414	1019.658739	-1.775029107	1.09E-48	3.29E-47	PIDD1	11	799179	809753	-	5869	protein_coding	p53-induced death domain protein 1 [Source:HGNC Symbol;Acc:HGNC:16491]	-
ENSG00000177565	558.9072337	461.6238494	473.5944904	1412.510901	1517.013514	1568.33055	498.0418578	1499.284988	-1.589365636	1.17E-48	3.55E-47	TBL1XR1	3	177019340	177228000	-	11603	protein_coding	transducin beta like 1 X-linked receptor 1 [Source:HGNC Symbol;Acc:HGNC:29529]	-
ENSG00000125434	115.9148443	112.7557211	138.0931097	559.6941691	520.6318569	537.4559703	122.2545584	539.2606654	-2.140935645	1.18E-48	3.58E-47	SLC25A35	17	8287763	8295343	-	3897	protein_coding	solute carrier family 25 member 35 [Source:HGNC Symbol;Acc:HGNC:31921]	-
ENSG00000163346	248.9024176	251.5319931	215.0174594	1212.847706	825.8298419	1167.990908	238.4839567	1068.889485	-2.164845339	1.29E-48	3.90E-47	PBXIP1	1	154944076	154956123	-	3851	protein_coding	PBX homeobox interacting protein 1 [Source:HGNC Symbol;Acc:HGNC:21199]	-
ENSG00000140511	103.3349387	139.7399962	133.4591128	676.5183789	539.7067309	599.5086149	125.5113492	605.2445749	-2.271768075	1.66E-48	4.99E-47	HAPLN3	15	88877288	88895626	-	3524	protein_coding	hyaluronan and proteoglycan link protein 3 [Source:HGNC Symbol;Acc:HGNC:21446]	-
ENSG00000011478	255.1923704	296.8270264	271.5522225	1160.807831	874.0780528	1115.946754	274.5238731	1050.277546	-1.936953518	1.76E-48	5.28E-47	QPCTL	19	45692483	45703989	+	2396	protein_coding	glutaminyl-peptide cyclotransferase like [Source:HGNC Symbol;Acc:HGNC:25952]	-
ENSG00000127603	4628.506689	3108.01026	3294.771846	12326.01618	12326.85685	13415.38143	3677.096265	12689.41815	-1.786848618	1.96E-48	5.90E-47	MACF1	1	39081316	39487177	+	40739	protein_coding	microtubule-actin crosslinking factor 1 [Source:HGNC Symbol;Acc:HGNC:13664]	-
ENSG00000115756	858.1292736	926.1388712	917.5314002	2457.55656	2186.878209	2605.210225	900.5998483	2416.548331	-1.424485743	2.36E-48	7.06E-47	HPCAL1	2	10302889	10427617	+	6237	protein_coding	hippocalcin like 1 [Source:HGNC Symbol;Acc:HGNC:5145]	-
ENSG00000006534	132.0890086	157.0870302	138.0931097	662.7118814	543.0728852	658.5587122	142.4230495	621.4478263	-2.127233794	3.06E-48	9.14E-47	ALDH3B1	11	68008578	68029282	+	6626	protein_coding	aldehyde dehydrogenase 3 family member B1 [Source:HGNC Symbol;Acc:HGNC:410]	-
ENSG00000158290	794.331181	665.9333611	600.5660074	1982.825453	2185.756158	2292.945303	686.9435165	2153.842305	-1.648323979	3.78E-48	1.12E-46	CUL4B	X	120524609	120575794	-	7031	protein_coding	cullin 4B [Source:HGNC Symbol;Acc:HGNC:2555]	-
ENSG00000160323	70.98661007	74.20675659	66.72955638	398.2643518	388.2297898	377.3201132	70.64097435	387.938085	-2.457556565	3.89E-48	1.15E-46	ADAMTS13	9	133414358	133459402	+	5708	protein_coding	ADAM metallopeptidase with thrombospondin type 1 motif 13 [Source:HGNC Symbol;Acc:HGNC:1366]	-
ENSG00000006453	1409.84799	1385.835272	1291.031556	3151.067551	3641.056844	3676.118769	1362.238273	3489.414388	-1.357002057	4.17E-48	1.23E-46	BAIAP2L1	7	98291651	98401068	-	4798	protein_coding	BAI1 associated protein 2 like 1 [Source:HGNC Symbol;Acc:HGNC:21649]	-
ENSG00000177732	921.9273662	902.0457684	927.7261935	2323.739738	2587.450565	2991.53798	917.2331094	2634.242761	-1.522206179	4.47E-48	1.32E-46	SOX12	20	325595	330224	+	4630	protein_coding	SRY-box 12 [Source:HGNC Symbol;Acc:HGNC:11198]	HMG
ENSG00000143924	1789.940851	1591.108508	1483.80583	3945.472179	4494.937971	4477.798903	1621.618397	4306.069684	-1.408778424	5.09E-48	1.50E-46	EML4	2	42169350	42332548	+	8357	protein_coding	echinoderm microtubule associated protein like 4 [Source:HGNC Symbol;Acc:HGNC:1316]	-
ENSG00000105376	85.36364502	90.59006649	100.0943346	752.9851345	440.9662064	637.540881	92.01601536	610.4974073	-2.731009661	6.26E-48	1.84E-46	ICAM5	19	10289981	10296778	+	3906	protein_coding	intercellular adhesion molecule 5 [Source:HGNC Symbol;Acc:HGNC:5348]	-
ENSG00000271601	334.2660626	307.4279916	287.3078122	1012.122473	975.0626802	1197.015532	309.6672888	1061.400228	-1.777432257	1.11E-47	3.24E-46	LIX1L	1	145933423	145958001	-	3975	protein_coding	limb and CNS expressed 1 like [Source:HGNC Symbol;Acc:HGNC:28715]	-
ENSG00000156011	337.8603213	256.3506137	292.8686085	957.9585209	1099.610387	1058.898355	295.6931812	1038.822421	-1.811492357	1.20E-47	3.52E-46	PSD3	8	18527301	19084730	-	15213	protein_coding	pleckstrin and Sec7 domain containing 3 [Source:HGNC Symbol;Acc:HGNC:19093]	-
ENSG00000156508	207273.7129	229684.3675	226983.3664	533483.0645	486826.6918	472106.5287	221313.8156	497472.095	-1.168523237	1.33E-47	3.90E-46	EEF1A1	6	73515750	73523797	-	5948	protein_coding	eukaryotic translation elongation factor 1 alpha 1 [Source:HGNC Symbol;Acc:HGNC:3189]	-
ENSG00000138439	19.76842306	22.16565457	27.80398182	226.2141518	295.0995223	310.2632231	23.24601982	277.1922991	-3.576940858	3.73E-47	1.09E-45	FAM117B	2	202635188	202769757	+	5986	protein_coding	family with sequence similarity 117 member B [Source:HGNC Symbol;Acc:HGNC:14440]	-
ENSG00000108691	10.78277621	4.818620558	9.267993941	233.6484197	256.9497742	222.1885017	8.289796904	237.5955652	-4.830212215	3.94E-47	1.15E-45	CCL2	17	34255218	34257203	+	1986	protein_coding	C-C motif chemokine ligand 2 [Source:HGNC Symbol;Acc:HGNC:10618]	-
ENSG00000127946	439.3981307	365.2514383	369.7929583	1142.75318	1240.988866	1313.114028	391.4808424	1232.285358	-1.653772566	4.28E-47	1.24E-45	HIP1	7	75533300	75738962	-	8953	protein_coding	huntingtin interacting protein 1 [Source:HGNC Symbol;Acc:HGNC:4913]	-
ENSG00000151376	273.1636641	290.0809576	313.2581952	1085.403113	951.4996005	902.7658943	292.1676056	979.8895361	-1.745887866	4.54E-47	1.31E-45	ME3	11	86441108	86672636	-	3838	protein_coding	malic enzyme 3 [Source:HGNC Symbol;Acc:HGNC:6985]	-
ENSG00000125510	70.98661007	37.58524035	57.46156244	517.2126382	361.3005558	441.3744561	55.34447095	439.96255	-2.98688295	4.74E-47	1.37E-45	OPRL1	20	64080173	64100643	+	3549	protein_coding	opioid related nociceptin receptor 1 [Source:HGNC Symbol;Acc:HGNC:8155]	-
ENSG00000105518	406.1512374	428.8572296	430.9617183	1594.119445	1282.504768	1248.058836	421.9900618	1374.89435	-1.704153546	5.30E-47	1.53E-45	TMEM205	19	11342776	11346518	-	1606	protein_coding	transmembrane protein 205 [Source:HGNC Symbol;Acc:HGNC:29631]	-
ENSG00000115380	869.8106145	702.5548773	683.0511535	2098.587624	2199.220775	2299.951247	751.8055484	2199.253215	-1.548156354	6.08E-47	1.75E-45	EFEMP1	2	55865967	55924139	-	3962	protein_coding	EGF containing fibulin extracellular matrix protein 1 [Source:HGNC Symbol;Acc:HGNC:3218]	-
ENSG00000145779	55.71101043	55.89599847	51.90076607	329.2318642	508.2892913	384.326057	54.50259166	407.2824041	-2.900726277	6.37E-47	1.84E-45	TNFAIP8	5	119268692	119399688	+	9591	protein_coding	TNF alpha induced protein 8 [Source:HGNC Symbol;Acc:HGNC:17260]	-
ENSG00000147100	209.3655715	183.1075812	159.4094958	792.2805505	673.2308494	719.6105077	183.9608828	728.3739692	-1.984796819	7.27E-47	2.09E-45	SLC16A2	X	74421461	74533917	+	4324	protein_coding	solute carrier family 16 member 2 [Source:HGNC Symbol;Acc:HGNC:10923]	-
ENSG00000101546	245.3081588	296.8270264	256.7234322	904.8566073	953.7437033	840.7132496	266.2862058	899.7711868	-1.757132784	8.26E-47	2.37E-45	RBFA	18	80034358	80046397	+	3722	protein_coding	ribosome binding factor A [Source:HGNC Symbol;Acc:HGNC:26120]	-
ENSG00000125246	19.76842306	6.746068781	10.19479334	244.2688024	226.654386	258.2190695	12.23642839	243.0474193	-4.299345088	9.76E-47	2.80E-45	CLYBL	13	99606669	99897134	+	7227	protein_coding	citrate lyase beta like [Source:HGNC Symbol;Acc:HGNC:18355]	-
ENSG00000173581	566.0957512	589.7991563	594.0784116	1682.268622	1464.277097	1732.469804	583.3244397	1626.338508	-1.479793417	9.78E-47	2.80E-45	CCDC106	19	55641062	55653161	+	2709	protein_coding	coiled-coil domain containing 106 [Source:HGNC Symbol;Acc:HGNC:30181]	-
ENSG00000152904	298.3234752	286.2260611	278.0398182	865.5611912	1091.756027	1137.965434	287.5297849	1031.760884	-1.843289987	1.08E-46	3.10E-45	GGPS1	1	235327350	235344532	+	3809	protein_coding	geranylgeranyl diphosphate synthase 1 [Source:HGNC Symbol;Acc:HGNC:4249]	-
ENSG00000118162	249.8009823	275.6250959	275.2594201	852.816732	824.7077905	853.724288	266.8951661	843.7496035	-1.661184978	1.31E-46	3.73E-45	KPTN	19	47475144	47484268	-	2124	protein_coding	kaptin, actin binding protein [Source:HGNC Symbol;Acc:HGNC:6404]	-
ENSG00000206053	2815.203156	2854.550818	2649.719468	5945.290244	6254.314591	5922.024164	2773.157814	6040.543	-1.123112771	1.36E-46	3.86E-45	JPT2	16	1678256	1702280	+	4768	protein_coding	Jupiter microtubule associated homolog 2 [Source:HGNC Symbol;Acc:HGNC:14137]	-
ENSG00000099822	166.2344666	150.3409614	170.5310885	604.2997765	611.5180215	720.6113568	162.3688388	645.4763849	-1.991108228	1.48E-46	4.20E-45	HCN2	19	589893	617159	+	3408	protein_coding	hyperpolarization activated cyclic nucleotide gated potassium and sodium channel 2 [Source:HGNC Symbol;Acc:HGNC:4846]	-
ENSG00000141526	1991.219341	1966.960912	1977.789907	5609.68615	4471.374891	5119.343181	1978.65672	5066.801407	-1.356654313	1.55E-46	4.39E-45	SLC16A3	17	82228397	82261129	+	8995	protein_coding	solute carrier family 16 member 3 [Source:HGNC Symbol;Acc:HGNC:10924]	-
ENSG00000135127	150.0603023	151.3046855	156.6290976	567.128437	570.0021192	637.540881	152.6646951	591.5571457	-1.954685732	1.72E-46	4.86E-45	BICDL1	12	119989869	120094494	+	5484	protein_coding	BICD family like cargo adaptor 1 [Source:HGNC Symbol;Acc:HGNC:28095]	-
ENSG00000058668	143.7703495	104.082204	106.5819303	533.1432123	532.9744224	579.4916328	118.144828	548.5364225	-2.21323113	2.50E-46	7.04E-45	ATP2B4	1	203626561	203744081	+	9721	protein_coding	ATPase plasma membrane Ca2+ transporting 4 [Source:HGNC Symbol;Acc:HGNC:817]	-
ENSG00000180739	43.13110485	55.89599847	37.07197576	339.8522469	302.9538822	344.2920927	45.3663597	329.0327406	-2.861865528	2.54E-46	7.16E-45	S1PR5	19	10512742	10517931	-	2806	protein_coding	sphingosine-1-phosphate receptor 5 [Source:HGNC Symbol;Acc:HGNC:14299]	-
ENSG00000166681	1442.196319	1498.590993	1562.583778	3459.05865	3347.079373	3356.847904	1501.123697	3387.661976	-1.174318876	2.75E-46	7.74E-45	BEX3	X	103376340	103378077	+	1080	protein_coding	brain expressed X-linked 3 [Source:HGNC Symbol;Acc:HGNC:13388]	-
ENSG00000102048	61.10239854	45.29503324	51.90076607	347.2865148	362.4226073	320.2717141	52.76606595	343.3269454	-2.698669288	3.03E-46	8.52E-45	ASB9	X	15235288	15270467	-	2363	protein_coding	ankyrin repeat and SOCS box containing 9 [Source:HGNC Symbol;Acc:HGNC:17184]	-
ENSG00000167733	17.97129369	23.12937868	25.02358364	332.417979	216.5559232	297.2521847	22.04141867	282.0753623	-3.681126167	3.25E-46	9.12E-45	HSD11B1L	19	5680604	5688523	+	2991	protein_coding	hydroxysteroid 11-beta dehydrogenase 1 like [Source:HGNC Symbol;Acc:HGNC:30419]	-
ENSG00000152558	3234.832864	2958.633022	3054.730803	6808.727358	8312.156887	7649.489723	3082.73223	7590.124656	-1.299784685	6.66E-46	1.86E-44	TMEM123	11	102396332	102470384	-	4647	protein_coding	transmembrane protein 123 [Source:HGNC Symbol;Acc:HGNC:30138]	-
ENSG00000135074	131.1904439	147.4497891	116.7767237	595.8034703	518.387754	673.5714488	131.8056522	595.9208911	-2.178428873	8.98E-46	2.50E-44	ADAM19	5	157395534	157575775	-	7704	protein_coding	ADAM metallopeptidase domain 19 [Source:HGNC Symbol;Acc:HGNC:197]	-
ENSG00000134986	26.05837585	24.09310279	31.5111794	278.2540271	255.8277228	249.2114276	27.22088601	261.0977258	-3.260704873	1.04E-45	2.90E-44	NREP	5	111662621	111997464	-	9337	protein_coding	neuronal regeneration related protein [Source:HGNC Symbol;Acc:HGNC:16834]	-
ENSG00000161091	2334.47105	2445.931795	2575.575516	7562.774531	5730.31658	7165.078755	2451.992787	6819.389955	-1.475835374	1.32E-45	3.67E-44	MFSD12	19	3538261	3574290	-	5277	protein_coding	major facilitator superfamily domain containing 12 [Source:HGNC Symbol;Acc:HGNC:28299]	-
ENSG00000137404	22.46411711	39.51268857	39.85237395	289.9364481	285.0010596	318.2700159	33.94305988	297.7358412	-3.138028335	1.73E-45	4.78E-44	NRM	6	30688047	30691420	-	2045	protein_coding	nurim [Source:HGNC Symbol;Acc:HGNC:8003]	-
ENSG00000090487	1564.401116	1802.164089	1734.968466	4056.986197	3854.246613	4024.414258	1700.511223	3978.549023	-1.226560635	1.74E-45	4.81E-44	SPG21	15	64963021	64990310	-	3984	protein_coding	SPG21, maspardin [Source:HGNC Symbol;Acc:HGNC:20373]	-
ENSG00000159214	165.3359019	162.8693749	180.7258819	610.6720061	604.785713	692.5875818	169.6437195	636.0151003	-1.906983174	1.91E-45	5.27E-44	CCDC24	1	43991359	43996528	+	3554	protein_coding	coiled-coil domain containing 24 [Source:HGNC Symbol;Acc:HGNC:28688]	-
ENSG00000233476	591.2555624	743.9950141	703.4407401	2623.234531	2194.732569	1951.655758	679.5637722	2256.540953	-1.731746696	1.93E-45	5.31E-44	EEF1A1P6	7	22510616	22511999	-	1384	processed_pseudogene	eukaryotic translation elongation factor 1 alpha 1 pseudogene 6 [Source:HGNC Symbol;Acc:HGNC:3201]	-
ENSG00000131788	465.4565065	501.136538	485.6428825	1251.081084	1395.831961	1315.115726	484.0786424	1320.676257	-1.448065761	1.96E-45	5.37E-44	PIAS3	1	145848522	145859836	-	4805	protein_coding	protein inhibitor of activated STAT 3 [Source:HGNC Symbol;Acc:HGNC:16861]	zf-MIZ
ENSG00000006282	785.3455342	847.1134941	800.7546765	2637.041028	2012.96024	2486.109181	811.0712349	2378.703483	-1.552729292	3.27E-45	8.97E-44	SPATA20	17	50543058	50555852	+	5337	protein_coding	spermatogenesis associated 20 [Source:HGNC Symbol;Acc:HGNC:26125]	-
ENSG00000147408	128.4947499	82.88027359	90.82634062	554.3839777	482.4821087	524.4449319	100.733788	520.4370061	-2.366584785	4.16E-45	1.14E-43	CSGALNACT1	8	19404161	19758029	-	6580	protein_coding	chondroitin sulfate N-acetylgalactosaminyltransferase 1 [Source:HGNC Symbol;Acc:HGNC:24290]	-
ENSG00000142910	41.33397548	54.93227436	45.41317031	346.2244765	289.4892652	344.2920927	47.22647338	326.6686115	-2.793553562	4.51E-45	1.23E-43	TINAGL1	1	31576485	31587686	+	5281	protein_coding	tubulointerstitial nephritis antigen like 1 [Source:HGNC Symbol;Acc:HGNC:19168]	-
ENSG00000125733	2186.207877	2411.237727	2101.981026	5320.81174	4924.683663	5196.408562	2233.14221	5147.301322	-1.204939457	6.02E-45	1.64E-43	TRIP10	19	6737925	6751526	+	3982	protein_coding	thyroid hormone receptor interactor 10 [Source:HGNC Symbol;Acc:HGNC:12304]	-
ENSG00000166578	97.9435506	98.29985938	82.48514608	516.1505999	419.6472295	438.3719087	92.90951869	458.0565794	-2.301910045	8.18E-45	2.22E-43	IQCD	12	113195441	113221094	-	2460	protein_coding	IQ motif containing D [Source:HGNC Symbol;Acc:HGNC:25168]	-
ENSG00000103202	1182.511125	1319.338309	1330.88393	4053.800082	3210.1891	3339.833469	1277.577788	3534.607551	-1.468329973	1.15E-44	3.12E-43	NME4	16	396725	410367	+	3670	protein_coding	NME/NM23 nucleoside diphosphate kinase 4 [Source:HGNC Symbol;Acc:HGNC:7852]	-
ENSG00000179820	3704.782194	3390.381424	3252.139074	7964.224998	7548.039873	8659.346471	3449.100897	8057.203781	-1.224082654	1.44E-44	3.88E-43	MYADM	19	53866223	53876437	+	3675	protein_coding	myeloid associated differentiation marker [Source:HGNC Symbol;Acc:HGNC:7544]	-
ENSG00000167549	54.81244575	39.51268857	49.12036789	347.2865148	300.7097794	319.270865	47.8151674	322.4223864	-2.750730505	1.50E-44	4.05E-43	CORO6	17	29614756	29622907	-	4321	protein_coding	coronin 6 [Source:HGNC Symbol;Acc:HGNC:21356]	-
ENSG00000101460	295.6277812	371.0337829	347.5497728	1085.403113	996.3816571	1127.956943	338.0704456	1069.913905	-1.663378205	1.69E-44	4.55E-43	MAP1LC3A	20	34546854	34560345	+	1762	protein_coding	microtubule associated protein 1 light chain 3 alpha [Source:HGNC Symbol;Acc:HGNC:6838]	-
ENSG00000159921	1133.090067	982.0348697	909.1902056	2577.566885	3176.527558	3186.703556	1008.105047	2980.265999	-1.563571522	1.83E-44	4.90E-43	GNE	9	36214441	36277056	-	5921	protein_coding	glucosamine (UDP-N-acetyl)-2-epimerase/N-acetylmannosamine kinase [Source:HGNC Symbol;Acc:HGNC:23657]	-
ENSG00000123179	312.7005102	421.1474367	385.548548	1269.135734	1160.201164	1182.002795	373.132165	1203.779898	-1.69091657	2.01E-44	5.39E-43	EBPL	13	49660723	49691475	-	1500	protein_coding	EBP like [Source:HGNC Symbol;Acc:HGNC:18061]	-
ENSG00000174943	249.8009823	274.6613718	256.7234322	776.3499764	866.2236929	938.7964621	260.3952621	860.4567105	-1.725177112	2.26E-44	6.03E-43	KCTD13	16	29905012	29927035	-	7260	protein_coding	potassium channel tetramerization domain containing 13 [Source:HGNC Symbol;Acc:HGNC:22234]	-
ENSG00000104783	288.4392637	271.7701995	246.5286388	1366.843255	878.5662585	1151.977322	268.9127007	1132.462279	-2.074498051	2.45E-44	6.53E-43	KCNN4	19	43766533	43781261	-	3408	protein_coding	potassium calcium-activated channel subfamily N member 4 [Source:HGNC Symbol;Acc:HGNC:6293]	-
ENSG00000024422	1368.514014	1204.655139	1158.499243	3038.491495	3145.110118	3550.011782	1243.889465	3244.537798	-1.38310674	2.50E-44	6.64E-43	EHD2	19	47713343	47743134	+	3923	protein_coding	EH domain containing 2 [Source:HGNC Symbol;Acc:HGNC:3243]	-
ENSG00000005108	105.1320681	86.73517004	83.41194547	476.8551839	557.6595536	411.3489829	91.75972786	481.9545734	-2.390607448	2.67E-44	7.10E-43	THSD7A	7	11370357	11832198	-	10929	protein_coding	thrombospondin type 1 domain containing 7A [Source:HGNC Symbol;Acc:HGNC:22207]	-
ENSG00000141510	696.3876304	746.8861865	688.6119498	1759.797416	1706.640203	1759.49273	710.6285889	1741.976783	-1.293896919	2.70E-44	7.15E-43	TP53	17	7661779	7687550	-	5688	protein_coding	tumor protein p53 [Source:HGNC Symbol;Acc:HGNC:11998]	P53
ENSG00000185650	884.1876495	913.6104578	897.1418135	2069.912591	2447.194138	2476.10069	898.3133069	2331.06914	-1.375805786	3.04E-44	8.06E-43	ZFP36L1	14	68787660	68796253	-	5160	protein_coding	ZFP36 ring finger protein like 1 [Source:HGNC Symbol;Acc:HGNC:1107]	Others
ENSG00000157870	314.4976395	291.0446817	314.1849946	901.6704925	880.8103613	949.8058023	306.5757719	910.7622187	-1.570723743	3.46E-44	9.12E-43	PRXL2B	1	2586491	2591469	+	3371	protein_coding	peroxiredoxin like 2B [Source:HGNC Symbol;Acc:HGNC:28390]	-
ENSG00000116353	309.1062514	347.9044043	316.9653928	1195.855094	981.7949887	979.8312755	324.6586828	1052.493786	-1.697312135	4.91E-44	1.29E-42	MECR	1	29192873	29230942	-	3922	protein_coding	mitochondrial trans-2-enoyl-CoA reductase [Source:HGNC Symbol;Acc:HGNC:19691]	-
ENSG00000101004	283.9464403	275.6250959	293.7954079	884.6778801	842.6606132	1024.869485	284.455648	917.4026595	-1.689853594	6.59E-44	1.73E-42	NINL	20	25452705	25585517	-	6008	protein_coding	ninein like [Source:HGNC Symbol;Acc:HGNC:29163]	-
ENSG00000114268	106.0306328	136.8488238	130.6787146	576.6867814	710.2585461	509.4321953	124.5193904	598.7925076	-2.266066764	6.64E-44	1.74E-42	PFKFB4	3	48517684	48562015	-	6107	protein_coding	6-phosphofructo-2-kinase/fructose-2,6-biphosphatase 4 [Source:HGNC Symbol;Acc:HGNC:8875]	-
ENSG00000171159	582.2699155	618.7108796	673.7831595	1957.336534	1580.970445	1847.567451	624.9213182	1795.291477	-1.522895534	7.20E-44	1.88E-42	C9orf16	9	128160260	128163928	+	1662	protein_coding	chromosome 9 open reading frame 16 [Source:HGNC Symbol;Acc:HGNC:17823]	-
ENSG00000147804	149.1617376	183.1075812	177.0186843	716.8758332	610.3959701	622.5281444	169.7626677	649.9333159	-1.937960875	7.99E-44	2.09E-42	SLC39A4	8	144409742	144416895	-	5033	protein_coding	solute carrier family 39 member 4 [Source:HGNC Symbol;Acc:HGNC:17129]	-
ENSG00000213889	35.04402269	38.54896446	36.14517637	294.1846012	274.9025968	260.2207677	36.57938784	276.4359886	-2.91854484	8.89E-44	2.32E-42	PPM1N	19	45488777	45502510	+	2571	protein_coding	protein phosphatase, Mg2+/Mn2+ dependent 1N (putative) [Source:HGNC Symbol;Acc:HGNC:26845]	-
ENSG00000185340	740.4173	801.8184608	803.5350747	2090.091318	1831.18791	2121.800106	781.9236118	2014.359778	-1.365738817	1.07E-43	2.79E-42	GAS2L1	22	29306582	29312785	+	4481	protein_coding	growth arrest specific 2 like 1 [Source:HGNC Symbol;Acc:HGNC:16955]	-
ENSG00000103222	1393.673826	1284.644241	1269.71517	3298.690871	2907.235218	3235.745162	1316.011079	3147.22375	-1.257922949	1.09E-43	2.83E-42	ABCC1	16	15949577	16143074	+	7575	protein_coding	ATP binding cassette subfamily C member 1 [Source:HGNC Symbol;Acc:HGNC:51]	-
ENSG00000121851	106.9291974	106.0096523	88.04594244	435.4356913	451.0646691	536.4551212	100.3282641	474.3184939	-2.241889868	1.41E-43	3.65E-42	POLR3GL	1	145964702	145978848	+	1799	protein_coding	RNA polymerase III subunit G like [Source:HGNC Symbol;Acc:HGNC:28466]	-
ENSG00000167930	124.0019265	108.9008246	130.6787146	641.471116	467.8954403	680.5773926	121.1938219	596.647983	-2.299827313	1.83E-43	4.73E-42	FAM234A	16	234546	268971	+	4699	protein_coding	family with sequence similarity 234 member A [Source:HGNC Symbol;Acc:HGNC:14163]	-
ENSG00000188483	347.7445329	431.748402	415.2061286	1740.680727	1193.862706	1741.477446	398.2330211	1558.673626	-1.969628068	2.40E-43	6.19E-42	IER5L	9	129175552	129178262	-	2711	protein_coding	immediate early response 5 like [Source:HGNC Symbol;Acc:HGNC:23679]	-
ENSG00000011028	752.9972056	645.6951547	664.5151656	2764.485621	1870.45971	2492.114276	687.735842	2375.686535	-1.788416504	2.70E-43	6.95E-42	MRC2	17	62627401	62693597	+	6860	protein_coding	mannose receptor C type 2 [Source:HGNC Symbol;Acc:HGNC:16875]	-
ENSG00000072274	3259.09411	2933.576196	2980.586851	6494.36403	6464.138206	6746.723828	3057.752386	6568.408688	-1.103001651	2.85E-43	7.32E-42	TFRC	3	196027183	196082189	-	7887	protein_coding	transferrin receptor [Source:HGNC Symbol;Acc:HGNC:11763]	-
ENSG00000183248	44.02966954	27.94799924	30.58438001	276.1299506	267.0482369	348.2954891	34.18734959	297.1578922	-3.116475907	3.56E-43	9.11E-42	PRR36	19	7868719	7874379	-	4456	protein_coding	proline rich 36 [Source:HGNC Symbol;Acc:HGNC:26172]	-
ENSG00000061656	478.0364121	547.3952954	579.2496213	1718.377923	1453.056583	1492.266018	534.8937763	1554.566842	-1.539606781	3.69E-43	9.42E-42	SPAG4	20	35615892	35621049	+	2240	protein_coding	sperm associated antigen 4 [Source:HGNC Symbol;Acc:HGNC:11214]	-
ENSG00000153832	61.10239854	72.27930837	48.19356849	346.2244765	344.4697846	374.3175659	60.5250918	355.0039423	-2.554339503	4.68E-43	1.19E-41	FBXO36	2	229922302	230013109	+	3945	protein_coding	F-box protein 36 [Source:HGNC Symbol;Acc:HGNC:27020]	-
ENSG00000172840	330.6718039	257.3143378	291.0150098	942.0279468	906.6175439	928.787971	293.0003838	925.8111539	-1.65873855	6.43E-43	1.63E-41	PDP2	16	66878589	66895754	+	8364	protein_coding	pyruvate dehyrogenase phosphatase catalytic subunit 2 [Source:HGNC Symbol;Acc:HGNC:30263]	-
ENSG00000021300	15.27559964	19.27448223	10.19479334	235.7724963	197.4810492	230.1952945	14.9149584	221.1496133	-3.894515844	7.11E-43	1.80E-41	PLEKHB1	11	73646178	73662819	+	4933	protein_coding	pleckstrin homology domain containing B1 [Source:HGNC Symbol;Acc:HGNC:19079]	-
ENSG00000160233	23.3626818	29.87544746	32.43797879	264.4475296	234.5087459	262.222466	28.55870268	253.7262471	-3.154027246	7.12E-43	1.80E-41	LRRC3	21	44455486	44462196	+	5869	protein_coding	leucine rich repeat containing 3 [Source:HGNC Symbol;Acc:HGNC:14965]	-
ENSG00000285533	57.5081398	70.35186014	70.43675395	461.9866481	363.5446587	345.2929418	66.09891797	390.2747495	-2.563034331	7.80E-43	1.97E-41	AP001362.2	11	65663086	65671716	+	824	lincRNA	uncharacterized LOC105369347 [Source:NCBI gene;Acc:105369347]	-
ENSG00000104763	706.271842	616.7834314	642.2719801	1651.469512	1613.509936	1736.4732	655.1090845	1667.150883	-1.347338281	8.37E-43	2.11E-41	ASAH1	8	18055992	18084998	-	15378	protein_coding	N-acylsphingosine amidohydrolase 1 [Source:HGNC Symbol;Acc:HGNC:735]	-
ENSG00000198598	469.0507653	448.1317119	449.4977061	1348.788605	1146.736547	1364.157332	455.5600611	1286.560828	-1.49811718	1.04E-42	2.62E-41	MMP17	12	131828393	131851783	+	4003	protein_coding	matrix metallopeptidase 17 [Source:HGNC Symbol;Acc:HGNC:7163]	-
ENSG00000089351	1347.847027	1454.259684	1273.422368	3127.702709	3046.369594	3301.801203	1358.509693	3158.624502	-1.217576751	1.06E-42	2.67E-41	GRAMD1A	19	34994784	35026471	+	5942	protein_coding	GRAM domain containing 1A [Source:HGNC Symbol;Acc:HGNC:29305]	-
ENSG00000118473	32.34832864	27.94799924	31.5111794	249.5789938	311.9302936	241.2046347	30.60250242	267.5713074	-3.125553041	1.45E-42	3.63E-41	SGIP1	1	66533383	66748299	+	10477	protein_coding	SH3 domain GRB2 like endophilin interacting protein 1 [Source:HGNC Symbol;Acc:HGNC:25412]	-
ENSG00000108639	1299.324534	1325.120653	1319.762337	3332.676096	2833.179825	3151.673837	1314.735841	3105.843252	-1.240415023	1.57E-42	3.91E-41	SYNGR2	17	78168558	78173527	+	4074	protein_coding	synaptogyrin 2 [Source:HGNC Symbol;Acc:HGNC:11499]	-
ENSG00000204580	611.0239854	599.4363974	621.8823935	2147.441385	1547.308902	1990.688873	610.7809254	1895.146387	-1.633893042	3.04E-42	7.56E-41	DDR1	6	30876421	30900156	+	9122	protein_coding	discoidin domain receptor tyrosine kinase 1 [Source:HGNC Symbol;Acc:HGNC:2730]	-
ENSG00000186994	51.21818701	47.22248147	44.48637092	284.6262568	297.3436252	359.3048293	47.64234647	313.7582371	-2.719550437	3.49E-42	8.67E-41	KANK3	19	8322584	8343262	-	3594	protein_coding	KN motif and ankyrin repeat domains 3 [Source:HGNC Symbol;Acc:HGNC:24796]	-
ENSG00000094916	1164.539831	969.5064562	1003.723744	2525.52701	3010.463948	2772.352026	1045.923344	2769.447661	-1.404359066	3.89E-42	9.63E-41	CBX5	12	54230940	54280133	-	15040	protein_coding	chromobox 5 [Source:HGNC Symbol;Acc:HGNC:1555]	-
ENSG00000166033	64.69665728	59.75089492	47.2667691	419.5051172	301.8318308	376.3192641	57.2381071	365.8854041	-2.676574355	5.02E-42	1.24E-40	HTRA1	10	122458551	122514908	+	2279	protein_coding	HtrA serine peptidase 1 [Source:HGNC Symbol;Acc:HGNC:9476]	-
ENSG00000172366	426.8182251	547.3952954	562.5672322	2045.485711	1548.430954	1645.395931	512.2602509	1746.437532	-1.770073313	5.05E-42	1.25E-40	MCRIP2	16	636817	648474	+	5034	protein_coding	MAPK regulated corepressor interacting protein 2 [Source:HGNC Symbol;Acc:HGNC:14142]	-
ENSG00000180354	153.654561	148.4135132	166.8238909	569.2525135	562.1477593	547.4644614	156.2973217	559.621578	-1.839761947	5.21E-42	1.29E-40	MTURN	7	30134810	30162762	+	6532	protein_coding	maturin, neural progenitor differentiation regulator homolog [Source:HGNC Symbol;Acc:HGNC:25457]	-
ENSG00000184678	62.89952791	64.56951547	80.63154729	407.8226962	382.6195327	336.2852999	69.36686356	375.5758429	-2.436284355	5.56E-42	1.37E-40	HIST2H2BE	1	149884459	149886652	-	2194	protein_coding	histone cluster 2 H2B family member e [Source:HGNC Symbol;Acc:HGNC:4760]	-
ENSG00000158769	219.249783	202.3820634	170.5310885	750.8610579	646.3016154	732.6215461	197.387645	709.9280732	-1.846698101	6.27E-42	1.54E-40	F11R	1	160995211	161021348	-	5066	protein_coding	F11 receptor [Source:HGNC Symbol;Acc:HGNC:14685]	-
ENSG00000167799	50.31962233	53.00482614	61.16876001	332.417979	304.0759336	318.2700159	54.83106949	318.2546429	-2.537649716	8.18E-42	2.00E-40	NUDT8	11	67627938	67629930	-	1475	protein_coding	nudix hydrolase 8 [Source:HGNC Symbol;Acc:HGNC:8055]	-
ENSG00000162729	476.2392827	515.5923997	439.3029128	1874.497549	1308.311951	1643.394233	477.0448651	1608.734578	-1.75429379	9.61E-42	2.35E-40	IGSF8	1	160091340	160098943	-	2592	protein_coding	immunoglobulin superfamily member 8 [Source:HGNC Symbol;Acc:HGNC:17813]	-
ENSG00000179262	1167.235525	1210.437484	1251.179182	2656.157717	2621.112107	2742.326552	1209.617397	2673.198792	-1.144191648	1.22E-41	2.98E-40	RAD23A	19	12945855	12953642	+	2449	protein_coding	RAD23 homolog A, nucleotide excision repair protein [Source:HGNC Symbol;Acc:HGNC:9812]	-
ENSG00000184363	457.3694244	494.3904692	444.8637092	1235.15051	1206.205272	1392.181107	465.5412009	1277.84563	-1.45747956	1.22E-41	2.98E-40	PKP3	11	392614	404908	+	3787	protein_coding	plakophilin 3 [Source:HGNC Symbol;Acc:HGNC:9025]	-
ENSG00000180573	45.82679891	59.75089492	70.43675395	398.2643518	320.9067049	352.2988856	58.67148259	357.1566474	-2.607882241	1.50E-41	3.64E-40	HIST1H2AC	6	26124145	26139116	+	1668	protein_coding	histone cluster 1 H2A family member c [Source:HGNC Symbol;Acc:HGNC:4733]	-
ENSG00000135916	1481.733165	1632.548645	1551.462186	5567.204619	3883.41995	4436.76409	1555.247998	4629.129553	-1.573771382	1.57E-41	3.82E-40	ITM2C	2	230864639	230879248	+	2611	protein_coding	integral membrane protein 2C [Source:HGNC Symbol;Acc:HGNC:6175]	-
ENSG00000117298	1805.216451	1594.963405	1620.045341	4466.93297	3696.037363	4261.615496	1673.408399	4141.52861	-1.307353637	1.68E-41	4.06E-40	ECE1	1	21217247	21345572	-	7333	protein_coding	endothelin converting enzyme 1 [Source:HGNC Symbol;Acc:HGNC:3146]	-
ENSG00000225855	33.24689332	24.09310279	31.5111794	360.030974	293.9774709	222.1885017	29.6170585	292.0656489	-3.298017854	2.04E-41	4.94E-40	RUSC1-AS1	1	155316863	155324176	-	3516	antisense	RUSC1 antisense RNA 1 [Source:HGNC Symbol;Acc:HGNC:26680]	-
ENSG00000142871	4257.399475	4305.91933	4463.465882	9281.152454	8520.858451	9600.144632	4342.261562	9134.051846	-1.072897524	2.17E-41	5.24E-40	CYR61	1	85580761	85583962	+	2455	protein_coding	cysteine rich angiogenic inducer 61 [Source:HGNC Symbol;Acc:HGNC:2654]	-
ENSG00000152234	4790.248333	5241.695443	4883.306008	10181.76091	9933.521183	10091.56154	4971.749928	10068.94788	-1.018168865	2.65E-41	6.38E-40	ATP5F1A	18	46080248	46104334	-	10908	protein_coding	ATP synthase F1 subunit alpha [Source:HGNC Symbol;Acc:HGNC:823]	-
ENSG00000139793	567.8928806	440.421919	440.2297122	1381.711791	1546.186851	1425.209128	482.8481706	1451.035923	-1.586494636	3.09E-41	7.43E-40	MBNL2	13	97221434	97394120	+	4908	protein_coding	muscleblind like splicing regulator 2 [Source:HGNC Symbol;Acc:HGNC:16746]	-
ENSG00000169242	89.85646844	99.26358349	100.0943346	559.6941691	392.7179955	474.4024766	96.4047955	475.6048804	-2.30378674	3.16E-41	7.61E-40	EFNA1	1	155127460	155134857	+	2539	protein_coding	ephrin A1 [Source:HGNC Symbol;Acc:HGNC:3221]	-
ENSG00000105223	2628.301702	2704.209857	2618.208288	7415.151211	5703.387346	6809.777322	2650.239949	6642.77196	-1.325792312	3.74E-41	8.96E-40	PLD3	19	40348456	40380439	+	5184	protein_coding	phospholipase D family member 3 [Source:HGNC Symbol;Acc:HGNC:17158]	-
ENSG00000108349	903.9560725	832.6576324	853.582242	2052.919979	1928.806384	2100.782275	863.398649	2027.502879	-1.231583408	4.34E-41	1.04E-39	CASC3	17	40140318	40172183	+	6380	protein_coding	CASC3, exon junction complex subunit [Source:HGNC Symbol;Acc:HGNC:17040]	-
ENSG00000008382	87.16077439	104.082204	97.31393638	431.1875382	403.9385096	418.3549266	96.18563827	417.8269915	-2.120493378	5.05E-41	1.21E-39	MPND	19	4343527	4360086	+	2049	protein_coding	MPN domain containing [Source:HGNC Symbol;Acc:HGNC:25934]	-
ENSG00000205922	124.9004911	128.1753068	110.2891279	475.7931456	460.0410804	496.4211569	121.121642	477.418461	-1.979420197	5.59E-41	1.33E-39	ONECUT3	19	1752373	1780988	+	8318	protein_coding	one cut homeobox 3 [Source:HGNC Symbol;Acc:HGNC:13399]	CUT
ENSG00000049246	102.436374	84.80772182	85.26554426	380.2097012	440.9662064	435.3693614	90.8365467	418.848423	-2.20365406	5.67E-41	1.35E-39	PER3	1	7784320	7845177	+	8099	protein_coding	period circadian regulator 3 [Source:HGNC Symbol;Acc:HGNC:8847]	-
ENSG00000136710	500.5005292	593.6540527	604.273205	1656.779703	1435.103761	1597.355174	566.1425956	1563.079546	-1.465863737	5.87E-41	1.40E-39	CCDC115	2	130338241	130342349	-	3782	protein_coding	coiled-coil domain containing 115 [Source:HGNC Symbol;Acc:HGNC:28178]	-
ENSG00000123983	1258.889123	1153.577762	1048.210115	2645.537334	2947.629069	2949.502317	1153.559	2847.55624	-1.303481866	6.75E-41	1.60E-39	ACSL3	2	222860934	222944639	+	7240	protein_coding	acyl-CoA synthetase long chain family member 3 [Source:HGNC Symbol;Acc:HGNC:3570]	-
ENSG00000154079	87.16077439	90.59006649	64.87595759	447.1181123	406.1826125	372.3158677	80.87559949	408.5388642	-2.33683453	7.46E-41	1.77E-39	SDHAF4	6	70566917	70589569	+	1440	protein_coding	succinate dehydrogenase complex assembly factor 4 [Source:HGNC Symbol;Acc:HGNC:20957]	-
ENSG00000184058	303.7148633	286.2260611	372.5733564	1058.852157	1005.358068	1310.111481	320.8380936	1124.773902	-1.810036253	7.64E-41	1.81E-39	TBX1	22	19756703	19783593	+	3580	protein_coding	T-box 1 [Source:HGNC Symbol;Acc:HGNC:11592]	T-box
ENSG00000105202	26106.89834	30182.87545	29486.12272	76163.0126	63374.58601	64240.50076	28591.96551	67926.03312	-1.248367726	7.65E-41	1.81E-39	FBL	19	39834458	39846414	-	2173	protein_coding	fibrillarin [Source:HGNC Symbol;Acc:HGNC:3599]	-
ENSG00000030582	1953.479624	1951.541326	1743.30966	5346.300659	4198.716397	5270.471396	1882.77687	4938.496151	-1.391385126	9.48E-41	2.24E-39	GRN	17	44345086	44353102	+	3680	protein_coding	granulin precursor [Source:HGNC Symbol;Acc:HGNC:4601]	-
ENSG00000171223	2279.658604	2494.118001	2784.10538	8015.202835	6230.751511	6445.468247	2519.293995	6897.140864	-1.453045074	1.04E-40	2.46E-39	JUNB	19	12791496	12793315	+	1820	protein_coding	JunB proto-oncogene, AP-1 transcription factor subunit [Source:HGNC Symbol;Acc:HGNC:6205]	TF_bZIP
ENSG00000163382	1787.245157	1907.210017	1949.985925	5070.170708	4187.495883	4319.664745	1881.480366	4525.777112	-1.266399755	1.18E-40	2.77E-39	NAXE	1	156591762	156594299	+	1933	protein_coding	NAD(P)HX epimerase [Source:HGNC Symbol;Acc:HGNC:18453]	-
ENSG00000156521	412.4411902	398.9817822	419.8401255	1268.073696	1044.629868	1154.979869	410.4210326	1155.894478	-1.493976022	1.38E-40	3.24E-39	TYSND1	10	70137981	70146676	-	4597	protein_coding	trypsin domain containing 1 [Source:HGNC Symbol;Acc:HGNC:28531]	-
ENSG00000138606	134.7847027	146.486065	149.2147025	694.5730295	501.5569828	587.4984256	143.4951567	594.5428127	-2.051681474	1.51E-40	3.55E-39	SHF	15	45167214	45201175	-	4894	protein_coding	Src homology 2 domain containing F [Source:HGNC Symbol;Acc:HGNC:25116]	-
ENSG00000197766	147.3646082	162.8693749	195.5546722	752.9851345	576.7344277	691.5867327	168.5962184	673.768765	-1.999560982	1.75E-40	4.10E-39	CFD	19	859643	863630	+	1222	protein_coding	complement factor D [Source:HGNC Symbol;Acc:HGNC:2771]	-
ENSG00000077549	4335.574602	5021.002621	4597.851794	9995.904211	9814.583733	9717.243977	4651.476339	9842.577307	-1.081445608	1.92E-40	4.49E-39	CAPZB	1	19338776	19485539	-	3238	protein_coding	capping actin protein of muscle Z-line subunit beta [Source:HGNC Symbol;Acc:HGNC:1491]	-
ENSG00000188641	192.2928425	179.2526847	168.6774897	584.1210493	645.179564	745.6325845	180.074339	658.3110659	-1.87037463	2.02E-40	4.71E-39	DPYD	1	97077743	97995000	-	7131	protein_coding	dihydropyrimidine dehydrogenase [Source:HGNC Symbol;Acc:HGNC:3012]	-
ENSG00000071282	1100.741738	1350.17748	1251.179182	3474.989224	3073.298828	2952.504865	1234.0328	3166.930972	-1.35998315	2.80E-40	6.51E-39	LMCD1	3	8501707	8574673	+	9130	protein_coding	LIM and cysteine rich domains 1 [Source:HGNC Symbol;Acc:HGNC:6633]	-
ENSG00000213619	1729.737018	2148.141045	2181.685774	6503.922374	5348.819099	5145.365258	2019.854612	5666.035577	-1.48823261	3.00E-40	6.98E-39	NDUFS3	11	47565336	47584562	+	3670	protein_coding	NADH:ubiquinone oxidoreductase core subunit S3 [Source:HGNC Symbol;Acc:HGNC:7710]	-
ENSG00000132026	57.5081398	39.51268857	43.55957152	329.2318642	272.658494	316.2683177	46.8601333	306.052892	-2.704683768	3.66E-40	8.49E-39	RTBDN	19	12825478	12835428	-	2675	protein_coding	retbindin [Source:HGNC Symbol;Acc:HGNC:30310]	-
ENSG00000155189	306.4105574	265.0241307	297.5026055	801.838895	942.5231892	951.8075005	289.6457645	898.7231949	-1.632965074	3.67E-40	8.51E-39	AGPAT5	8	6708357	6759666	+	4684	protein_coding	1-acylglycerol-3-phosphate O-acyltransferase 5 [Source:HGNC Symbol;Acc:HGNC:20886]	-
ENSG00000003249	443.8909541	496.3179174	434.6689158	1192.668979	1186.008346	1323.122519	458.2925958	1233.933281	-1.42972235	4.11E-40	9.50E-39	DBNDD1	16	90004865	90020128	-	4791	protein_coding	dysbindin domain containing 1 [Source:HGNC Symbol;Acc:HGNC:28455]	-
ENSG00000185386	649.6622668	877.9526656	790.5598832	2572.256694	2218.295649	2107.788219	772.7249386	2299.446854	-1.573759226	4.14E-40	9.57E-39	MAPK11	22	50263713	50270767	-	2688	protein_coding	mitogen-activated protein kinase 11 [Source:HGNC Symbol;Acc:HGNC:6873]	-
ENSG00000144354	120.4076677	134.9213756	131.605514	465.1727629	490.3364686	552.4687069	128.9781858	502.6593128	-1.963724689	5.13E-40	1.18E-38	CDCA7	2	173354820	173368997	+	3934	protein_coding	cell division cycle associated 7 [Source:HGNC Symbol;Acc:HGNC:14628]	-
ENSG00000123384	1140.278585	885.6624585	952.7497772	3981.58148	2753.514174	3097.627985	992.8969401	3277.574546	-1.722673397	6.62E-40	1.52E-38	LRP1	12	57128493	57213351	+	20839	protein_coding	LDL receptor related protein 1 [Source:HGNC Symbol;Acc:HGNC:6692]	-
ENSG00000079150	24.26124648	21.20193045	19.46278728	206.0354247	214.3118204	230.1952945	21.64198807	216.8475132	-3.323697127	7.69E-40	1.76E-38	FKBP7	2	178463664	178478600	-	3080	protein_coding	FK506 binding protein 7 [Source:HGNC Symbol;Acc:HGNC:3723]	-
ENSG00000122786	429.5139192	412.4739197	381.8413504	1036.549353	1212.93758	1146.973076	407.9430631	1132.153337	-1.472318197	7.70E-40	1.76E-38	CALD1	7	134744252	134970728	+	9843	protein_coding	caldesmon 1 [Source:HGNC Symbol;Acc:HGNC:1441]	-
ENSG00000170275	2314.702627	2119.229321	2076.030643	5049.991981	4480.351303	4945.195436	2169.98753	4825.179573	-1.152894393	8.11E-40	1.86E-38	CRTAP	3	33113979	33147773	+	6695	protein_coding	cartilage associated protein [Source:HGNC Symbol;Acc:HGNC:2379]	-
ENSG00000075213	88.05933907	77.09792892	70.43675395	375.9615481	489.2144172	367.3116222	78.53134065	410.8291958	-2.385188729	8.58E-40	1.96E-38	SEMA3A	7	83955777	84492724	-	9371	protein_coding	semaphorin 3A [Source:HGNC Symbol;Acc:HGNC:10723]	-
ENSG00000063241	1521.270011	1918.774706	1913.840749	5350.548812	4391.709241	4685.975518	1784.628489	4809.41119	-1.430497137	1.01E-39	2.29E-38	ISOC2	19	55452985	55462343	-	4408	protein_coding	isochorismatase domain containing 2 [Source:HGNC Symbol;Acc:HGNC:26278]	-
ENSG00000165795	18.86985837	21.20193045	15.7555897	244.2688024	187.3825864	215.1825579	18.60912618	215.6113156	-3.536539608	1.17E-39	2.64E-38	NDRG2	14	21016763	21070872	-	7550	protein_coding	NDRG family member 2 [Source:HGNC Symbol;Acc:HGNC:14460]	-
ENSG00000100344	42.23254017	35.65779213	47.2667691	301.6188691	277.1466997	255.2165222	41.7190338	277.9940303	-2.734288446	1.61E-39	3.63E-38	PNPLA3	22	43923739	43964488	+	3232	protein_coding	patatin like phospholipase domain containing 3 [Source:HGNC Symbol;Acc:HGNC:18590]	-
ENSG00000189143	121.3062324	118.5380657	92.67993941	546.9497098	436.4780007	473.4016275	110.8414125	485.6097793	-2.131546089	1.88E-39	4.22E-38	CLDN4	7	73799542	73832693	+	4702	protein_coding	claudin 4 [Source:HGNC Symbol;Acc:HGNC:2046]	-
ENSG00000138363	1635.387726	1767.470021	1567.217775	3540.835597	3602.907096	3886.297081	1656.691841	3676.679925	-1.150357333	1.96E-39	4.39E-38	ATIC	2	215311817	215349773	+	3928	protein_coding	5-aminoimidazole-4-carboxamide ribonucleotide formyltransferase/IMP cyclohydrolase [Source:HGNC Symbol;Acc:HGNC:794]	-
ENSG00000167123	683.8077248	742.0675659	734.0251201	2250.459097	1703.274049	2048.738121	719.9668036	2000.823756	-1.475058154	2.00E-39	4.47E-38	CERCAM	9	128411751	128437351	+	6059	protein_coding	cerebral endothelial cell adhesion molecule [Source:HGNC Symbol;Acc:HGNC:23723]	-
ENSG00000090581	246.2067235	266.9515789	285.4542134	887.863995	742.7980372	861.7310809	266.2041719	830.7977043	-1.642778489	2.86E-39	6.39E-38	GNPTG	16	1351923	1364113	+	4102	protein_coding	N-acetylglucosamine-1-phosphate transferase subunit gamma [Source:HGNC Symbol;Acc:HGNC:23026]	-
ENSG00000168061	299.2220399	370.0700588	394.8165419	1140.629104	1000.869863	1161.985813	354.7028802	1101.161593	-1.635394865	2.92E-39	6.51E-38	SAC3D1	11	65040901	65044828	+	1772	protein_coding	SAC3 domain containing 1 [Source:HGNC Symbol;Acc:HGNC:30179]	-
ENSG00000106976	75.47943349	74.20675659	57.46156244	360.030974	323.1508077	386.3277552	69.04925084	356.503179	-2.369013628	4.08E-39	9.07E-38	DNM1	9	128191655	128255248	+	10775	protein_coding	dynamin 1 [Source:HGNC Symbol;Acc:HGNC:2972]	-
ENSG00000143590	51.21818701	45.29503324	48.19356849	348.348553	256.9497742	311.2640722	48.23559625	305.5207998	-2.662807611	4.23E-39	9.38E-38	EFNA3	1	155078872	155087538	+	1909	protein_coding	ephrin A3 [Source:HGNC Symbol;Acc:HGNC:3223]	-
ENSG00000243477	72.78373944	96.37241116	111.2159273	467.2968394	399.450304	475.4033257	93.4573593	447.3834897	-2.261272262	4.23E-39	9.38E-38	NAA80	3	50296402	50299421	-	2188	protein_coding	N(alpha)-acetyltransferase 80, NatH catalytic subunit [Source:HGNC Symbol;Acc:HGNC:30252]	-
ENSG00000196205	7231.64858	8092.391365	9270.774339	22400.51122	18994.08636	19799.79788	8198.271428	20398.13182	-1.315075879	4.42E-39	9.78E-38	EEF1A1P5	9	133019486	133020874	+	1389	processed_pseudogene	eukaryotic translation elongation factor 1 alpha 1 pseudogene 5 [Source:HGNC Symbol;Acc:HGNC:3200]	-
ENSG00000155265	96.14642123	132.0302033	129.7519152	512.9644851	470.1395432	485.4118168	119.3095132	489.5052817	-2.038606575	6.48E-39	1.43E-37	GOLGA7B	10	97850239	97871580	+	6458	protein_coding	golgin A7 family member B [Source:HGNC Symbol;Acc:HGNC:31668]	-
ENSG00000155792	6.289952791	5.782344669	5.560796365	183.732621	197.4810492	198.1681231	5.877697942	193.1272644	-5.037010667	6.56E-39	1.45E-37	DEPTOR	8	119873717	120050913	+	2622	protein_coding	DEP domain containing MTOR interacting protein [Source:HGNC Symbol;Acc:HGNC:22953]	-
ENSG00000130313	345.9474035	398.9817822	418.9133261	1166.118022	1099.610387	1023.868636	387.9475039	1096.532349	-1.499303209	7.12E-39	1.57E-37	PGLS	19	17511629	17521288	+	2847	protein_coding	6-phosphogluconolactonase [Source:HGNC Symbol;Acc:HGNC:8903]	-
ENSG00000226287	49.42105764	65.53323959	63.94915819	439.6838444	306.3200365	340.2886963	59.63448514	362.0975257	-2.604443545	7.23E-39	1.59E-37	TMEM191A	22	20701114	20704606	+	2707	transcribed_unprocessed_pseudogene	transmembrane protein 191A (pseudogene) [Source:HGNC Symbol;Acc:HGNC:25317]	-
ENSG00000160932	589.458433	661.1147405	590.3712141	2249.397059	1595.557113	1804.530939	613.6481292	1883.161704	-1.618098893	8.75E-39	1.93E-37	LY6E	8	143017982	143023832	+	2640	protein_coding	lymphocyte antigen 6 family member E [Source:HGNC Symbol;Acc:HGNC:6727]	-
ENSG00000167674	1062.103457	1012.874041	1088.989288	2331.174006	2469.635166	2803.378348	1054.655595	2534.729173	-1.26518421	1.08E-38	2.38E-37	HDGFL2	19	4472287	4502211	+	4299	protein_coding	HDGF like 2 [Source:HGNC Symbol;Acc:HGNC:14680]	-
ENSG00000006047	519.3703876	512.7012273	437.449314	1360.471026	1219.669889	1341.137803	489.8403097	1307.092906	-1.416234016	1.54E-38	3.37E-37	YBX2	17	7288252	7294615	-	4618	protein_coding	Y-box binding protein 2 [Source:HGNC Symbol;Acc:HGNC:17948]	CSD
ENSG00000176225	290.2363931	243.8222002	209.4566631	791.2185122	868.4677957	803.6818327	247.8384188	821.1227136	-1.72719865	1.57E-38	3.44E-37	RTTN	18	70003031	70205945	-	19323	protein_coding	rotatin [Source:HGNC Symbol;Acc:HGNC:18654]	-
ENSG00000164885	206.6698774	278.5162682	232.6266479	1020.618779	800.0226594	793.6733416	239.2709312	871.43826	-1.865954285	1.72E-38	3.76E-37	CDK5	7	151053812	151058530	-	2938	protein_coding	cyclin dependent kinase 5 [Source:HGNC Symbol;Acc:HGNC:1774]	-
ENSG00000140545	5097.557455	5415.165783	4885.159606	13158.65418	10510.25561	12130.29117	5132.627615	11933.06699	-1.217280125	1.97E-38	4.29E-37	MFGE8	15	88898683	88913411	-	6837	protein_coding	milk fat globule-EGF factor 8 protein [Source:HGNC Symbol;Acc:HGNC:7036]	-
ENSG00000196975	1147.467102	1257.659966	1278.056364	2689.080903	2756.880328	2628.229754	1227.727811	2691.396995	-1.132456842	2.08E-38	4.52E-37	ANXA4	2	69644425	69827100	+	11048	protein_coding	annexin A4 [Source:HGNC Symbol;Acc:HGNC:542]	-
ENSG00000265972	17.072729	15.41958578	12.04839212	290.9984864	161.5754039	237.2012383	14.8469023	229.9250428	-3.953017285	2.11E-38	4.59E-37	TXNIP	1	145992435	145996600	-	3625	protein_coding	thioredoxin interacting protein [Source:HGNC Symbol;Acc:HGNC:16952]	-
ENSG00000176974	311.8019455	380.6710241	345.696174	1152.311525	987.4052458	962.8168407	346.0563812	1034.17787	-1.580113168	2.17E-38	4.71E-37	SHMT1	17	18327860	18363563	-	7281	protein_coding	serine hydroxymethyltransferase 1 [Source:HGNC Symbol;Acc:HGNC:10850]	-
ENSG00000103024	317.1933336	322.8475774	345.696174	1399.766442	942.5231892	1093.928074	328.5790283	1145.405902	-1.801832018	3.30E-38	7.15E-37	NME3	16	1770286	1771730	-	1445	protein_coding	NME/NM23 nucleoside diphosphate kinase 3 [Source:HGNC Symbol;Acc:HGNC:7851]	-
ENSG00000188372	132.0890086	183.1075812	151.9951006	665.8979962	536.3405767	612.5196533	155.7305635	604.9194087	-1.959882111	3.85E-38	8.32E-37	ZP3	7	76397518	76442071	+	2716	protein_coding	zona pellucida glycoprotein 3 [Source:HGNC Symbol;Acc:HGNC:13189]	-
ENSG00000107551	22.46411711	14.45586167	19.46278728	246.392879	194.1148949	195.1655758	18.79425535	211.8911166	-3.490213612	4.34E-38	9.38E-37	RASSF4	10	44959407	44995891	+	9481	protein_coding	Ras association domain family member 4 [Source:HGNC Symbol;Acc:HGNC:20793]	-
ENSG00000173402	1966.958094	1719.283815	1659.897715	4286.386464	3872.199435	4058.443128	1782.046541	4072.343009	-1.192195859	4.48E-38	9.66E-37	DAG1	3	49468703	49535618	+	6923	protein_coding	dystroglycan 1 [Source:HGNC Symbol;Acc:HGNC:2666]	-
ENSG00000170915	32.34832864	24.09310279	27.80398182	251.7030703	200.8472034	277.2352026	28.08180442	243.2618254	-3.113271392	4.79E-38	1.03E-36	PAQR8	6	52361421	52407777	+	5057	protein_coding	progestin and adipoQ receptor family member 8 [Source:HGNC Symbol;Acc:HGNC:15708]	-
ENSG00000105953	1394.57239	1430.166582	1396.686687	2840.952376	3145.110118	3205.719689	1407.141886	3063.927394	-1.122703549	4.81E-38	1.03E-36	OGDH	7	44606572	44709066	+	5210	protein_coding	oxoglutarate dehydrogenase [Source:HGNC Symbol;Acc:HGNC:8124]	-
ENSG00000177119	1638.08342	1285.607965	1251.179182	3437.817885	3922.691749	3711.148488	1391.623522	3690.552707	-1.406706737	4.97E-38	1.07E-36	ANO6	12	45215987	45440404	+	8235	protein_coding	anoctamin 6 [Source:HGNC Symbol;Acc:HGNC:25240]	-
ENSG00000147130	404.354108	402.8366786	354.9641679	1043.983621	987.4052458	1088.923828	387.3849849	1040.104232	-1.4252512	6.57E-38	1.41E-36	ZMYM3	X	71239624	71255146	-	6916	protein_coding	zinc finger MYM-type containing 3 [Source:HGNC Symbol;Acc:HGNC:13054]	-
ENSG00000198858	814.0996041	865.4242522	777.5846917	2121.952466	1810.990985	2004.700761	819.0361826	1979.214737	-1.273319942	6.67E-38	1.43E-36	R3HDM4	19	896503	913245	-	2957	protein_coding	R3H domain containing 4 [Source:HGNC Symbol;Acc:HGNC:28270]	-
ENSG00000168610	2602.243326	2675.298134	2431.92161	5156.195808	5238.85806	5578.732921	2569.821023	5324.595596	-1.051122606	6.93E-38	1.49E-36	STAT3	17	42313324	42388568	-	8812	protein_coding	signal transducer and activator of transcription 3 [Source:HGNC Symbol;Acc:HGNC:11364]	STAT
ENSG00000119333	976.739812	1178.634588	1093.623285	3387.902086	2595.304924	2848.416558	1082.999228	2943.874523	-1.443065692	7.54E-38	1.61E-36	WDR34	9	128633661	128656787	-	2604	protein_coding	WD repeat domain 34 [Source:HGNC Symbol;Acc:HGNC:28296]	-
ENSG00000084754	3500.808011	3455.914664	3263.260667	6816.161626	6578.58745	7085.010826	3406.661114	6826.586634	-1.002871306	7.65E-38	1.64E-36	HADHA	2	26190635	26244726	-	4385	protein_coding	hydroxyacyl-CoA dehydrogenase trifunctional multienzyme complex subunit alpha [Source:HGNC Symbol;Acc:HGNC:4801]	-
ENSG00000108960	117.7119737	135.8850997	143.6539061	455.6144185	552.0492965	516.4381391	132.4169932	508.0339513	-1.940351548	8.09E-38	1.72E-36	MMD	17	55392613	55421992	-	3270	protein_coding	monocyte to macrophage differentiation associated [Source:HGNC Symbol;Acc:HGNC:7153]	-
ENSG00000167646	43.13110485	29.87544746	39.85237395	337.7281703	231.1425916	282.2394481	37.61964209	283.7034034	-2.912373553	8.95E-38	1.91E-36	DNAAF3	19	55158661	55166722	-	3302	protein_coding	dynein axonemal assembly factor 3 [Source:HGNC Symbol;Acc:HGNC:30492]	-
ENSG00000075223	1312.803004	1143.94052	1175.181632	2882.371869	2958.849583	2603.208527	1210.641719	2814.809993	-1.216794302	1.14E-37	2.43E-36	SEMA3C	7	80742538	80922359	-	6268	protein_coding	semaphorin 3C [Source:HGNC Symbol;Acc:HGNC:10725]	-
ENSG00000117906	1240.019265	1114.065073	1214.107206	2509.596435	2645.797238	2709.298532	1189.397181	2621.564069	-1.140004357	1.16E-37	2.46E-36	RCN2	15	76931619	76954392	+	10019	protein_coding	reticulocalbin 2 [Source:HGNC Symbol;Acc:HGNC:9935]	-
ENSG00000156253	161.7416432	206.2369599	201.1154685	592.6173555	686.6954664	682.5790908	189.6980239	653.9639709	-1.786689368	1.31E-37	2.77E-36	RWDD2B	21	29004384	29019378	-	3395	protein_coding	RWD domain containing 2B [Source:HGNC Symbol;Acc:HGNC:1302]	-
ENSG00000115271	88.95790376	85.77144593	104.7283315	383.395816	409.5487667	387.3286043	93.15256041	393.4243957	-2.077785039	1.40E-37	2.97E-36	GCA	2	162318840	162371595	+	3664	protein_coding	grancalcin [Source:HGNC Symbol;Acc:HGNC:15990]	-
ENSG00000243244	31.44976395	21.20193045	23.16998485	231.5243432	209.8236147	220.1868035	25.27389309	220.5115871	-3.121205147	1.46E-37	3.09E-36	STON1	2	48529383	48598513	+	7709	protein_coding	stonin 1 [Source:HGNC Symbol;Acc:HGNC:17003]	-
ENSG00000119711	97.9435506	99.26358349	71.36355335	384.4578543	394.9620983	419.3557757	89.52356248	399.5919094	-2.158732794	3.22E-37	6.75E-36	ALDH6A1	14	74056850	74084493	-	6680	protein_coding	aldehyde dehydrogenase 6 family member A1 [Source:HGNC Symbol;Acc:HGNC:7179]	-
ENSG00000186470	131.1904439	130.1027551	124.1911188	481.103337	449.9426177	456.3871927	128.4947726	462.4777158	-1.847708582	3.24E-37	6.77E-36	BTN3A2	6	26365159	26378320	+	7042	protein_coding	butyrophilin subfamily 3 member A2 [Source:HGNC Symbol;Acc:HGNC:1139]	-
ENSG00000138030	28.7540699	15.41958578	22.24318546	267.6336444	204.2133577	207.1757651	22.13894705	226.3409224	-3.347682967	3.29E-37	6.89E-36	KHK	2	27086747	27100772	+	3060	protein_coding	ketohexokinase [Source:HGNC Symbol;Acc:HGNC:6315]	-
ENSG00000144136	1486.225988	1310.664792	1250.252383	3176.55647	2950.995223	3372.86149	1349.047721	3166.804394	-1.231070685	3.43E-37	7.16E-36	SLC20A1	2	112645857	112663827	+	5577	protein_coding	solute carrier family 20 member 1 [Source:HGNC Symbol;Acc:HGNC:10946]	-
ENSG00000164051	399.8612846	440.421919	430.0349189	1277.632041	1078.29141	1088.923828	423.4393741	1148.282426	-1.439625148	3.54E-37	7.38E-36	CCDC51	3	48432164	48440456	-	2410	protein_coding	coiled-coil domain containing 51 [Source:HGNC Symbol;Acc:HGNC:25714]	-
ENSG00000108828	5365.329731	5790.054462	5213.246592	11766.32201	10513.62176	11524.77746	5456.210262	11268.24041	-1.046387871	4.15E-37	8.64E-36	VAT1	17	43014605	43025123	-	3501	protein_coding	vesicle amine transport 1 [Source:HGNC Symbol;Acc:HGNC:16919]	-
ENSG00000196372	177.0172428	160.9419266	146.4343043	605.3618147	508.2892913	614.5213515	161.4644912	576.0574859	-1.83520319	4.40E-37	9.14E-36	ASB13	10	5638867	5666595	-	3003	protein_coding	ankyrin repeat and SOCS box containing 13 [Source:HGNC Symbol;Acc:HGNC:19765]	-
ENSG00000178150	76.37799818	69.38813603	75.07075092	360.030974	353.4461959	314.2666195	73.61229504	342.5812632	-2.217079111	4.47E-37	9.28E-36	ZNF114	19	48270102	48287608	+	2993	protein_coding	zinc finger protein 114 [Source:HGNC Symbol;Acc:HGNC:12894]	zf-C2H2
ENSG00000114796	327.9761098	328.629922	311.4045964	854.9408085	849.3929217	865.7344773	322.6702094	856.6894025	-1.408824547	5.15E-37	1.07E-35	KLHL24	3	183635568	183684477	+	8650	protein_coding	kelch like family member 24 [Source:HGNC Symbol;Acc:HGNC:25947]	-
ENSG00000112655	292.0335224	307.4279916	269.6986237	1290.3765	833.6842018	1045.887317	289.7200459	1056.649339	-1.867343248	5.37E-37	1.11E-35	PTK7	6	43076268	43161719	+	9024	protein_coding	protein tyrosine kinase 7 (inactive) [Source:HGNC Symbol;Acc:HGNC:9618]	-
ENSG00000162576	204.872748	203.3457875	189.9938758	668.0220728	581.2226333	635.5391828	199.4041371	628.2612963	-1.656026116	5.44E-37	1.13E-35	MXRA8	1	1352689	1361777	-	3622	protein_coding	matrix remodeling associated 8 [Source:HGNC Symbol;Acc:HGNC:7542]	-
ENSG00000138448	2711.868218	2064.297047	2132.565406	6324.437907	6356.42127	5455.628481	2302.910223	6045.495886	-1.392107509	5.46E-37	1.13E-35	ITGAV	2	186590065	186680901	+	8211	protein_coding	integrin subunit alpha V [Source:HGNC Symbol;Acc:HGNC:6150]	-
ENSG00000105701	4090.266444	4530.467048	4381.907535	10085.11543	8533.201016	9468.03255	4334.213676	9362.116331	-1.111185843	5.84E-37	1.21E-35	FKBP8	19	18531751	18544077	-	2902	protein_coding	FK506 binding protein 8 [Source:HGNC Symbol;Acc:HGNC:3724]	-
ENSG00000132535	625.4010204	612.9285349	617.2483965	1562.258297	1366.658624	1557.32121	618.5259839	1495.412711	-1.273931815	6.39E-37	1.32E-35	DLG4	17	7187169	7219841	-	10317	protein_coding	discs large MAGUK scaffold protein 4 [Source:HGNC Symbol;Acc:HGNC:2903]	-
ENSG00000160469	242.6124648	265.9878548	273.4058213	813.5213159	706.8923919	784.6656997	260.6687136	768.3598025	-1.560371601	6.51E-37	1.34E-35	BRSK1	19	55282072	55312533	+	3841	protein_coding	BR serine/threonine kinase 1 [Source:HGNC Symbol;Acc:HGNC:18994]	-
ENSG00000136828	58.40670449	67.46068781	49.12036789	327.1077876	319.7846535	286.2428445	58.3292534	311.0450952	-2.415757215	7.53E-37	1.55E-35	RALGPS1	9	126914774	127223166	+	10507	protein_coding	Ral GEF with PH domain and SH3 binding motif 1 [Source:HGNC Symbol;Acc:HGNC:16851]	-
ENSG00000166924	46.72536359	26.98427512	26.87718243	257.0132617	238.9969515	311.2640722	33.52894038	269.0914285	-3.000608993	7.81E-37	1.60E-35	NYAP1	7	100483927	100494799	+	3586	protein_coding	neuronal tyrosine phosphorylated phosphoinositide-3-kinase adaptor 1 [Source:HGNC Symbol;Acc:HGNC:22009]	-
ENSG00000276293	677.5177721	690.0264639	653.3935729	1556.948106	1495.694537	1540.306775	673.6459363	1530.983139	-1.184566637	8.09E-37	1.66E-35	PIP4K2B	17	38765689	38800126	-	6135	protein_coding	phosphatidylinositol-5-phosphate 4-kinase type 2 beta [Source:HGNC Symbol;Acc:HGNC:8998]	-
ENSG00000166289	393.5713318	422.1111609	448.5709068	1324.361725	1053.606279	1165.989209	421.4177998	1181.319071	-1.487531996	9.76E-37	2.00E-35	PLEKHF1	19	29665056	29675457	+	2681	protein_coding	pleckstrin homology and FYVE domain containing 1 [Source:HGNC Symbol;Acc:HGNC:20764]	-
ENSG00000171219	20.66698774	21.20193045	45.41317031	251.7030703	256.9497742	269.2284097	29.0940295	259.2937514	-3.155546579	9.84E-37	2.01E-35	CDC42BPG	11	64823387	64844569	-	6112	protein_coding	CDC42 binding protein kinase gamma [Source:HGNC Symbol;Acc:HGNC:29829]	-
ENSG00000088899	327.9761098	281.4074406	329.9405843	933.5316406	824.7077905	913.7752344	313.1080449	890.6715552	-1.507882628	1.28E-36	2.62E-35	LZTS3	20	3162617	3173592	-	5395	protein_coding	leucine zipper tumor suppressor family member 3 [Source:HGNC Symbol;Acc:HGNC:30139]	-
ENSG00000071553	2135.888255	2205.964491	2064.90905	5975.027315	4483.717457	5454.627632	2135.587265	5304.457468	-1.312737217	1.30E-36	2.65E-35	ATP6AP1	X	154428632	154436516	+	4884	protein_coding	ATPase H+ transporting accessory protein 1 [Source:HGNC Symbol;Acc:HGNC:868]	-
ENSG00000072210	906.6517666	872.170321	966.6517681	1988.135644	2091.503839	2289.942756	915.1579519	2123.19408	-1.214234867	1.40E-36	2.86E-35	ALDH3A2	17	19648136	19677598	+	6457	protein_coding	aldehyde dehydrogenase 3 family member A2 [Source:HGNC Symbol;Acc:HGNC:403]	-
ENSG00000260630	105.1320681	124.3204104	101.021134	441.8079209	437.6000521	408.3464355	110.1578708	429.2514695	-1.963208903	1.71E-36	3.48E-35	SNAI3-AS1	16	88663298	88687186	+	5037	antisense	SNAI3 antisense RNA 1 [Source:HGNC Symbol;Acc:HGNC:28327]	-
ENSG00000145287	1009.986705	1231.639415	1298.445951	2999.196079	3032.904977	2761.342685	1180.024024	2931.147914	-1.312817103	1.93E-36	3.92E-35	PLAC8	4	83090048	83137075	-	3853	protein_coding	placenta specific 8 [Source:HGNC Symbol;Acc:HGNC:19254]	-
ENSG00000100129	2574.387821	2501.827794	2278.99971	5029.813254	5024.546239	4971.217513	2451.738442	5008.525669	-1.030541203	1.94E-36	3.93E-35	EIF3L	22	37848868	37889407	+	4296	protein_coding	eukaryotic translation initiation factor 3 subunit L [Source:HGNC Symbol;Acc:HGNC:18138]	-
ENSG00000177854	95.24785655	116.6106175	104.7283315	437.5597678	430.8677436	390.3311516	105.5289352	419.586221	-1.992300938	1.96E-36	3.96E-35	TMEM187	X	153972327	153983195	+	1924	protein_coding	transmembrane protein 187 [Source:HGNC Symbol;Acc:HGNC:13705]	-
ENSG00000141956	140.1760908	117.5743416	132.5323134	478.9792604	462.2851833	459.38974	130.0942486	466.8847279	-1.84229575	2.80E-36	5.63E-35	PRDM15	21	41798225	41879482	-	13004	protein_coding	PR/SET domain 15 [Source:HGNC Symbol;Acc:HGNC:13999]	zf-C2H2
ENSG00000054965	664.9378665	581.1256393	559.7868341	1424.193322	1505.793	1491.265169	601.9501133	1473.750497	-1.291329322	3.88E-36	7.78E-35	FAM168A	11	73400487	73598189	-	7887	protein_coding	family with sequence similarity 168 member A [Source:HGNC Symbol;Acc:HGNC:28999]	-
ENSG00000016391	136.581832	100.2273076	110.2891279	486.4135283	425.2574865	472.4007784	115.6994225	461.3572644	-1.993943583	4.63E-36	9.26E-35	CHDH	3	53812335	53846390	-	7758	protein_coding	choline dehydrogenase [Source:HGNC Symbol;Acc:HGNC:24288]	-
ENSG00000099999	478.0364121	537.7580542	557.9332353	2013.624563	1328.508876	1821.545374	524.5759005	1721.226271	-1.714810689	4.66E-36	9.31E-35	RNF215	22	30368811	30421771	-	10624	protein_coding	ring finger protein 215 [Source:HGNC Symbol;Acc:HGNC:33434]	-
ENSG00000026297	62.00096323	90.59006649	101.021134	501.2820641	361.3005558	459.38974	84.53738789	440.6574533	-2.384585697	4.81E-36	9.61E-35	RNASET2	6	166929504	166957191	-	7643	protein_coding	ribonuclease T2 [Source:HGNC Symbol;Acc:HGNC:21686]	-
ENSG00000085365	521.167517	439.4581949	471.7408916	1202.227323	1194.984758	1188.00789	477.4555345	1195.073324	-1.322992807	5.33E-36	1.06E-34	SCAMP1	5	78360583	78479071	+	5106	protein_coding	secretory carrier membrane protein 1 [Source:HGNC Symbol;Acc:HGNC:10563]	-
ENSG00000067836	90.75503313	74.20675659	77.85114911	386.5819308	336.6154247	352.2988856	80.93764627	358.498747	-2.145773702	7.55E-36	1.50E-34	ROGDI	16	4796968	4802950	-	3683	protein_coding	rogdi homolog [Source:HGNC Symbol;Acc:HGNC:29478]	-
ENSG00000089876	877.8976967	834.5850806	843.3874487	1793.782641	1874.947916	1919.628587	851.956742	1862.786381	-1.128530267	8.26E-36	1.64E-34	DHX32	10	125836337	125896436	-	3948	protein_coding	DEAH-box helicase 32 (putative) [Source:HGNC Symbol;Acc:HGNC:16717]	-
ENSG00000137103	78.17512755	64.56951547	87.11914305	354.7207827	343.3477332	470.3990802	76.62126202	389.4891987	-2.345635246	8.92E-36	1.77E-34	TMEM8B	9	35814451	35865518	+	16165	protein_coding	transmembrane protein 8B [Source:HGNC Symbol;Acc:HGNC:21427]	-
ENSG00000110063	160.8430785	164.7968231	135.3127115	626.6025802	488.0923658	571.4848399	153.650871	562.0599286	-1.871829715	9.18E-36	1.82E-34	DCPS	11	126303752	126345754	+	3936	protein_coding	decapping enzyme, scavenger [Source:HGNC Symbol;Acc:HGNC:29812]	-
ENSG00000101079	685.6048542	656.29612	583.8836183	1460.302623	1630.340707	1626.379798	641.9281975	1572.341043	-1.292324189	1.08E-35	2.12E-34	NDRG3	20	36651766	36746078	-	3248	protein_coding	NDRG family member 3 [Source:HGNC Symbol;Acc:HGNC:14462]	-
ENSG00000119655	1140.278585	1302.954999	1302.153149	3134.074939	2678.336729	2852.419954	1248.462244	2888.277207	-1.210371718	1.11E-35	2.18E-34	NPC2	14	74476192	74494177	-	2749	protein_coding	NPC intracellular cholesterol transporter 2 [Source:HGNC Symbol;Acc:HGNC:14537]	-
ENSG00000182871	1967.856659	1766.506296	1789.64963	5567.204619	3995.625091	5189.402618	1841.337528	4917.410776	-1.417205738	1.13E-35	2.23E-34	COL18A1	21	45405137	45513720	+	8525	protein_coding	collagen type XVIII alpha 1 chain [Source:HGNC Symbol;Acc:HGNC:2195]	-
ENSG00000119946	103.3349387	120.4655139	122.33752	447.1181123	403.9385096	488.4143641	115.3793242	446.4903287	-1.954007036	1.16E-35	2.28E-34	CNNM1	10	99329099	99394330	+	6413	protein_coding	cyclin and CBS domain divalent metal cation transport mediator 1 [Source:HGNC Symbol;Acc:HGNC:102]	-
ENSG00000169169	71.88517475	67.46068781	63.94915819	395.078237	326.516962	297.2521847	67.76500692	339.6157945	-2.324458288	1.21E-35	2.38E-34	CPT1C	19	49690898	49713731	+	5864	protein_coding	carnitine palmitoyltransferase 1C [Source:HGNC Symbol;Acc:HGNC:18540]	-
ENSG00000099250	309.1062514	291.0446817	246.5286388	766.791632	878.5662585	884.7506103	282.226524	843.3695003	-1.579127799	1.31E-35	2.58E-34	NRP1	10	33177492	33336262	-	11522	protein_coding	neuropilin 1 [Source:HGNC Symbol;Acc:HGNC:8004]	-
ENSG00000171766	167.1330313	146.486065	163.1166934	486.4135283	572.246222	588.4992747	158.9119299	549.0530084	-1.788069169	1.33E-35	2.61E-34	GATM	15	45361124	45402327	-	6644	protein_coding	glycine amidinotransferase [Source:HGNC Symbol;Acc:HGNC:4175]	-
ENSG00000165029	167.1330313	144.5586167	120.4839212	497.033911	577.8564791	529.4491775	144.0585231	534.7798559	-1.89116417	1.34E-35	2.62E-34	ABCA1	9	104781002	104928237	-	11350	protein_coding	ATP binding cassette subfamily A member 1 [Source:HGNC Symbol;Acc:HGNC:29]	-
ENSG00000169100	4816.306709	5579.962606	5584.893149	14725.16063	11642.40549	12100.2657	5327.054154	12822.61061	-1.26734431	1.35E-35	2.64E-34	SLC25A6	X	1386152	1392724	-	2164	protein_coding	solute carrier family 25 member 6 [Source:HGNC Symbol;Acc:HGNC:10992]	-
ENSG00000126456	1284.048934	1341.503963	1370.736304	3077.786911	2697.411603	2849.417407	1332.0964	2874.871974	-1.109972391	1.42E-35	2.77E-34	IRF3	19	49659569	49665875	-	3794	protein_coding	interferon regulatory factor 3 [Source:HGNC Symbol;Acc:HGNC:6118]	IRF
ENSG00000126001	798.8240045	687.1352915	835.9730535	1849.008631	1908.609458	2230.892659	773.9774498	1996.170249	-1.366808565	1.46E-35	2.85E-34	CEP250	20	35455164	35519280	+	16295	protein_coding	centrosomal protein 250 [Source:HGNC Symbol;Acc:HGNC:1859]	-
ENSG00000198886	32842.53922	27947.03551	26380.41795	72370.47393	60936.36828	69568.02056	29056.66423	67624.95426	-1.218682436	1.47E-35	2.85E-34	MT-ND4	MT	10760	12137	+	1378	protein_coding	mitochondrially encoded NADH:ubiquinone oxidoreductase core subunit 4 [Source:HGNC Symbol;Acc:HGNC:7459]	-
ENSG00000162426	144.6689142	159.0144784	151.0683012	552.2599012	467.8954403	540.4585176	151.5838979	520.2046197	-1.780156507	1.57E-35	3.05E-34	SLC45A1	1	8317826	8344167	+	2888	protein_coding	solute carrier family 45 member 1 [Source:HGNC Symbol;Acc:HGNC:17939]	-
ENSG00000140057	20.66698774	13.49213756	6.487595759	183.732621	177.2841237	229.1944454	13.54890702	196.7370634	-3.855678335	1.58E-35	3.06E-34	AK7	14	96392111	96489427	+	5001	protein_coding	adenylate kinase 7 [Source:HGNC Symbol;Acc:HGNC:20091]	-
ENSG00000185920	42.23254017	30.83917157	55.60796365	253.8271469	287.2451624	292.2479392	42.89322513	277.7734162	-2.692612568	1.58E-35	3.06E-34	PTCH1	9	95442980	95517057	-	16591	protein_coding	patched 1 [Source:HGNC Symbol;Acc:HGNC:9585]	-
ENSG00000139679	12.57990558	28.91172335	14.82879031	208.1595012	212.0677176	194.1647267	18.77347308	204.7973152	-3.456691275	1.60E-35	3.11E-34	LPAR6	13	48389567	48444704	-	4348	protein_coding	lysophosphatidic acid receptor 6 [Source:HGNC Symbol;Acc:HGNC:15520]	-
ENSG00000083454	89.85646844	80.95282537	64.87595759	389.7680456	326.516962	455.3863436	78.56175047	390.557117	-2.314213241	2.13E-35	4.13E-34	P2RX5	17	3672199	3696404	-	4190	protein_coding	purinergic receptor P2X 5 [Source:HGNC Symbol;Acc:HGNC:8536]	-
ENSG00000168067	504.094788	556.0688124	555.1528371	1441.185934	1224.158094	1457.236299	538.4388125	1374.193443	-1.352472537	2.13E-35	4.13E-34	MAP4K2	11	64784914	64803241	-	7649	protein_coding	mitogen-activated protein kinase kinase kinase kinase 2 [Source:HGNC Symbol;Acc:HGNC:6864]	-
ENSG00000068001	304.613428	325.7387497	302.1366025	1143.815218	855.0031787	894.7591014	310.8295934	964.5258328	-1.634064785	2.15E-35	4.16E-34	HYAL2	3	50317790	50322906	-	4545	protein_coding	hyaluronoglucosaminidase 2 [Source:HGNC Symbol;Acc:HGNC:5321]	-
ENSG00000149260	318.0918983	290.0809576	275.2594201	835.8241196	789.9241966	794.6741907	294.4774253	806.8075023	-1.453661472	2.78E-35	5.37E-34	CAPN5	11	77066941	77126155	+	6157	protein_coding	calpain 5 [Source:HGNC Symbol;Acc:HGNC:1482]	-
ENSG00000160179	9.884211529	7.709792892	9.267993941	170.9881617	149.2328383	189.1604812	8.953999454	169.7938271	-4.243009945	3.07E-35	5.91E-34	ABCG1	21	42199689	42297244	+	6121	protein_coding	ATP binding cassette subfamily G member 1 [Source:HGNC Symbol;Acc:HGNC:73]	-
ENSG00000041353	52.1167517	44.33130913	47.2667691	255.9512234	310.8082421	257.2182204	47.90494331	274.6592287	-2.517064213	3.31E-35	6.37E-34	RAB27B	18	54717860	54895516	+	7432	protein_coding	RAB27B, member RAS oncogene family [Source:HGNC Symbol;Acc:HGNC:9767]	-
ENSG00000184497	191.3942778	214.9104769	210.3834625	686.0767234	577.8564791	661.5612595	205.562739	641.8314873	-1.643736867	3.37E-35	6.47E-34	TMEM255B	13	113759240	113816995	+	7287	protein_coding	transmembrane protein 255B [Source:HGNC Symbol;Acc:HGNC:28297]	-
ENSG00000105755	368.4115206	476.0797111	428.1813201	1688.640852	1209.571426	1265.073271	424.2241839	1387.76185	-1.710565287	3.58E-35	6.87E-34	ETHE1	19	43506719	43527244	-	1604	protein_coding	ETHE1, persulfide dioxygenase [Source:HGNC Symbol;Acc:HGNC:23287]	-
ENSG00000114626	193.1914072	231.2937868	239.1142437	729.6202925	685.573415	640.5434283	221.1998125	685.2457119	-1.631846246	3.90E-35	7.47E-34	ABTB1	3	127672935	127680920	+	6149	protein_coding	ankyrin repeat and BTB domain containing 1 [Source:HGNC Symbol;Acc:HGNC:18275]	-
ENSG00000180448	242.6124648	281.4074406	256.7234322	826.2657752	692.3057235	871.7395719	260.2477792	796.7703569	-1.615687987	4.05E-35	7.75E-34	ARHGAP45	19	1065923	1086628	+	6238	protein_coding	Rho GTPase activating protein 45 [Source:HGNC Symbol;Acc:HGNC:17102]	-
ENSG00000205517	168.031596	193.7085464	189.9938758	620.2303505	541.9508338	596.5060676	183.9113394	586.229084	-1.673627182	4.20E-35	8.04E-34	RGL3	19	11384341	11419342	-	4358	protein_coding	ral guanine nucleotide dissociation stimulator like 3 [Source:HGNC Symbol;Acc:HGNC:30282]	-
ENSG00000165912	1629.097773	1718.320091	1647.849323	4008.132437	3305.563471	3834.252928	1665.089062	3715.982945	-1.158403197	4.53E-35	8.65E-34	PACSIN3	11	47177525	47186443	-	2752	protein_coding	protein kinase C and casein kinase substrate in neurons 3 [Source:HGNC Symbol;Acc:HGNC:8572]	-
ENSG00000029639	364.8172619	385.4896446	443.9369098	1040.797506	1030.0432	1042.884769	398.0812721	1037.908492	-1.382738136	4.62E-35	8.81E-34	TFB1M	6	155257509	155314493	-	2736	protein_coding	transcription factor B1, mitochondrial [Source:HGNC Symbol;Acc:HGNC:17037]	-
ENSG00000114023	319.8890277	390.3082652	449.4977061	1087.52719	1160.201164	1124.954396	386.5649997	1124.227583	-1.540623218	4.76E-35	9.05E-34	FAM162A	3	122384176	122412334	+	3793	protein_coding	family with sequence similarity 162 member A [Source:HGNC Symbol;Acc:HGNC:17865]	-
ENSG00000164983	722.4460063	638.949086	635.7843844	1482.605427	1705.518152	1756.490182	665.7264922	1648.204587	-1.307636115	6.16E-35	1.16E-33	TMEM65	8	124306189	124372692	-	9029	protein_coding	transmembrane protein 65 [Source:HGNC Symbol;Acc:HGNC:25203]	-
ENSG00000187678	894.9704257	858.6781834	911.9706038	2075.222782	1872.703813	2258.916434	888.5397376	2068.947676	-1.219669731	6.31E-35	1.19E-33	SPRY4	5	142310427	142326455	-	6565	protein_coding	sprouty RTK signaling antagonist 4 [Source:HGNC Symbol;Acc:HGNC:15533]	-
ENSG00000130475	11.6813409	10.60096523	15.7555897	194.3530037	144.7446326	223.1893508	12.67929861	187.4289957	-3.886201071	7.52E-35	1.42E-33	FCHO1	19	17747718	17788568	+	5694	protein_coding	FCH domain only 1 [Source:HGNC Symbol;Acc:HGNC:29002]	-
ENSG00000233461	35.04402269	43.36758502	42.63277213	227.2761901	291.7333681	248.2105785	40.34812661	255.7400455	-2.665111394	7.79E-35	1.47E-33	AL445524.1	1	231522388	231528556	-	1021	antisense	novel transcript	-
ENSG00000178209	6591.870525	5549.123434	6655.346449	14416.1075	12813.82717	13724.6438	6265.446803	13651.52615	-1.123524351	8.39E-35	1.58E-33	PLEC	8	143915147	143976734	-	16991	protein_coding	plectin [Source:HGNC Symbol;Acc:HGNC:9069]	-
ENSG00000128567	257.8880644	242.8584761	237.2606449	657.40169	715.8688032	723.6139042	246.0023951	698.9614658	-1.506290611	8.50E-35	1.60E-33	PODXL	7	131500262	131558217	-	6874	protein_coding	podocalyxin like [Source:HGNC Symbol;Acc:HGNC:9171]	-
ENSG00000169604	1111.524515	952.1594222	838.7534517	2284.444322	2624.478261	2545.159278	967.4791295	2484.693954	-1.360460658	9.14E-35	1.72E-33	ANTXR1	2	69013178	69249327	+	8185	protein_coding	ANTXR cell adhesion molecule 1 [Source:HGNC Symbol;Acc:HGNC:21014]	-
ENSG00000138801	615.5168088	601.3638456	527.3488553	1334.982107	1420.517092	1464.242243	581.4098366	1406.580481	-1.274613422	1.08E-34	2.01E-33	PAPSS1	4	107590276	107720452	-	3478	protein_coding	3'-phosphoadenosine 5'-phosphosulfate synthase 1 [Source:HGNC Symbol;Acc:HGNC:8603]	-
ENSG00000116062	712.5617948	636.0579136	611.6876001	1520.838805	1815.479191	2040.731329	653.4357695	1792.349775	-1.455701218	1.26E-34	2.35E-33	MSH6	2	47695530	47810101	+	10993	protein_coding	mutS homolog 6 [Source:HGNC Symbol;Acc:HGNC:7329]	-
ENSG00000260549	305.5119927	325.7387497	348.4765722	1097.085534	889.7867726	872.7404211	326.5757715	953.2042427	-1.545517539	1.45E-34	2.70E-33	MT1L	16	56617476	56618818	+	411	transcribed_unprocessed_pseudogene	metallothionein 1L, pseudogene [Source:HGNC Symbol;Acc:HGNC:7404]	-
ENSG00000076706	1112.423079	1062.023971	982.4073578	2700.763324	2216.051546	2706.295985	1052.284803	2541.036952	-1.272111728	1.46E-34	2.72E-33	MCAM	11	119308529	119321521	-	7422	protein_coding	melanoma cell adhesion molecule [Source:HGNC Symbol;Acc:HGNC:6934]	-
ENSG00000132563	140.1760908	108.9008246	144.5807055	544.8256333	437.6000521	548.4653105	131.219207	510.2969986	-1.958704911	1.48E-34	2.76E-33	REEP2	5	138439017	138446969	+	3284	protein_coding	receptor accessory protein 2 [Source:HGNC Symbol;Acc:HGNC:17975]	-
ENSG00000131374	1009.088141	858.6781834	850.8018438	2052.919979	2737.805454	2617.220414	906.1893893	2469.315282	-1.445906124	1.82E-34	3.36E-33	TBC1D5	3	17157162	18444817	-	11269	protein_coding	TBC1 domain family member 5 [Source:HGNC Symbol;Acc:HGNC:19166]	-
ENSG00000157214	79.07369223	50.1136538	50.04716728	362.1550506	326.516962	298.2530338	59.74483777	328.9750154	-2.457312982	2.50E-34	4.60E-33	STEAP2	7	90167590	90238137	+	8715	protein_coding	STEAP2 metalloreductase [Source:HGNC Symbol;Acc:HGNC:17885]	-
ENSG00000102996	154.5531257	157.0870302	159.4094958	888.9260332	499.31288	727.6173006	157.0165506	705.2854046	-2.167992571	2.57E-34	4.73E-33	MMP15	16	58025566	58046901	+	4419	protein_coding	matrix metallopeptidase 15 [Source:HGNC Symbol;Acc:HGNC:7161]	-
ENSG00000160209	3171.034771	3454.95094	3382.817789	7329.126111	6353.055116	6845.80789	3336.267833	6842.663039	-1.036456364	2.70E-34	4.95E-33	PDXK	21	43719094	43762307	+	11912	protein_coding	pyridoxal kinase [Source:HGNC Symbol;Acc:HGNC:8819]	-
ENSG00000084731	543.6316341	556.0688124	558.8600347	1408.262748	1248.843226	1588.347532	552.8534937	1415.151169	-1.356636677	2.78E-34	5.11E-33	KIF3C	2	25926596	25982749	-	6403	protein_coding	kinesin family member 3C [Source:HGNC Symbol;Acc:HGNC:6321]	-
ENSG00000204991	308.2076868	247.6770967	274.3326207	814.5833542	747.2862428	804.6826818	276.7391347	788.8507596	-1.510470095	2.82E-34	5.17E-33	SPIRE2	16	89818179	89871319	+	7975	protein_coding	spire type actin nucleation factor 2 [Source:HGNC Symbol;Acc:HGNC:30623]	-
ENSG00000149177	971.3484239	878.9163897	830.4122571	2021.058831	2000.617674	2313.963135	893.5590236	2111.87988	-1.240964843	3.00E-34	5.50E-33	PTPRJ	11	47980558	48170841	+	9620	protein_coding	protein tyrosine phosphatase, receptor type J [Source:HGNC Symbol;Acc:HGNC:9673]	-
ENSG00000011021	546.3273281	460.6601253	493.9840771	1208.599553	1205.08322	1237.049496	500.3238435	1216.910756	-1.281746702	3.47E-34	6.34E-33	CLCN6	1	11806096	11848079	+	8174	protein_coding	chloride voltage-gated channel 6 [Source:HGNC Symbol;Acc:HGNC:2024]	-
ENSG00000137274	132.0890086	128.1753068	140.8735079	483.2274135	438.7221035	451.3829471	133.7126078	457.7774881	-1.775404214	3.59E-34	6.56E-33	BPHL	6	3118374	3153578	+	5780	protein_coding	biphenyl hydrolase like [Source:HGNC Symbol;Acc:HGNC:1094]	-
ENSG00000173511	345.0488388	367.1788865	430.9617183	1053.541965	961.5980632	1082.918733	381.0631479	1032.686254	-1.438811883	4.32E-34	7.86E-33	VEGFB	11	64234538	64238793	+	1545	protein_coding	vascular endothelial growth factor B [Source:HGNC Symbol;Acc:HGNC:12681]	-
ENSG00000121691	651.4593962	621.602052	584.8104177	1358.346949	1545.064799	1618.373006	619.290622	1507.261585	-1.283244976	4.53E-34	8.24E-33	CAT	11	34438925	34472062	+	3590	protein_coding	catalase [Source:HGNC Symbol;Acc:HGNC:1516]	-
ENSG00000171055	1876.203061	1865.76988	1891.597563	3613.0542	4271.649739	4298.646913	1877.856835	4061.116951	-1.112790399	5.31E-34	9.64E-33	FEZ2	2	36531805	36646087	-	8938	protein_coding	fasciculation and elongation protein zeta 2 [Source:HGNC Symbol;Acc:HGNC:3660]	-
ENSG00000205542	13092.98602	15297.19282	15941.87638	32747.9501	30354.85695	30383.77718	14777.35174	31162.19474	-1.076435052	7.41E-34	1.34E-32	TMSB4X	X	12975108	12977227	+	1705	protein_coding	thymosin beta 4 X-linked [Source:HGNC Symbol;Acc:HGNC:11881]	-
ENSG00000168010	84.46508034	72.27930837	68.58315517	378.0856246	338.8595275	305.2589775	75.10918129	340.7347099	-2.179993056	7.53E-34	1.36E-32	ATG16L2	11	72814308	72843674	+	8617	protein_coding	autophagy related 16 like 2 [Source:HGNC Symbol;Acc:HGNC:25464]	-
ENSG00000184557	668.5321252	668.8245334	789.6330838	1850.070669	1632.58481	2091.774633	708.9965808	1858.143371	-1.390404882	7.78E-34	1.41E-32	SOCS3	17	78356778	78360077	-	2734	protein_coding	suppressor of cytokine signaling 3 [Source:HGNC Symbol;Acc:HGNC:19391]	-
ENSG00000125740	538.240246	600.4001215	707.1479377	1666.338048	1808.746882	1495.268565	615.2627684	1656.784498	-1.428963625	1.00E-33	1.81E-32	FOSB	19	45467995	45475179	+	5553	protein_coding	FosB proto-oncogene, AP-1 transcription factor subunit [Source:HGNC Symbol;Acc:HGNC:3797]	TF_bZIP
ENSG00000107872	149.1617376	159.0144784	160.3362952	579.8728962	480.2380059	501.4254025	156.1708371	520.5121015	-1.737330973	1.05E-33	1.89E-32	FBXL15	10	102419189	102423136	+	2593	protein_coding	F-box and leucine rich repeat protein 15 [Source:HGNC Symbol;Acc:HGNC:28155]	-
ENSG00000187608	746.7072528	943.4859052	874.8986281	2784.664348	2069.06281	2264.921528	855.0305953	2372.882896	-1.47306527	1.32E-33	2.37E-32	ISG15	1	1001138	1014540	+	941	protein_coding	ISG15 ubiquitin-like modifier [Source:HGNC Symbol;Acc:HGNC:4053]	-
ENSG00000118515	952.4785655	970.4701803	1080.648094	2132.572849	2523.493634	2258.916434	1001.198946	2304.994306	-1.202842703	1.32E-33	2.37E-32	SGK1	6	134169246	134318112	-	9992	protein_coding	serum/glucocorticoid regulated kinase 1 [Source:HGNC Symbol;Acc:HGNC:10810]	-
ENSG00000180228	545.4287634	577.2707428	575.5424238	1230.902357	1398.076064	1445.22611	566.0806433	1358.068177	-1.262760782	1.45E-33	2.60E-32	PRKRA	2	178431414	178451512	-	3941	protein_coding	protein activator of interferon induced protein kinase EIF2AK2 [Source:HGNC Symbol;Acc:HGNC:9438]	-
ENSG00000111752	577.7770921	608.1099144	627.4431898	1308.43115	1417.150938	1464.242243	604.4433988	1396.608111	-1.208508615	1.49E-33	2.66E-32	PHC1	12	8913896	8941467	+	6090	protein_coding	polyhomeotic homolog 1 [Source:HGNC Symbol;Acc:HGNC:3182]	-
ENSG00000075240	176.1186781	183.1075812	164.0434928	573.5006666	517.2657026	682.5790908	174.4232507	591.1151533	-1.762110476	1.51E-33	2.69E-32	GRAMD4	22	46576012	46679790	+	4885	protein_coding	GRAM domain containing 4 [Source:HGNC Symbol;Acc:HGNC:29113]	-
ENSG00000150093	8706.193227	7575.835241	7745.262537	15312.4678	15903.95677	16105.66383	8009.097002	15774.02946	-0.97778871	1.66E-33	2.95E-32	ITGB1	10	32900319	33005792	-	6011	protein_coding	integrin subunit beta 1 [Source:HGNC Symbol;Acc:HGNC:6153]	-
ENSG00000105974	1648.866196	1518.8292	1543.120991	3388.964124	4994.250851	4603.905891	1570.272129	4329.040289	-1.462901437	1.67E-33	2.96E-32	CAV1	7	116524785	116561184	+	4082	protein_coding	caveolin 1 [Source:HGNC Symbol;Acc:HGNC:1527]	-
ENSG00000150977	304.613428	371.9975071	328.0869855	926.0973727	907.7395953	852.7234389	334.8993069	895.5201356	-1.419662214	1.88E-33	3.34E-32	RILPL2	12	123410683	123436717	-	6141	protein_coding	Rab interacting lysosomal protein like 2 [Source:HGNC Symbol;Acc:HGNC:28787]	-
ENSG00000134330	275.8593581	281.4074406	288.2346116	899.5464159	715.8688032	796.6758889	281.8338034	804.0303694	-1.512825564	1.88E-33	3.34E-32	IAH1	2	9473658	9496543	+	5908	protein_coding	isoamyl acetate hydrolyzing esterase 1 (putative) [Source:HGNC Symbol;Acc:HGNC:27696]	-
ENSG00000196498	1798.027934	1749.159262	1885.109968	3709.699682	4067.436382	4748.028162	1810.765721	4175.054742	-1.205318922	2.11E-33	3.75E-32	NCOR2	12	124324415	124567589	-	13975	protein_coding	nuclear receptor corepressor 2 [Source:HGNC Symbol;Acc:HGNC:7673]	MYB
ENSG00000124496	176.1186781	171.5428919	146.4343043	519.3367147	513.8995484	603.5120113	164.6986248	545.5827582	-1.728565073	2.44E-33	4.32E-32	TRERF1	6	42224931	42452051	-	7732	protein_coding	transcriptional regulating factor 1 [Source:HGNC Symbol;Acc:HGNC:18273]	zf-C2H2
ENSG00000101193	895.8689904	903.9732166	877.6790262	1959.460611	1797.526368	1933.640474	892.5070777	1896.875818	-1.087914939	2.85E-33	5.05E-32	GID8	20	62938119	62948475	+	4622	protein_coding	GID complex subunit 8 homolog [Source:HGNC Symbol;Acc:HGNC:15857]	-
ENSG00000054654	136.581832	101.1910317	116.7767237	459.8625715	405.0605611	489.4152132	118.1831958	451.4461153	-1.932445106	2.93E-33	5.18E-32	SYNE2	14	63852983	64226433	+	31374	protein_coding	spectrin repeat containing nuclear envelope protein 2 [Source:HGNC Symbol;Acc:HGNC:17084]	-
ENSG00000075239	1005.493882	1009.019145	1076.940896	2062.478323	2225.027957	2221.885017	1030.484641	2169.797099	-1.074229446	3.60E-33	6.36E-32	ACAT1	11	108121516	108147776	+	5584	protein_coding	acetyl-CoA acetyltransferase 1 [Source:HGNC Symbol;Acc:HGNC:93]	-
ENSG00000136048	362.1215678	370.0700588	351.2569704	874.0574974	893.1529269	994.8440121	361.1495323	920.6848121	-1.350641062	3.75E-33	6.62E-32	DRAM1	12	101877351	102012130	+	4180	protein_coding	DNA damage regulated autophagy modulator 1 [Source:HGNC Symbol;Acc:HGNC:25645]	-
ENSG00000228594	174.3215488	193.7085464	218.724657	583.059011	593.5651989	685.5816381	195.5849174	620.7352827	-1.667185712	4.02E-33	7.09E-32	FNDC10	1	1598012	1600096	-	2085	protein_coding	fibronectin type III domain containing 10 [Source:HGNC Symbol;Acc:HGNC:42951]	-
ENSG00000128050	2087.365762	2177.052768	2213.196953	4155.755756	5087.381119	4752.031559	2159.205161	4665.056145	-1.111365885	4.43E-33	7.80E-32	PAICS	4	56435741	56464579	+	7517	protein_coding	phosphoribosylaminoimidazole carboxylase and phosphoribosylaminoimidazolesuccinocarboxamide synthase [Source:HGNC Symbol;Acc:HGNC:8587]	-
ENSG00000096433	1355.934109	1237.421759	1257.666778	2775.106003	2588.572616	2598.204281	1283.674215	2653.960967	-1.047681376	4.56E-33	8.02E-32	ITPR3	6	33620365	33696574	+	9870	protein_coding	inositol 1,4,5-trisphosphate receptor type 3 [Source:HGNC Symbol;Acc:HGNC:6182]	-
ENSG00000172889	530.1531638	604.2550179	614.4679983	1913.792965	1381.245293	1599.356873	582.9587267	1631.465043	-1.485203319	4.56E-33	8.02E-32	EGFL7	9	136658856	136672678	+	2553	protein_coding	EGF like domain multiple 7 [Source:HGNC Symbol;Acc:HGNC:20594]	-
ENSG00000101444	3666.143912	4335.794778	3747.04995	9460.636922	8118.041992	8222.976261	3916.329547	8600.551725	-1.135041065	5.19E-33	9.11E-32	AHCY	20	34280268	34311802	-	3894	protein_coding	adenosylhomocysteinase [Source:HGNC Symbol;Acc:HGNC:343]	-
ENSG00000157193	755.6928996	640.8765342	709.0015365	1628.10467	1541.698645	1643.394233	701.8569901	1604.399183	-1.192461641	5.94E-33	1.04E-31	LRP8	1	53242364	53328070	-	10263	protein_coding	LDL receptor related protein 8 [Source:HGNC Symbol;Acc:HGNC:6700]	-
ENSG00000137054	1049.523551	1169.961071	1063.965704	2361.973116	2312.547968	2230.892659	1094.483442	2301.804581	-1.072705528	6.08E-33	1.06E-31	POLR1E	9	37485935	37503697	+	2512	protein_coding	RNA polymerase I subunit E [Source:HGNC Symbol;Acc:HGNC:17631]	-
ENSG00000128309	1134.887196	1263.44231	1290.104757	3191.425006	2635.698775	2705.295135	1229.478088	2844.139639	-1.210144017	6.19E-33	1.08E-31	MPST	22	37019635	37029822	+	6760	protein_coding	mercaptopyruvate sulfurtransferase [Source:HGNC Symbol;Acc:HGNC:7223]	-
ENSG00000130304	154.5531257	194.6722705	179.7990825	662.7118814	512.777497	691.5867327	176.3414929	622.3587037	-1.82134894	6.62E-33	1.16E-31	SLC27A1	19	17468769	17506168	+	8249	protein_coding	solute carrier family 27 member 1 [Source:HGNC Symbol;Acc:HGNC:10995]	-
ENSG00000101220	871.6077439	1027.329903	943.4817832	2144.25527	1996.129468	2182.851902	947.4731433	2107.745547	-1.154123516	6.78E-33	1.18E-31	C20orf27	20	3753508	3768387	-	2415	protein_coding	chromosome 20 open reading frame 27 [Source:HGNC Symbol;Acc:HGNC:15873]	-
ENSG00000162976	234.5253826	262.1329583	270.6254231	676.5183789	709.1364947	775.6580577	255.7612547	720.4376438	-1.49494403	7.42E-33	1.29E-31	PQLC3	2	11155198	11178874	+	2275	protein_coding	PQ loop repeat containing 3 [Source:HGNC Symbol;Acc:HGNC:28503]	-
ENSG00000170779	637.0823613	736.2852212	758.1219044	1982.825453	1652.781735	1668.415461	710.4964956	1768.00755	-1.31555615	7.84E-33	1.37E-31	CDCA4	14	105009573	105021148	-	2513	protein_coding	cell division cycle associated 4 [Source:HGNC Symbol;Acc:HGNC:14625]	-
ENSG00000177106	799.7225691	793.1449438	807.2422723	2110.270045	1704.3961	1819.543676	800.0365951	1878.069941	-1.231215216	8.17E-33	1.42E-31	EPS8L2	11	694438	727727	+	5693	protein_coding	EPS8 like 2 [Source:HGNC Symbol;Acc:HGNC:21296]	-
ENSG00000066583	416.9340136	462.5875735	426.3277213	1035.487315	1035.653457	1177.999399	435.2831028	1083.046723	-1.315917297	8.28E-33	1.44E-31	ISOC1	5	129094751	129114028	+	1940	protein_coding	isochorismatase domain containing 1 [Source:HGNC Symbol;Acc:HGNC:24254]	-
ENSG00000172663	362.1215678	464.5150218	449.4977061	1376.4016	1099.610387	1156.981567	425.3780986	1210.997852	-1.510183446	8.60E-33	1.49E-31	TMEM134	11	67461710	67469272	-	5892	protein_coding	transmembrane protein 134 [Source:HGNC Symbol;Acc:HGNC:26142]	-
ENSG00000087510	543.6316341	462.5875735	527.3488553	1214.971783	1324.02067	1560.323757	511.1893543	1366.438737	-1.418411195	8.69E-33	1.51E-31	TFAP2C	20	56629302	56639283	+	3005	protein_coding	transcription factor AP-2 gamma [Source:HGNC Symbol;Acc:HGNC:11744]	AP-2
ENSG00000150540	22.46411711	16.3833099	25.95038304	190.1048506	215.4338718	172.1460464	21.59927001	192.5615896	-3.152015111	9.03E-33	1.56E-31	HNMT	2	137964020	138016364	+	4756	protein_coding	histamine N-methyltransferase [Source:HGNC Symbol;Acc:HGNC:5028]	-
ENSG00000179222	2533.053845	2478.698415	2215.050552	4974.587264	4727.202614	5339.529984	2408.934271	5013.773287	-1.057615348	9.40E-33	1.62E-31	MAGED1	X	51803007	51902357	+	6016	protein_coding	MAGE family member D1 [Source:HGNC Symbol;Acc:HGNC:6813]	-
ENSG00000162073	141.9732201	221.6565457	151.9951006	679.7044937	593.5651989	636.5400319	171.8749555	636.6032415	-1.891400192	9.73E-33	1.68E-31	PAQR4	16	2969245	2973489	+	2972	protein_coding	progestin and adipoQ receptor family member 4 [Source:HGNC Symbol;Acc:HGNC:26386]	-
ENSG00000180758	472.645024	492.463021	474.5212898	1292.500576	1105.220644	1119.95015	479.8764449	1172.557124	-1.289113084	1.04E-32	1.80E-31	GPR157	1	9100305	9129170	-	5372	protein_coding	G protein-coupled receptor 157 [Source:HGNC Symbol;Acc:HGNC:23687]	-
ENSG00000167880	208.4670068	212.9830287	190.9206752	593.6793938	572.246222	674.5722979	204.1235702	613.4993046	-1.588477357	1.05E-32	1.81E-31	EVPL	17	76004502	76027452	-	7510	protein_coding	envoplakin [Source:HGNC Symbol;Acc:HGNC:3503]	-
ENSG00000143376	547.2258928	478.9708834	488.4232807	1145.939295	1389.099653	1455.234601	504.8733523	1330.091183	-1.397263338	1.08E-32	1.86E-31	SNX27	1	151612006	151699091	+	16711	protein_coding	sorting nexin family member 27 [Source:HGNC Symbol;Acc:HGNC:20073]	-
ENSG00000108840	320.7875923	319.956405	308.6241982	963.2687122	770.8493226	1041.88392	316.4560652	925.333985	-1.548784841	1.09E-32	1.88E-31	HDAC5	17	44076746	44123702	-	7618	protein_coding	histone deacetylase 5 [Source:HGNC Symbol;Acc:HGNC:14068]	-
ENSG00000101608	5078.687596	5985.690457	6138.192387	11520.99117	11947.60347	12289.42618	5734.190147	11919.34027	-1.055726637	1.16E-32	1.99E-31	MYL12A	18	3247481	3256236	+	3245	protein_coding	myosin light chain 12A [Source:HGNC Symbol;Acc:HGNC:16701]	-
ENSG00000113391	295.6277812	265.0241307	289.161411	728.5582542	1014.33448	874.7421193	283.2711076	872.5449511	-1.622197058	1.23E-32	2.11E-31	FAM172A	5	93618069	94111699	-	5071	protein_coding	family with sequence similarity 172 member A [Source:HGNC Symbol;Acc:HGNC:25365]	-
ENSG00000254726	90.75503313	95.40868704	90.82634062	341.9763234	351.2020931	363.3082257	92.33002027	352.1622141	-1.93194618	1.78E-32	3.03E-31	MEX3A	1	156072013	156081998	-	6124	protein_coding	mex-3 RNA binding family member A [Source:HGNC Symbol;Acc:HGNC:33482]	-
ENSG00000104901	15.27559964	16.3833099	12.97519152	216.6558074	135.7682213	198.1681231	14.87803368	183.5307173	-3.627108388	1.83E-32	3.13E-31	DKKL1	19	49361783	49375116	+	1461	protein_coding	dickkopf like acrosomal protein 1 [Source:HGNC Symbol;Acc:HGNC:16528]	-
ENSG00000126458	2106.23562	2359.196625	2294.7553	6202.303505	4675.588249	5193.406015	2253.395848	5357.099256	-1.249510957	1.88E-32	3.21E-31	RRAS	19	49635292	49640201	-	1160	protein_coding	RAS related [Source:HGNC Symbol;Acc:HGNC:10447]	-
ENSG00000100802	103.3349387	106.9733764	93.60673881	442.8699592	350.0800417	390.3311516	101.305018	394.4270508	-1.961801972	2.04E-32	3.47E-31	C14orf93	14	22985908	23010166	-	4243	protein_coding	chromosome 14 open reading frame 93 [Source:HGNC Symbol;Acc:HGNC:20162]	-
ENSG00000143164	484.3263649	431.748402	434.6689158	1025.92897	1271.284254	1270.077516	450.2478942	1189.096914	-1.400710732	2.06E-32	3.50E-31	DCAF6	1	167935783	168075843	+	6306	protein_coding	DDB1 and CUL4 associated factor 6 [Source:HGNC Symbol;Acc:HGNC:30002]	-
ENSG00000174718	478.9349768	454.8777807	403.1577364	1357.284911	1136.638084	1086.92213	445.6568313	1193.615042	-1.421089309	2.31E-32	3.93E-31	KIAA1551	12	31959370	31993107	+	6646	protein_coding	KIAA1551 [Source:HGNC Symbol;Acc:HGNC:25559]	-
ENSG00000185112	558.9072337	661.1147405	710.8551353	1581.374986	1529.35608	1535.30253	643.6257032	1548.677865	-1.267160727	2.92E-32	4.95E-31	FAM43A	3	194686544	194689037	+	2494	protein_coding	family with sequence similarity 43 member A [Source:HGNC Symbol;Acc:HGNC:26888]	-
ENSG00000101096	39.53684611	21.20193045	30.58438001	211.345616	310.8082421	215.1825579	30.44105219	245.7788054	-3.006740458	3.06E-32	5.18E-31	NFATC2	20	51386957	51562831	-	8286	protein_coding	nuclear factor of activated T cells 2 [Source:HGNC Symbol;Acc:HGNC:7776]	RHD
ENSG00000171298	611.0239854	619.6746037	611.6876001	1975.391185	1374.512984	1731.468955	614.1287298	1693.791041	-1.464013222	3.16E-32	5.34E-31	GAA	17	80101556	80119879	+	5156	protein_coding	glucosidase alpha, acid [Source:HGNC Symbol;Acc:HGNC:4065]	-
ENSG00000149932	983.0297648	1165.142451	1194.644419	2690.142942	2468.513114	2423.055687	1114.272212	2527.237248	-1.181720488	3.31E-32	5.58E-31	TMEM219	16	29940885	29973052	+	2428	protein_coding	transmembrane protein 219 [Source:HGNC Symbol;Acc:HGNC:25201]	-
ENSG00000028137	11.6813409	8.673517004	12.04839212	150.8094345	143.6225812	178.151141	10.80108334	157.5277189	-3.86384473	3.78E-32	6.37E-31	TNFRSF1B	1	12167003	12209228	+	3766	protein_coding	TNF receptor superfamily member 1B [Source:HGNC Symbol;Acc:HGNC:11917]	-
ENSG00000175602	1364.919756	1690.372092	1641.361727	5641.547298	3629.83633	4630.928817	1565.551191	4634.104148	-1.565883239	4.68E-32	7.88E-31	CCDC85B	11	65890112	65891635	+	1524	protein_coding	coiled-coil domain containing 85B [Source:HGNC Symbol;Acc:HGNC:24926]	-
ENSG00000167608	63.79809259	50.1136538	56.53476304	312.2392518	252.4615685	283.2402972	56.81550315	282.6470392	-2.313219674	4.83E-32	8.13E-31	TMC4	19	54160108	54173250	-	3062	protein_coding	transmembrane channel like 4 [Source:HGNC Symbol;Acc:HGNC:22998]	-
ENSG00000181513	70.98661007	66.4969637	55.60796365	347.2865148	260.3159284	341.2895454	64.3638458	316.2973295	-2.297633051	4.87E-32	8.18E-31	ACBD4	17	45132600	45144181	+	3776	protein_coding	acyl-CoA binding domain containing 4 [Source:HGNC Symbol;Acc:HGNC:23337]	-
ENSG00000149743	260.5837585	261.1692342	272.4790219	825.2037369	731.577523	670.5689015	264.7440049	742.4500538	-1.487373576	5.28E-32	8.85E-31	TRPT1	11	64223799	64226254	-	2210	protein_coding	tRNA phosphotransferase 1 [Source:HGNC Symbol;Acc:HGNC:20316]	-
ENSG00000143842	239.0182061	255.3868896	257.6502316	634.0368481	719.2349574	719.6105077	250.6851091	690.9607711	-1.463052182	5.91E-32	9.90E-31	SOX13	1	204073115	204127743	+	7420	protein_coding	SRY-box 13 [Source:HGNC Symbol;Acc:HGNC:11192]	HMG
ENSG00000167323	1635.387726	1532.321337	1549.608587	3392.150239	2986.900869	3249.75705	1572.439217	3209.602719	-1.029414965	6.46E-32	1.08E-30	STIM1	11	3854527	4093210	+	7130	protein_coding	stromal interaction molecule 1 [Source:HGNC Symbol;Acc:HGNC:11386]	-
ENSG00000178053	425.9196604	437.5307466	445.7905086	1032.3012	980.6729373	1083.919583	436.4136385	1032.297907	-1.24256745	6.55E-32	1.10E-30	MLF1	3	158571163	158607252	+	3569	protein_coding	myeloid leukemia factor 1 [Source:HGNC Symbol;Acc:HGNC:7125]	-
ENSG00000215012	186.0028897	229.3663385	204.8226661	690.3248765	570.0021192	638.5417301	206.7306314	632.9562419	-1.615818876	6.91E-32	1.15E-30	RTL10	22	19846138	19854896	-	6803	protein_coding	retrotransposon Gag like 10 [Source:HGNC Symbol;Acc:HGNC:26112]	-
ENSG00000126934	2383.892108	2754.323511	2656.207064	5497.110093	4986.396491	5553.711693	2598.140894	5345.739426	-1.041160072	6.92E-32	1.16E-30	MAP2K2	19	4090321	4124129	-	5236	protein_coding	mitogen-activated protein kinase kinase 2 [Source:HGNC Symbol;Acc:HGNC:6842]	-
ENSG00000214725	8.985646844	7.709792892	8.341194547	152.9335111	139.1343755	155.1316115	8.345544761	149.0664994	-4.157344896	7.02E-32	1.17E-30	CDIPTOSP	16	29863593	29868053	+	900	transcribed_unitary_pseudogene	CDIP transferase opposite strand, pseudogene [Source:HGNC Symbol;Acc:HGNC:48609]	-
ENSG00000174032	160.8430785	138.7762721	154.7754988	457.738495	485.848263	543.4610649	151.4649498	495.6826076	-1.710067129	8.10E-32	1.35E-30	SLC25A30	13	45393316	45418455	-	6794	protein_coding	solute carrier family 25 member 30 [Source:HGNC Symbol;Acc:HGNC:27371]	-
ENSG00000143669	437.6010013	343.0857837	342.9157758	1269.135734	1132.149878	956.811746	374.534187	1119.365786	-1.578444531	8.34E-32	1.39E-30	LYST	1	235661041	235883640	-	19614	protein_coding	lysosomal trafficking regulator [Source:HGNC Symbol;Acc:HGNC:1968]	-
ENSG00000152475	17.97129369	18.31075812	25.02358364	165.6779703	195.2369463	181.1536883	20.43521182	180.689535	-3.143908655	8.57E-32	1.42E-30	ZNF837	19	58367618	58381060	-	2076	protein_coding	zinc finger protein 837 [Source:HGNC Symbol;Acc:HGNC:25164]	zf-C2H2
ENSG00000135723	386.3828143	425.9660573	352.1837698	961.1446357	951.4996005	996.8457103	388.1775471	969.8299822	-1.321648453	9.13E-32	1.52E-30	FHOD1	16	67229387	67247658	-	5407	protein_coding	formin homology 2 domain containing 1 [Source:HGNC Symbol;Acc:HGNC:17905]	-
ENSG00000204392	362.1215678	403.8004027	396.6701407	1074.782731	901.0072868	987.8380683	387.5307037	987.8760286	-1.350719185	9.48E-32	1.57E-30	LSM2	6	31797396	31806984	-	1077	protein_coding	LSM2 homolog, U6 small nuclear RNA and mRNA degradation associated [Source:HGNC Symbol;Acc:HGNC:13940]	-
ENSG00000196465	1073.784798	1124.666038	1158.499243	2774.043965	2337.233099	2340.986061	1118.98336	2484.087708	-1.150607655	9.52E-32	1.58E-30	MYL6B	12	56152256	56159647	+	3259	protein_coding	myosin light chain 6B [Source:HGNC Symbol;Acc:HGNC:29823]	-
ENSG00000237973	316.2947689	285.262337	269.6986237	837.9481962	759.6288084	744.6317354	290.4185765	780.7362467	-1.426167566	1.01E-31	1.68E-30	MTCO1P12	1	631074	632616	+	1543	unprocessed_pseudogene	MT-CO1 pseudogene 12 [Source:HGNC Symbol;Acc:HGNC:52014]	-
ENSG00000091436	1724.345629	1681.698575	1665.458511	3140.447169	3477.237337	3496.966779	1690.500905	3371.550428	-0.995932358	1.07E-31	1.77E-30	MAP3K20	2	173075435	173268010	+	13799	protein_coding	mitogen-activated protein kinase kinase kinase 20 [Source:HGNC Symbol;Acc:HGNC:17797]	-
ENSG00000174684	516.6746935	470.2973664	491.2036789	1428.441475	1094.00013	1354.148841	492.7252463	1292.196816	-1.391159716	1.09E-31	1.81E-30	B4GAT1	11	66345372	66347692	-	2072	protein_coding	beta-1,4-glucuronyltransferase 1 [Source:HGNC Symbol;Acc:HGNC:15685]	-
ENSG00000152291	2541.140928	2158.74201	2119.590214	4830.150059	4686.808763	5348.537626	2273.157717	4955.165483	-1.124192896	1.26E-31	2.07E-30	TGOLN2	2	85318020	85328425	-	7081	protein_coding	trans-golgi network protein 2 [Source:HGNC Symbol;Acc:HGNC:15450]	-
ENSG00000131652	219.249783	265.9878548	312.3313958	920.7871814	745.04214	834.708155	265.8563445	833.5124921	-1.649424777	1.27E-31	2.09E-30	THOC6	16	3024027	3027755	+	1860	protein_coding	THO complex 6 [Source:HGNC Symbol;Acc:HGNC:28369]	-
ENSG00000006831	1969.653788	1872.515949	1795.210426	3599.247702	3613.005558	3698.137449	1879.126721	3636.796903	-0.95256804	1.43E-31	2.35E-30	ADIPOR2	12	1688574	1788678	+	5878	protein_coding	adiponectin receptor 2 [Source:HGNC Symbol;Acc:HGNC:24041]	-
ENSG00000073578	1805.216451	1894.681603	1678.433703	3627.922735	3443.575795	3718.154431	1792.777252	3596.550987	-1.004629913	1.45E-31	2.38E-30	SDHA	5	218241	256700	+	8383	protein_coding	succinate dehydrogenase complex flavoprotein subunit A [Source:HGNC Symbol;Acc:HGNC:10680]	-
ENSG00000116337	536.4431166	553.17764	553.2992383	1292.500576	1159.079112	1302.104688	547.6399983	1251.228126	-1.192524833	1.49E-31	2.44E-30	AMPD2	1	109616104	109632051	+	6823	protein_coding	adenosine monophosphate deaminase 2 [Source:HGNC Symbol;Acc:HGNC:469]	-
ENSG00000140263	270.46797	320.9201291	322.5261892	867.6852678	811.2431735	770.6538122	304.6380961	816.5274178	-1.422923977	1.59E-31	2.60E-30	SORD	15	45023104	45077185	+	6159	protein_coding	sorbitol dehydrogenase [Source:HGNC Symbol;Acc:HGNC:11184]	-
ENSG00000169231	79.07369223	67.46068781	60.24196062	346.2244765	289.4892652	297.2521847	68.92544689	310.9886421	-2.172700888	2.00E-31	3.28E-30	THBS3	1	155195588	155209051	-	4623	protein_coding	thrombospondin 3 [Source:HGNC Symbol;Acc:HGNC:11787]	-
ENSG00000170264	121.3062324	122.3929622	132.5323134	401.4504666	444.3323606	417.3540775	125.4105026	421.0456349	-1.747013006	2.16E-31	3.53E-30	FAM161A	2	61824854	61854143	-	5252	protein_coding	FAM161A, centrosomal protein [Source:HGNC Symbol;Acc:HGNC:25808]	-
ENSG00000146083	992.0154116	996.4907313	979.6269596	2027.43106	2157.704872	2512.131258	989.3777008	2232.422397	-1.174322913	2.56E-31	4.18E-30	RNF44	5	176526697	176538025	-	5660	protein_coding	ring finger protein 44 [Source:HGNC Symbol;Acc:HGNC:19180]	-
ENSG00000187147	671.2278193	746.8861865	785.9258862	1745.990918	1595.557113	1607.363665	734.679964	1649.637232	-1.167242095	2.78E-31	4.53E-30	RNF220	1	44405194	44651724	+	9687	protein_coding	ring finger protein 220 [Source:HGNC Symbol;Acc:HGNC:25552]	-
ENSG00000140416	2866.421343	2980.798677	3085.315183	5660.663987	6721.08798	5896.002088	2977.511734	6092.584685	-1.032863291	2.80E-31	4.56E-30	TPM1	15	63042632	63071915	+	12876	protein_coding	tropomyosin 1 [Source:HGNC Symbol;Acc:HGNC:12010]	-
ENSG00000123836	544.5301988	504.0277103	473.5944904	1127.884644	1214.059632	1319.119123	507.3841332	1220.354466	-1.266164106	4.39E-31	7.12E-30	PFKFB2	1	207034366	207081024	+	10197	protein_coding	6-phosphofructo-2-kinase/fructose-2,6-biphosphatase 2 [Source:HGNC Symbol;Acc:HGNC:8873]	-
ENSG00000111674	858.1292736	887.5899067	835.9730535	1807.589138	1747.034054	1755.489333	860.564078	1770.037508	-1.040552534	4.52E-31	7.32E-30	ENO2	12	6913745	6923698	+	4281	protein_coding	enolase 2 [Source:HGNC Symbol;Acc:HGNC:3353]	-
ENSG00000139428	337.8603213	391.2719893	432.8153171	1071.596616	993.0155029	960.8151424	387.3158759	1008.475754	-1.380950726	4.82E-31	7.80E-30	MMAB	12	109553737	109573874	-	6290	protein_coding	methylmalonic aciduria (cobalamin deficiency) cblB type [Source:HGNC Symbol;Acc:HGNC:19331]	-
ENSG00000104967	23.3626818	26.98427512	25.02358364	192.2289271	166.0636095	227.1927472	25.12351352	195.1617613	-2.960488435	4.98E-31	8.05E-30	NOVA2	19	45933734	45973546	-	8684	protein_coding	NOVA alternative splicing regulator 2 [Source:HGNC Symbol;Acc:HGNC:7887]	-
ENSG00000159685	217.4526536	270.8064753	260.4306297	822.0176221	657.5221296	735.6240934	249.5632529	738.3879484	-1.566223785	6.27E-31	1.01E-29	CHCHD6	3	126704220	126960406	+	2763	protein_coding	coiled-coil-helix-coiled-coil-helix domain containing 6 [Source:HGNC Symbol;Acc:HGNC:28184]	-
ENSG00000115183	310.9033808	289.1172335	222.4318546	754.0471727	877.4442071	821.6971166	274.150823	817.7294988	-1.576240157	6.67E-31	1.07E-29	TANC1	2	158968671	159232659	+	14884	protein_coding	tetratricopeptide repeat, ankyrin repeat and coiled-coil containing 1 [Source:HGNC Symbol;Acc:HGNC:29364]	-
ENSG00000127838	681.1120308	831.6939083	794.2670808	1922.289271	1678.588918	1769.501221	769.0243399	1790.12647	-1.219533011	7.45E-31	1.20E-29	PNKD	2	218270392	218346793	+	5184	protein_coding	PNKD, MBL domain containing [Source:HGNC Symbol;Acc:HGNC:9153]	-
ENSG00000137509	936.3044012	923.2476989	877.6790262	2172.930303	1880.558173	1891.604812	912.4103754	1981.697763	-1.118968607	8.53E-31	1.37E-29	PRCP	11	82823502	82970584	-	12798	protein_coding	prolylcarboxypeptidase [Source:HGNC Symbol;Acc:HGNC:9344]	-
ENSG00000138111	75.47943349	64.56951547	51.90076607	352.5967061	282.7569567	286.2428445	63.98323835	307.1988358	-2.262355158	8.66E-31	1.38E-29	MFSD13A	10	102461395	102477045	+	3526	protein_coding	major facilitator superfamily domain containing 13A [Source:HGNC Symbol;Acc:HGNC:26196]	-
ENSG00000111679	8.985646844	8.673517004	11.12159273	212.4076543	116.6933472	171.1451972	9.593585526	166.7487329	-4.120070897	9.02E-31	1.44E-29	PTPN6	12	6946468	6961316	+	5009	protein_coding	protein tyrosine phosphatase, non-receptor type 6 [Source:HGNC Symbol;Acc:HGNC:9658]	-
ENSG00000126602	926.4201896	1164.178727	1009.28454	2764.485621	2225.027957	2532.14824	1033.294486	2507.220606	-1.279388655	9.27E-31	1.48E-29	TRAP1	16	3651639	3717597	-	5227	protein_coding	TNF receptor associated protein 1 [Source:HGNC Symbol;Acc:HGNC:16264]	-
ENSG00000127884	1702.780077	2033.457875	1937.010734	4036.80747	3855.368664	3798.22236	1891.082895	3896.799498	-1.043293776	1.09E-30	1.75E-29	ECHS1	10	133362480	133373689	-	1617	protein_coding	enoyl-CoA hydratase, short chain 1 [Source:HGNC Symbol;Acc:HGNC:3151]	-
ENSG00000129158	99.74067997	149.3772373	128.8251158	484.2894518	426.379538	469.398231	125.981011	460.0224069	-1.8711076	1.25E-30	2.00E-29	SERGEF	11	17788048	18013162	-	3502	protein_coding	secretion regulating guanine nucleotide exchange factor [Source:HGNC Symbol;Acc:HGNC:17499]	-
ENSG00000107758	276.7579228	311.282888	291.9418091	700.9452592	847.1488188	850.7217407	293.32754	799.6052729	-1.447310271	1.32E-30	2.11E-29	PPP3CB	10	73436428	73496024	-	5094	protein_coding	protein phosphatase 3 catalytic subunit beta [Source:HGNC Symbol;Acc:HGNC:9315]	-
ENSG00000196576	909.3474606	833.6213565	907.3366068	2303.561011	1798.648419	2140.816239	883.4351413	2081.008556	-1.23618617	1.32E-30	2.11E-29	PLXNB2	22	50274979	50307627	-	7257	protein_coding	plexin B2 [Source:HGNC Symbol;Acc:HGNC:9104]	-
ENSG00000187535	261.4823232	223.5839939	235.4070461	716.8758332	610.3959701	761.6461702	240.1577877	696.3059912	-1.535793106	1.44E-30	2.29E-29	IFT140	16	1510427	1612110	-	8168	protein_coding	intraflagellar transport 140 [Source:HGNC Symbol;Acc:HGNC:29077]	-
ENSG00000070759	71.88517475	76.13420481	86.19234365	323.9216728	318.6626021	300.254732	78.07057441	314.279669	-2.009210692	1.54E-30	2.44E-29	TESK2	1	45343883	45491166	-	3322	protein_coding	testis associated actin remodelling kinase 2 [Source:HGNC Symbol;Acc:HGNC:11732]	-
ENSG00000143375	70.98661007	39.51268857	59.31516122	274.005874	289.4892652	312.2649213	56.60481996	291.9200202	-2.362718102	1.82E-30	2.89E-29	CGN	1	151510510	151538692	+	6616	protein_coding	cingulin [Source:HGNC Symbol;Acc:HGNC:17429]	-
ENSG00000173726	1916.638472	2034.421599	1998.179494	3638.543118	3766.726602	3831.250381	1983.079855	3745.5067	-0.917546533	1.87E-30	2.97E-29	TOMM20	1	235109336	235128936	-	3542	protein_coding	translocase of outer mitochondrial membrane 20 [Source:HGNC Symbol;Acc:HGNC:20947]	-
ENSG00000135643	10.78277621	5.782344669	12.97519152	146.5612815	140.256427	156.1324606	9.8467708	147.6500564	-3.900177683	1.94E-30	3.08E-29	KCNMB4	12	70366276	70434292	+	4874	protein_coding	potassium calcium-activated channel subfamily M regulatory beta subunit 4 [Source:HGNC Symbol;Acc:HGNC:6289]	-
ENSG00000167700	69.1894807	106.9733764	66.72955638	441.8079209	317.5405506	414.3515302	80.96413782	391.2333339	-2.276317188	2.05E-30	3.24E-29	MFSD3	8	144509074	144511213	+	1823	protein_coding	major facilitator superfamily domain containing 3 [Source:HGNC Symbol;Acc:HGNC:25157]	-
ENSG00000130956	753.8957702	729.5391524	789.6330838	1575.002757	1598.923267	1797.524996	757.6893355	1657.15034	-1.129235949	2.17E-30	3.43E-29	HABP4	9	96450201	96491336	+	4056	protein_coding	hyaluronan binding protein 4 [Source:HGNC Symbol;Acc:HGNC:17062]	-
ENSG00000111057	8436.623822	10025.62193	9108.584445	18071.64323	17668.94364	17525.86871	9190.276733	17755.48519	-0.950141488	2.20E-30	3.47E-29	KRT18	12	52948871	52952901	+	3218	protein_coding	keratin 18 [Source:HGNC Symbol;Acc:HGNC:6430]	-
ENSG00000255026	20.66698774	23.12937868	16.68238909	187.9807741	152.5989925	183.1553865	20.15958517	174.5783844	-3.116702464	2.21E-30	3.49E-29	AC136475.3	11	287305	288987	+	860	antisense	novel transcript	-
ENSG00000212907	5044.542138	4172.925403	4089.965726	11830.04431	9541.925239	9676.209164	4435.811089	10349.3929	-1.222200718	2.22E-30	3.50E-29	MT-ND4L	MT	10470	10766	+	297	protein_coding	mitochondrially encoded NADH:ubiquinone oxidoreductase core subunit 4L [Source:HGNC Symbol;Acc:HGNC:7460]	-
ENSG00000108852	30.55119927	43.36758502	39.85237395	232.5863815	203.0913062	233.1978419	37.92371941	222.9585099	-2.559267288	2.34E-30	3.70E-29	MPP2	17	43875357	43909711	-	6114	protein_coding	membrane palmitoylated protein 2 [Source:HGNC Symbol;Acc:HGNC:7220]	-
ENSG00000121236	368.4115206	322.8475774	281.7470158	813.5213159	909.9836981	966.8202371	324.3353713	896.7750837	-1.466979739	2.53E-30	3.98E-29	TRIM6	11	5596109	5612958	+	3947	protein_coding	tripartite motif containing 6 [Source:HGNC Symbol;Acc:HGNC:16277]	-
ENSG00000105255	356.7301797	422.1111609	384.6217486	1121.512415	923.4483151	966.8202371	387.8210297	1003.926989	-1.372935209	2.62E-30	4.12E-29	FSD1	19	4304600	4323843	+	3111	protein_coding	fibronectin type III and SPRY domain containing 1 [Source:HGNC Symbol;Acc:HGNC:13745]	-
ENSG00000152076	35.94258738	40.47641269	38.92557455	292.0605247	194.1148949	232.1969928	38.44819154	239.4574708	-2.640421829	3.05E-30	4.79E-29	CCDC74B	2	130139287	130145134	-	4487	protein_coding	coiled-coil domain containing 74B [Source:HGNC Symbol;Acc:HGNC:25267]	-
ENSG00000141934	915.6374134	982.0348697	1001.870145	2237.714638	1906.365355	2096.778879	966.5141427	2080.286291	-1.106261423	3.43E-30	5.38E-29	PLPP2	19	281040	291504	-	7059	protein_coding	phospholipid phosphatase 2 [Source:HGNC Symbol;Acc:HGNC:9230]	-
ENSG00000086189	584.0670449	577.2707428	571.8352262	1221.344012	1237.622711	1336.133557	577.724338	1265.033427	-1.130954315	3.61E-30	5.65E-29	DIMT1	5	62387254	62403939	-	3736	protein_coding	DIM1 dimethyladenosine transferase 1 homolog [Source:HGNC Symbol;Acc:HGNC:30217]	-
ENSG00000185664	13.47847027	10.60096523	12.97519152	190.1048506	141.3784784	138.1171767	12.35154234	156.5335019	-3.660820018	4.46E-30	6.94E-29	PMEL	12	55954105	55973317	-	3901	protein_coding	premelanosome protein [Source:HGNC Symbol;Acc:HGNC:10880]	-
ENSG00000136521	1560.806857	1744.340642	1605.216551	3161.687934	3239.362437	3161.682328	1636.788016	3187.577566	-0.961757416	4.97E-30	7.73E-29	NDUFB5	3	179604690	179627647	+	5871	protein_coding	NADH:ubiquinone oxidoreductase subunit B5 [Source:HGNC Symbol;Acc:HGNC:7700]	-
ENSG00000152284	201.2784893	207.200684	208.5298637	537.3913654	657.5221296	756.6419247	205.669679	650.5184732	-1.661882567	5.29E-30	8.22E-29	TCF7L1	2	85133410	85310388	+	4414	protein_coding	transcription factor 7 like 1 [Source:HGNC Symbol;Acc:HGNC:11640]	HMG
ENSG00000144455	248.0038529	240.9310279	237.2606449	653.153537	641.8134098	612.5196533	242.0651752	635.8288667	-1.392877746	5.74E-30	8.91E-29	SUMF1	3	3700814	4467281	-	6952	protein_coding	sulfatase modifying factor 1 [Source:HGNC Symbol;Acc:HGNC:20376]	-
ENSG00000102312	316.2947689	308.3917157	328.0869855	960.0825974	746.1641914	851.7225898	317.5911567	852.6564595	-1.425073239	5.75E-30	8.92E-29	PORCN	X	48508962	48520814	+	3011	protein_coding	porcupine O-acyltransferase [Source:HGNC Symbol;Acc:HGNC:17652]	-
ENSG00000079432	868.0134852	861.5693557	873.9718287	1697.137158	1991.641263	2048.738121	867.8515565	1912.505514	-1.139992312	5.92E-30	9.18E-29	CIC	19	42268537	42295797	+	9494	protein_coding	capicua transcriptional repressor [Source:HGNC Symbol;Acc:HGNC:14214]	HMG
ENSG00000149927	5.391388107	7.709792892	12.97519152	170.9881617	124.5477071	152.1290642	8.692124172	149.2216444	-4.10508739	6.04E-30	9.35E-29	DOC2A	16	30005509	30023270	-	6426	protein_coding	double C2 domain alpha [Source:HGNC Symbol;Acc:HGNC:2985]	-
ENSG00000130939	1290.338887	1152.614037	1092.696486	2358.787001	2747.903917	2832.402972	1178.549803	2646.36463	-1.166865576	6.26E-30	9.69E-29	UBE4B	1	10032832	10181239	+	9128	protein_coding	ubiquitination factor E4B [Source:HGNC Symbol;Acc:HGNC:12500]	-
ENSG00000141480	831.1723331	983.9623179	853.582242	2236.6526	1852.506887	2050.73982	889.5722977	2046.633102	-1.20261645	6.82E-30	1.05E-28	ARRB2	17	4710489	4721499	+	4372	protein_coding	arrestin beta 2 [Source:HGNC Symbol;Acc:HGNC:712]	-
ENSG00000113140	26.95694053	23.12937868	24.09678425	183.732621	191.8707921	167.1418008	24.72770115	180.9150713	-2.86882975	7.06E-30	1.09E-28	SPARC	5	151661096	151687165	-	4831	protein_coding	secreted protein acidic and cysteine rich [Source:HGNC Symbol;Acc:HGNC:11219]	-
ENSG00000125731	104.2335034	147.4497891	132.5323134	494.9098345	409.5487667	466.3956837	128.0718686	456.9514283	-1.837473473	7.65E-30	1.18E-28	SH2D3A	19	6752160	6767588	-	5716	protein_coding	SH2 domain containing 3A [Source:HGNC Symbol;Acc:HGNC:16885]	-
ENSG00000214944	682.9091602	622.5657761	646.9059771	1365.781217	1762.742774	1829.552167	650.7936378	1652.692053	-1.344413094	8.19E-30	1.26E-28	ARHGEF28	5	73626158	73941993	+	15617	protein_coding	Rho guanine nucleotide exchange factor 28 [Source:HGNC Symbol;Acc:HGNC:30322]	-
ENSG00000197111	1360.426932	1438.840099	1395.759888	2640.227143	2870.207521	3111.639873	1398.342306	2874.024846	-1.039602684	8.26E-30	1.27E-28	PCBP2	12	53452102	53481162	+	7926	protein_coding	poly(rC) binding protein 2 [Source:HGNC Symbol;Acc:HGNC:8648]	-
ENSG00000114646	61.10239854	56.85972258	76.92434971	295.2466395	277.1466997	284.2411463	64.96215694	285.5448285	-2.135490182	9.37E-30	1.44E-28	CSPG5	3	47562239	47580792	-	4366	protein_coding	chondroitin sulfate proteoglycan 5 [Source:HGNC Symbol;Acc:HGNC:2467]	-
ENSG00000006468	352.2373563	275.6250959	286.3810128	780.5981295	924.5703665	826.7013621	304.7478217	843.9566194	-1.468236626	9.40E-30	1.44E-28	ETV1	7	13891228	13991425	-	9616	protein_coding	ETS variant 1 [Source:HGNC Symbol;Acc:HGNC:3490]	ETS
ENSG00000188322	51.21818701	42.40386091	42.63277213	251.7030703	212.0677176	250.2122767	45.41827335	237.9943549	-2.388786491	9.84E-30	1.51E-28	SBK1	16	28292519	28323849	+	4992	protein_coding	SH3 domain binding kinase 1 [Source:HGNC Symbol;Acc:HGNC:17699]	-
ENSG00000162552	14.37703495	20.23820634	18.53598788	155.0575876	160.4533524	167.1418008	17.71707639	160.884247	-3.186632019	1.15E-29	1.77E-28	WNT4	1	22117305	22143969	-	4527	protein_coding	Wnt family member 4 [Source:HGNC Symbol;Acc:HGNC:12783]	-
ENSG00000143537	584.0670449	658.2235682	501.3984722	1929.723539	1352.071956	1726.464709	581.2296951	1669.420068	-1.522764421	1.16E-29	1.77E-28	ADAM15	1	155050566	155062775	+	6584	protein_coding	ADAM metallopeptidase domain 15 [Source:HGNC Symbol;Acc:HGNC:193]	-
ENSG00000167676	40.4354108	31.80289568	35.21837698	203.9113481	207.5795119	212.1800106	35.81889449	207.8902902	-2.534920928	1.35E-29	2.07E-28	PLIN4	19	4502180	4518465	-	6502	protein_coding	perilipin 4 [Source:HGNC Symbol;Acc:HGNC:29393]	-
ENSG00000164039	6.289952791	9.637241116	12.04839212	135.9408987	136.8902727	151.1282151	9.325195343	141.3197955	-3.926328118	1.52E-29	2.32E-28	BDH2	4	103079435	103099883	-	3383	protein_coding	3-hydroxybutyrate dehydrogenase 2 [Source:HGNC Symbol;Acc:HGNC:32389]	-
ENSG00000134333	6838.077248	6960.979258	6527.448133	12324.95414	14722.43663	12912.95517	6775.501546	13320.11531	-0.975161569	1.53E-29	2.34E-28	LDHA	11	18394388	18408425	+	6210	protein_coding	lactate dehydrogenase A [Source:HGNC Symbol;Acc:HGNC:6535]	-
ENSG00000108797	108.7263268	63.60579136	72.29035274	385.5198925	333.2492705	378.3209623	81.54082364	365.6967084	-2.16212846	1.54E-29	2.35E-28	CNTNAP1	17	42682613	42699814	+	6045	protein_coding	contactin associated protein 1 [Source:HGNC Symbol;Acc:HGNC:8011]	-
ENSG00000186889	70.98661007	72.27930837	70.43675395	282.5021802	300.7097794	282.2394481	71.23422413	288.4838026	-2.017652491	1.74E-29	2.65E-28	TMEM17	2	62500221	62511894	-	2982	protein_coding	transmembrane protein 17 [Source:HGNC Symbol;Acc:HGNC:26623]	-
ENSG00000108515	581.3713508	545.4678471	588.5176153	1409.324786	1238.744763	1230.043552	571.7856044	1292.704367	-1.176600878	1.78E-29	2.71E-28	ENO3	17	4948092	4957131	+	4292	protein_coding	enolase 3 [Source:HGNC Symbol;Acc:HGNC:3354]	-
ENSG00000133466	70.98661007	72.27930837	68.58315517	317.5494432	269.2923398	290.2462409	70.61635787	292.3626746	-2.050218057	1.79E-29	2.73E-28	C1QTNF6	22	37180167	37199385	-	7143	protein_coding	C1q and TNF related 6 [Source:HGNC Symbol;Acc:HGNC:14343]	-
ENSG00000138814	739.5187353	701.5911532	631.1503874	1481.543389	2034.279217	1830.553016	690.7534253	1782.125207	-1.36708628	1.79E-29	2.73E-28	PPP3CA	4	101023409	101348278	-	5213	protein_coding	protein phosphatase 3 catalytic subunit alpha [Source:HGNC Symbol;Acc:HGNC:9314]	-
ENSG00000168772	2.695694053	0.963724112	3.707197576	159.3057407	197.4810492	200.1698213	2.45553858	185.6522037	-6.228756916	2.04E-29	3.10E-28	CXXC4	4	104468312	104494901	-	5819	protein_coding	CXXC finger protein 4 [Source:HGNC Symbol;Acc:HGNC:24593]	-
ENSG00000272031	156.3502551	142.6311685	151.9951006	515.0885617	445.454412	444.3770034	150.3255081	468.306659	-1.638784594	2.09E-29	3.18E-28	ANKRD34A	1	145959442	145964582	-	3677	protein_coding	ankyrin repeat domain 34A [Source:HGNC Symbol;Acc:HGNC:27639]	-
ENSG00000205133	163.5387726	172.506616	190.9206752	500.2200259	602.5416102	507.4304971	175.6553546	536.7307111	-1.610940952	2.21E-29	3.35E-28	TRIQK	8	92883530	93017673	-	6724	protein_coding	triple QxxK/R motif containing [Source:HGNC Symbol;Acc:HGNC:27828]	-
ENSG00000125124	223.7426064	187.9262018	203.8958667	560.7562073	600.2975074	737.6257916	205.188225	632.8931688	-1.624949473	2.29E-29	3.47E-28	BBS2	16	56466836	56520283	-	8337	protein_coding	Bardet-Biedl syndrome 2 [Source:HGNC Symbol;Acc:HGNC:967]	-
ENSG00000134775	324.3818511	317.0652327	303.0634019	788.0323974	787.6800938	1001.849956	314.8368286	859.1874824	-1.449061937	2.34E-29	3.54E-28	FHOD3	18	36297714	36780055	+	7965	protein_coding	formin homology 2 domain containing 3 [Source:HGNC Symbol;Acc:HGNC:26178]	-
ENSG00000010404	1971.450918	1884.080638	1775.747639	3632.170888	4839.407756	4739.02052	1877.093065	4403.533055	-1.230107511	2.37E-29	3.59E-28	IDS	X	149476990	149521096	-	9292	protein_coding	iduronate 2-sulfatase [Source:HGNC Symbol;Acc:HGNC:5389]	-
ENSG00000181856	2.695694053	6.746068781	2.780398182	159.3057407	126.79181	161.1367062	4.074053672	149.0780856	-5.209515357	2.47E-29	3.74E-28	SLC2A4	17	7281667	7288257	+	4046	protein_coding	solute carrier family 2 member 4 [Source:HGNC Symbol;Acc:HGNC:11009]	-
ENSG00000162599	95.24785655	79.02537715	67.65635577	311.1772135	339.9815789	323.2742615	80.64319649	324.811018	-2.008435687	2.61E-29	3.95E-28	NFIA	1	60865259	61462793	+	10872	protein_coding	nuclear factor I A [Source:HGNC Symbol;Acc:HGNC:7784]	CTF/NFI
ENSG00000146828	154.5531257	170.5791677	167.7506903	529.9570975	453.3087719	499.4237043	164.2943279	494.2298579	-1.589885933	2.79E-29	4.21E-28	SLC12A9	7	100826820	100867009	+	8894	protein_coding	solute carrier family 12 member 9 [Source:HGNC Symbol;Acc:HGNC:17435]	-
ENSG00000179364	524.7617757	599.4363974	548.6652413	1277.632041	1187.130398	1259.068176	557.6211381	1241.276872	-1.155130543	2.82E-29	4.25E-28	PACS2	14	105300563	105398147	+	12363	protein_coding	phosphofurin acidic cluster sorting protein 2 [Source:HGNC Symbol;Acc:HGNC:23794]	-
ENSG00000181444	13.47847027	7.709792892	12.04839212	131.6927457	145.866684	156.1324606	11.07888509	144.5639634	-3.699801226	2.96E-29	4.46E-28	ZNF467	7	149764182	149773479	-	2734	protein_coding	zinc finger protein 467 [Source:HGNC Symbol;Acc:HGNC:23154]	zf-C2H2
ENSG00000242612	128.4947499	147.4497891	141.8003073	534.2052506	433.1118464	425.3608704	139.2482821	464.2259891	-1.73786014	3.13E-29	4.71E-28	DECR2	16	401826	412487	+	4046	protein_coding	2,4-dienoyl-CoA reductase 2 [Source:HGNC Symbol;Acc:HGNC:2754]	-
ENSG00000116251	2647.17156	2894.063507	3139.996347	5499.23417	5870.573007	6265.315408	2893.743805	5878.374195	-1.022603024	3.53E-29	5.31E-28	RPL22	1	6185020	6209389	-	4682	protein_coding	ribosomal protein L22 [Source:HGNC Symbol;Acc:HGNC:10315]	-
ENSG00000151470	97.9435506	85.77144593	85.26554426	315.4253666	380.3754299	327.2776579	89.66018026	341.0261515	-1.925687124	3.87E-29	5.82E-28	C4orf33	4	129093317	129116640	+	7015	protein_coding	chromosome 4 open reading frame 33 [Source:HGNC Symbol;Acc:HGNC:27025]	-
ENSG00000085224	361.2230031	337.303439	365.1589613	923.9732962	990.7714	797.6767381	354.5618012	904.1404781	-1.349519627	3.89E-29	5.85E-28	ATRX	X	77504878	77786233	-	19266	protein_coding	ATRX, chromatin remodeler [Source:HGNC Symbol;Acc:HGNC:886]	-
ENSG00000124098	388.1799437	386.4533687	381.8413504	850.6926554	917.838058	912.7743853	385.4915543	893.7683663	-1.213167221	5.09E-29	7.62E-28	FAM210B	20	56358915	56368663	+	3577	protein_coding	family with sequence similarity 210 member B [Source:HGNC Symbol;Acc:HGNC:16102]	-
ENSG00000119599	109.6248915	126.2478586	94.5335382	375.9615481	379.2533785	398.3379445	110.1354294	384.5176237	-1.805112919	5.20E-29	7.79E-28	DCAF4	14	72926332	72959703	+	5581	protein_coding	DDB1 and CUL4 associated factor 4 [Source:HGNC Symbol;Acc:HGNC:20229]	-
ENSG00000141002	636.1837966	685.2078433	665.441965	1545.265685	1399.198115	1362.155634	662.2778683	1435.539812	-1.116235491	5.80E-29	8.68E-28	TCF25	16	89873570	89913627	+	7967	protein_coding	transcription factor 25 [Source:HGNC Symbol;Acc:HGNC:29181]	Others
ENSG00000148303	18762.92918	22768.94586	21583.30429	55030.57507	43458.17338	43686.06266	21038.39311	47391.6037	-1.171624796	6.16E-29	9.20E-28	RPL7A	9	133348214	133351426	+	2242	protein_coding	ribosomal protein L7a [Source:HGNC Symbol;Acc:HGNC:10364]	-
ENSG00000102038	928.217319	789.2900474	802.6082753	1728.998306	2134.141793	1981.681231	840.0385472	1948.273777	-1.213191186	6.17E-29	9.20E-28	SMARCA1	X	129446501	129523500	-	4363	protein_coding	SWI/SNF related, matrix associated, actin dependent regulator of chromatin, subfamily a, member 1 [Source:HGNC Symbol;Acc:HGNC:11097]	-
ENSG00000162591	16.17416432	21.20193045	26.87718243	175.2363148	172.795918	164.1392535	21.41775907	170.7238288	-2.996660291	6.21E-29	9.26E-28	MEGF6	1	3489920	3611495	-	7039	protein_coding	multiple EGF like domains 6 [Source:HGNC Symbol;Acc:HGNC:3232]	-
ENSG00000198435	87.16077439	82.88027359	122.33752	396.1402753	345.591836	457.3880418	97.45952267	399.7067177	-2.036619947	6.45E-29	9.61E-28	NRARP	9	137300482	137302251	-	1770	protein_coding	NOTCH regulated ankyrin repeat protein [Source:HGNC Symbol;Acc:HGNC:33843]	-
ENSG00000147383	838.3608506	1037.930868	976.8465614	2025.306984	2180.145901	2036.727932	951.0460934	2080.726939	-1.129812206	6.62E-29	9.85E-28	NSDHL	X	152830967	152869729	+	1996	protein_coding	NAD(P) dependent steroid dehydrogenase-like [Source:HGNC Symbol;Acc:HGNC:13398]	-
ENSG00000132382	939.8986599	921.3202506	985.187756	1877.683664	1868.215607	2056.744914	948.8022222	1934.214728	-1.027754705	6.91E-29	1.03E-27	MYBBP1A	17	4538897	4555631	-	6203	protein_coding	MYB binding protein 1a [Source:HGNC Symbol;Acc:HGNC:7546]	-
ENSG00000179912	241.7139001	217.8016492	231.6998485	568.1904752	664.2544381	707.6003184	230.4051326	646.6817439	-1.488645638	7.81E-29	1.16E-27	R3HDM2	12	57253762	57431005	-	5903	protein_coding	R3H domain containing 2 [Source:HGNC Symbol;Acc:HGNC:29167]	-
ENSG00000089199	26.95694053	30.83917157	24.09678425	172.0502	176.1620723	225.191049	27.29763212	191.1344404	-2.810468239	8.27E-29	1.22E-27	CHGB	20	5911430	5925361	+	4535	protein_coding	chromogranin B [Source:HGNC Symbol;Acc:HGNC:1930]	-
ENSG00000103067	242.6124648	254.4231654	219.6514564	620.2303505	618.25033	650.5519194	238.8956956	629.6775333	-1.398776522	8.37E-29	1.24E-27	ESRP2	16	68229111	68238102	-	5563	protein_coding	epithelial splicing regulatory protein 2 [Source:HGNC Symbol;Acc:HGNC:26152]	-
ENSG00000141576	194.0899718	185.0350294	200.1886691	637.2229629	506.0451885	557.4729524	193.1045568	566.9137013	-1.553840073	8.92E-29	1.32E-27	RNF157	17	76142453	76240373	-	7805	protein_coding	ring finger protein 157 [Source:HGNC Symbol;Acc:HGNC:29402]	-
ENSG00000134686	2210.469124	2563.506137	2450.457598	4950.160383	4508.402588	4733.015426	2408.144286	4730.526132	-0.97429941	9.22E-29	1.36E-27	PHC2	1	33323623	33431052	-	4975	protein_coding	polyhomeotic homolog 2 [Source:HGNC Symbol;Acc:HGNC:3183]	-
ENSG00000175938	77.27656286	66.4969637	79.70474789	286.7503333	288.3672138	317.2691668	74.49275815	297.462238	-1.996885843	9.63E-29	1.42E-27	ORAI3	16	30949066	30956461	+	2643	protein_coding	ORAI calcium release-activated calcium modulator 3 [Source:HGNC Symbol;Acc:HGNC:28185]	-
ENSG00000126603	263.2794525	241.894752	252.0894352	617.0442357	794.4124023	895.7599505	252.4212132	769.0721962	-1.607329777	9.67E-29	1.43E-27	GLIS2	16	4314761	4339597	+	4469	protein_coding	GLIS family zinc finger 2 [Source:HGNC Symbol;Acc:HGNC:29450]	zf-C2H2
ENSG00000082014	87.16077439	98.29985938	99.16753517	442.8699592	304.0759336	391.3320007	94.87605631	379.4259645	-2.001269491	9.79E-29	1.44E-27	SMARCD3	7	151238764	151277896	-	5198	protein_coding	SWI/SNF related, matrix associated, actin dependent regulator of chromatin, subfamily d, member 3 [Source:HGNC Symbol;Acc:HGNC:11108]	-
ENSG00000072954	106.9291974	115.6468934	100.0943346	465.1727629	334.3713219	405.3438882	107.5568085	401.6293243	-1.902002433	1.06E-28	1.56E-27	TMEM38A	19	16661127	16690029	+	3005	protein_coding	transmembrane protein 38A [Source:HGNC Symbol;Acc:HGNC:28462]	-
ENSG00000175727	587.6613036	586.9079839	610.7608007	1207.537515	1294.847334	1348.143747	595.1100294	1283.509532	-1.108991392	1.11E-28	1.63E-27	MLXIP	12	122078722	122147347	+	13905	protein_coding	MLX interacting protein [Source:HGNC Symbol;Acc:HGNC:17055]	bHLH
ENSG00000090661	334.2660626	378.7435758	325.3065873	1137.442989	834.8062533	920.7811782	346.1054086	964.3434734	-1.479007836	1.13E-28	1.66E-27	CERS4	19	8206736	8262421	+	4059	protein_coding	ceramide synthase 4 [Source:HGNC Symbol;Acc:HGNC:23747]	Homeobox
ENSG00000170004	1745.012617	1567.979129	1607.996949	3112.834174	3103.594216	3242.751106	1640.329565	3153.059832	-0.942657986	1.17E-28	1.71E-27	CHD3	17	7884806	7912760	+	9758	protein_coding	chromodomain helicase DNA binding protein 3 [Source:HGNC Symbol;Acc:HGNC:1918]	-
ENSG00000053918	12.57990558	11.56468934	7.414395153	122.1344012	144.7446326	163.1384044	10.51966336	143.3391461	-3.768123867	1.20E-28	1.76E-27	KCNQ1	11	2444684	2849110	+	4447	protein_coding	potassium voltage-gated channel subfamily Q member 1 [Source:HGNC Symbol;Acc:HGNC:6294]	-
ENSG00000053371	766.4756758	823.0203913	836.8998529	2326.925853	1741.423797	1840.561507	808.79864	1969.637052	-1.284280716	1.23E-28	1.80E-27	AKR7A2	1	19303965	19312146	-	1781	protein_coding	aldo-keto reductase family 7 member A2 [Source:HGNC Symbol;Acc:HGNC:389]	-
ENSG00000150764	89.85646844	82.88027359	65.80275698	307.9910987	314.1743964	317.2691668	79.51316634	313.1448873	-1.977125597	1.29E-28	1.89E-27	DIXDC1	11	111927144	112022584	+	8509	protein_coding	DIX domain containing 1 [Source:HGNC Symbol;Acc:HGNC:23695]	-
ENSG00000130720	462.7608125	488.6081246	515.3004631	1661.027857	1085.023719	1501.27366	488.8898001	1415.775079	-1.534567901	1.31E-28	1.91E-27	FIBCD1	9	130902438	130939286	-	3831	protein_coding	fibrinogen C domain containing 1 [Source:HGNC Symbol;Acc:HGNC:25922]	-
ENSG00000165238	35.94258738	31.80289568	33.36477819	219.8419222	171.6738666	275.2335043	33.70342042	222.2497644	-2.722091108	1.39E-28	2.03E-27	WNK2	9	93184916	93320572	+	13198	protein_coding	WNK lysine deficient protein kinase 2 [Source:HGNC Symbol;Acc:HGNC:14542]	-
ENSG00000068366	1649.764761	1390.653893	1427.271067	2926.977476	3307.807573	3112.640722	1489.229907	3115.80859	-1.064690363	1.53E-28	2.23E-27	ACSL4	X	109624244	109733403	-	6415	protein_coding	acyl-CoA synthetase long chain family member 4 [Source:HGNC Symbol;Acc:HGNC:3571]	-
ENSG00000126878	166.2344666	225.5114421	229.8462497	748.7369814	577.8564791	658.5587122	207.1973862	661.7173909	-1.676705869	1.74E-28	2.53E-27	AIF1L	9	131096476	131123152	+	5299	protein_coding	allograft inflammatory factor 1 like [Source:HGNC Symbol;Acc:HGNC:28904]	-
ENSG00000124191	450.1809069	519.4472961	459.6924995	1043.983621	1138.882187	1278.084309	476.4402342	1153.650039	-1.27666621	1.77E-28	2.58E-27	TOX2	20	43914864	44069616	+	3223	protein_coding	TOX high mobility group box family member 2 [Source:HGNC Symbol;Acc:HGNC:16095]	HMG
ENSG00000167191	8.985646844	9.637241116	11.12159273	142.3131284	123.4256557	143.1214223	9.914826896	136.2867355	-3.782310151	1.85E-28	2.69E-27	GPRC5B	16	19856691	19886167	-	6667	protein_coding	G protein-coupled receptor class C group 5 member B [Source:HGNC Symbol;Acc:HGNC:13308]	-
ENSG00000108511	469.0507653	528.1208131	499.5448734	1464.550776	1073.803205	1322.12167	498.9054839	1286.825217	-1.36771164	1.88E-28	2.73E-27	HOXB6	17	48595751	48604992	-	2604	protein_coding	homeobox B6 [Source:HGNC Symbol;Acc:HGNC:5117]	Homeobox
ENSG00000116016	480.7321062	446.2042636	433.7421164	1005.750243	1467.643252	1495.268565	453.5594954	1322.887353	-1.544200083	1.96E-28	2.83E-27	EPAS1	2	46293667	46386703	+	7302	protein_coding	endothelial PAS domain protein 1 [Source:HGNC Symbol;Acc:HGNC:3374]	Others
ENSG00000100304	655.9522196	633.1667413	619.1019953	1387.021983	1271.284254	1400.1879	636.0736521	1352.831379	-1.088914588	1.99E-28	2.89E-27	TTLL12	22	43166622	43187133	-	4622	protein_coding	tubulin tyrosine ligase like 12 [Source:HGNC Symbol;Acc:HGNC:28974]	-
ENSG00000103381	344.1502741	363.3239901	345.696174	820.9555838	877.4442071	795.6750398	351.0568127	831.3582769	-1.243614844	2.04E-28	2.95E-27	CPPED1	16	12659799	12804017	-	6484	protein_coding	calcineurin like phosphoesterase domain containing 1 [Source:HGNC Symbol;Acc:HGNC:25632]	-
ENSG00000210140	1588.662362	1408.000927	1468.05024	4642.169285	3289.854751	3384.871679	1488.237843	3772.298571	-1.341738821	2.05E-28	2.97E-27	MT-TC	MT	5761	5826	-	66	Mt_tRNA	mitochondrially encoded tRNA cysteine [Source:HGNC Symbol;Acc:HGNC:7477]	-
ENSG00000183114	25.15981116	33.7303439	32.43797879	185.8566975	180.6502779	208.1766142	30.44271129	191.5611965	-2.656994982	2.16E-28	3.13E-27	FAM43B	1	20552439	20555010	+	2572	protein_coding	family with sequence similarity 43 member B [Source:HGNC Symbol;Acc:HGNC:31791]	-
ENSG00000198915	33.24689332	28.91172335	33.36477819	195.415042	178.4061751	204.1732178	31.84113162	192.6648116	-2.596505485	2.20E-28	3.17E-27	RASGEF1A	10	43194535	43266919	-	6073	protein_coding	RasGEF domain family member 1A [Source:HGNC Symbol;Acc:HGNC:24246]	-
ENSG00000167971	20.66698774	27.94799924	28.73078122	192.2289271	154.8430954	221.1876526	25.78192273	189.4198917	-2.88129323	2.37E-28	3.42E-27	CASKIN1	16	2177180	2196525	-	5889	protein_coding	CASK interacting protein 1 [Source:HGNC Symbol;Acc:HGNC:20879]	-
ENSG00000162769	385.4842496	363.3239901	351.2569704	823.0796604	869.5898471	879.7463648	366.6884033	857.4719574	-1.225339736	2.66E-28	3.83E-27	FLVCR1	1	212858255	212899363	+	6442	protein_coding	feline leukemia virus subgroup C cellular receptor 1 [Source:HGNC Symbol;Acc:HGNC:24682]	-
ENSG00000100320	1524.864269	1526.538993	1484.732629	2732.624472	2913.967527	3018.560906	1512.045297	2888.384302	-0.933842111	2.67E-28	3.84E-27	RBFOX2	22	35738736	36028425	-	10014	protein_coding	RNA binding fox-1 homolog 2 [Source:HGNC Symbol;Acc:HGNC:9906]	-
ENSG00000141570	109.6248915	124.3204104	126.0447176	417.3810407	377.0092757	381.3235097	119.9966732	391.9046087	-1.708324016	2.75E-28	3.95E-27	CBX8	17	79792132	79801683	-	4164	protein_coding	chromobox 8 [Source:HGNC Symbol;Acc:HGNC:15962]	-
ENSG00000188833	8.08708216	0.963724112	6.487595759	176.2983531	123.4256557	129.1095348	5.179467343	142.9445145	-4.767768764	2.91E-28	4.18E-27	ENTPD8	9	137434364	137441816	-	2836	protein_coding	ectonucleoside triphosphate diphosphohydrolase 8 [Source:HGNC Symbol;Acc:HGNC:24860]	-
ENSG00000124181	868.9120498	774.8341857	777.5846917	1800.15487	1624.73045	1678.423952	807.1103091	1701.103091	-1.075407863	2.94E-28	4.22E-27	PLCG1	20	41136960	41196801	+	9648	protein_coding	phospholipase C gamma 1 [Source:HGNC Symbol;Acc:HGNC:9065]	-
ENSG00000175274	233.626818	201.4183393	251.1626358	618.106274	598.0534046	677.5748452	228.735931	631.2448413	-1.464270824	3.00E-28	4.30E-27	TP53I11	11	44885903	44951306	-	7345	protein_coding	tumor protein p53 inducible protein 11 [Source:HGNC Symbol;Acc:HGNC:16842]	-
ENSG00000136378	53.01531638	53.96855025	37.99877516	274.005874	223.2882317	236.2003892	48.32754726	244.498165	-2.33950635	3.83E-28	5.47E-27	ADAMTS7	15	78759203	78811431	-	7730	protein_coding	ADAM metallopeptidase with thrombospondin type 1 motif 7 [Source:HGNC Symbol;Acc:HGNC:223]	-
ENSG00000247095	27.85550522	22.16565457	26.87718243	157.1816642	219.9220775	179.1519901	25.63278074	185.4185773	-2.851521979	3.92E-28	5.59E-27	MIR210HG	11	565660	568457	-	2321	lincRNA	MIR210 host gene [Source:HGNC Symbol;Acc:HGNC:39524]	-
ENSG00000158864	1580.57528	1694.226988	1464.343043	3088.407293	3055.346005	3067.602512	1579.715104	3070.451937	-0.958937716	3.97E-28	5.67E-27	NDUFS2	1	161197104	161214395	+	3658	protein_coding	NADH:ubiquinone oxidoreductase core subunit S2 [Source:HGNC Symbol;Acc:HGNC:7708]	-
ENSG00000007516	62.00096323	51.07737791	67.65635577	288.8744098	238.9969515	282.2394481	60.24489897	270.0369365	-2.163509628	4.07E-28	5.79E-27	BAIAP3	16	1333601	1349441	+	6146	protein_coding	BAI1 associated protein 3 [Source:HGNC Symbol;Acc:HGNC:948]	-
ENSG00000235823	252.4966763	241.894752	207.6030643	591.5553172	644.0575126	683.5799399	233.9981642	639.7309232	-1.451067167	4.18E-28	5.95E-27	OLMALINC	10	100373513	100454043	+	7763	lincRNA	oligodendrocyte maturation-associated long intergenic non-coding RNA [Source:HGNC Symbol;Acc:HGNC:28060]	-
ENSG00000175155	52.1167517	59.75089492	55.60796365	274.005874	255.8277228	228.1935963	55.82520342	252.675731	-2.178832117	4.47E-28	6.36E-27	YPEL2	17	59331689	59401729	+	8667	protein_coding	yippee like 2 [Source:HGNC Symbol;Acc:HGNC:18326]	-
ENSG00000158286	173.4229841	167.6879954	189.0670764	521.4607913	490.3364686	488.4143641	176.7260186	500.0705413	-1.500352914	4.59E-28	6.52E-27	RNF207	1	6205475	6221299	+	6585	protein_coding	ring finger protein 207 [Source:HGNC Symbol;Acc:HGNC:32947]	-
ENSG00000065809	591.2555624	601.3638456	663.5883662	1258.515352	1532.722234	1476.252432	618.7359247	1422.496673	-1.200955186	4.97E-28	7.05E-27	FAM107B	10	14518557	14774897	-	7019	protein_coding	family with sequence similarity 107 member B [Source:HGNC Symbol;Acc:HGNC:23726]	-
ENSG00000168461	1232.830747	1230.67569	1088.062489	2278.072092	2435.973623	2577.18645	1183.856309	2430.410722	-1.037836156	5.16E-28	7.31E-27	RAB31	18	9708165	9862551	+	5586	protein_coding	RAB31, member RAS oncogene family [Source:HGNC Symbol;Acc:HGNC:9771]	-
ENSG00000143799	1868.115979	1851.314018	1696.969691	3331.614058	3424.500921	3648.094994	1805.466563	3468.069991	-0.94186386	5.16E-28	7.31E-27	PARP1	1	226360691	226408079	-	7169	protein_coding	poly(ADP-ribose) polymerase 1 [Source:HGNC Symbol;Acc:HGNC:270]	Others
ENSG00000231789	273.1636641	280.4437165	328.0869855	868.7473061	697.9159805	802.6809836	293.898122	789.7814234	-1.426607593	5.17E-28	7.31E-27	PIK3CD-AS2	1	9672426	9687555	-	939	antisense	PIK3CD antisense RNA 2 [Source:HGNC Symbol;Acc:HGNC:51334]	-
ENSG00000110719	832.9694625	833.6213565	739.5859165	2149.565461	1619.120193	2007.703308	802.0589118	1925.462987	-1.263774279	5.17E-28	7.31E-27	TCIRG1	11	68039016	68050895	+	4384	protein_coding	T cell immune regulator 1, ATPase H+ transporting V0 subunit a3 [Source:HGNC Symbol;Acc:HGNC:11647]	-
ENSG00000255248	378.2957321	315.1377845	319.745791	825.2037369	1206.205272	963.8176898	337.7264359	998.4088995	-1.562727374	5.60E-28	7.91E-27	MIR100HG	11	122028327	122556721	-	19385	processed_transcript	mir-100-let-7a-2-mir-125b-1 cluster host gene [Source:HGNC Symbol;Acc:HGNC:39522]	-
ENSG00000127415	88.95790376	73.24303248	87.11914305	363.2170888	277.1466997	364.3090748	83.10669309	334.8909545	-2.010468747	5.75E-28	8.11E-27	IDUA	4	986997	1004506	+	4000	protein_coding	iduronidase, alpha-L- [Source:HGNC Symbol;Acc:HGNC:5391]	-
ENSG00000103811	68.29091602	74.20675659	66.72955638	319.6735197	249.0954143	306.2598267	69.74240966	291.6762535	-2.06585716	5.75E-28	8.11E-27	CTSH	15	78921058	78949574	-	5892	protein_coding	cathepsin H [Source:HGNC Symbol;Acc:HGNC:2535]	-
ENSG00000164068	414.2383195	390.3082652	400.3773383	997.2539369	858.369333	969.8227844	401.6413077	941.8153514	-1.229726102	5.78E-28	8.15E-27	RNF123	3	49689499	49721529	+	7458	protein_coding	ring finger protein 123 [Source:HGNC Symbol;Acc:HGNC:21148]	-
ENSG00000110013	312.7005102	287.1897852	291.0150098	752.9851345	684.4513636	765.6495666	296.9684351	734.3620216	-1.306250057	5.87E-28	8.27E-27	SIAE	11	124633113	124695707	-	8139	protein_coding	sialic acid acetylesterase [Source:HGNC Symbol;Acc:HGNC:18187]	-
ENSG00000157827	913.8402841	774.8341857	778.5114911	1675.896392	2058.964348	2122.800955	822.3953203	1952.553898	-1.247195221	6.48E-28	9.12E-27	FMNL2	2	152335237	152649834	+	6519	protein_coding	formin like 2 [Source:HGNC Symbol;Acc:HGNC:18267]	-
ENSG00000136068	8839.180801	7468.861865	6950.068657	16658.07029	15051.19769	16860.30405	7752.703774	16189.85734	-1.062300241	7.49E-28	1.05E-26	FLNB	3	58008400	58172251	+	13952	protein_coding	filamin B [Source:HGNC Symbol;Acc:HGNC:3755]	-
ENSG00000264112	64.69665728	59.75089492	37.99877516	289.9364481	261.4379799	249.2114276	54.14877578	266.8619518	-2.300466761	7.65E-28	1.07E-26	AC015813.1	17	57989039	57994850	-	5812	lincRNA	novel transcript	-
ENSG00000115107	421.426837	345.0132319	344.7693746	1039.735468	847.1488188	1059.899204	370.4031478	982.2611635	-1.40692065	7.67E-28	1.08E-26	STEAP3	2	119223831	119265652	+	4562	protein_coding	STEAP3 metalloreductase [Source:HGNC Symbol;Acc:HGNC:24592]	-
ENSG00000178531	128.4947499	131.0664792	123.2643194	382.3337777	400.5723554	489.4152132	127.6085162	424.1071154	-1.733771251	8.11E-28	1.14E-26	CTXN1	19	7924485	7926166	-	1274	protein_coding	cortexin 1 [Source:HGNC Symbol;Acc:HGNC:31108]	-
ENSG00000198467	5930.526917	6555.251407	6498.717352	13627.01306	11627.81882	11741.96172	6328.165225	12332.26453	-0.962623806	1.05E-27	1.47E-26	TPM2	9	35681992	35690121	-	3248	protein_coding	tropomyosin 2 [Source:HGNC Symbol;Acc:HGNC:12011]	-
ENSG00000137171	276.7579228	337.303439	329.0137849	856.0028468	748.4082943	792.6724925	314.3583823	799.0278779	-1.346816558	1.21E-27	1.69E-26	KLC4	6	43040777	43075099	+	6421	protein_coding	kinesin light chain 4 [Source:HGNC Symbol;Acc:HGNC:21624]	-
ENSG00000115073	678.4163367	714.1195667	699.7335426	1669.524163	1482.22992	1392.181107	697.4231487	1514.645063	-1.118856607	1.53E-27	2.13E-26	ACTR1B	2	97655963	97664107	-	2892	protein_coding	ARP1 actin related protein 1 homolog B [Source:HGNC Symbol;Acc:HGNC:168]	-
ENSG00000188613	26.05837585	32.76661979	31.5111794	186.9187358	189.6266892	175.1485937	30.11205835	183.8980062	-2.612150259	1.59E-27	2.22E-26	NANOS1	10	119029716	119033732	+	4017	protein_coding	nanos C2HC-type zinc finger 1 [Source:HGNC Symbol;Acc:HGNC:23044]	-
ENSG00000150760	318.990463	263.0966825	279.893417	691.3869147	802.2667622	930.7896692	287.3268542	808.1477821	-1.491670731	1.65E-27	2.29E-26	DOCK1	10	126905409	127452517	+	8142	protein_coding	dedicator of cytokinesis 1 [Source:HGNC Symbol;Acc:HGNC:2987]	-
ENSG00000174206	164.4373373	162.8693749	155.7022982	430.1254999	483.6041602	493.4186096	161.0030034	469.0494232	-1.542727824	1.70E-27	2.37E-26	C12orf66	12	64186316	64222296	-	5999	protein_coding	chromosome 12 open reading frame 66 [Source:HGNC Symbol;Acc:HGNC:26517]	-
ENSG00000177868	90.75503313	114.6831693	128.8251158	409.9467728	384.8636356	369.3133204	111.4211061	388.0412429	-1.801223555	1.74E-27	2.42E-26	SVBP	1	42807052	42817252	-	1208	protein_coding	small vasohibin binding protein [Source:HGNC Symbol;Acc:HGNC:29204]	-
ENSG00000143373	380.9914262	410.5464715	396.6701407	868.7473061	890.908824	970.8236335	396.0693461	910.1599212	-1.201025115	1.75E-27	2.43E-26	ZNF687	1	151281618	151292180	+	6349	protein_coding	zinc finger protein 687 [Source:HGNC Symbol;Acc:HGNC:29277]	zf-C2H2
ENSG00000136425	446.5866482	517.5198479	495.8376759	1549.513838	1132.149878	1181.001946	486.6480573	1287.555221	-1.404119323	1.78E-27	2.47E-26	CIB2	15	78104606	78131544	-	2146	protein_coding	calcium and integrin binding family member 2 [Source:HGNC Symbol;Acc:HGNC:24579]	-
ENSG00000142102	625.4010204	568.5972258	668.2223632	1601.553713	1282.504768	1466.243941	620.7402031	1450.100808	-1.224110607	1.84E-27	2.55E-26	PGGHG	11	289135	296107	+	5260	protein_coding	protein-glucosylgalactosylhydroxylysine glucosidase [Source:HGNC Symbol;Acc:HGNC:26210]	-
ENSG00000099821	1023.465176	1026.366179	1101.03768	2380.027766	1973.68844	2384.022572	1050.289678	2245.912926	-1.09683783	1.88E-27	2.60E-26	POLRMT	19	617224	633604	-	5124	protein_coding	RNA polymerase mitochondrial [Source:HGNC Symbol;Acc:HGNC:9200]	-
ENSG00000231925	1118.713032	1064.915143	1019.479334	2272.761901	1993.885366	2266.923227	1067.702503	2177.856831	-1.028567086	1.91E-27	2.65E-26	TAPBP	6	33299694	33314387	-	5056	protein_coding	TAP binding protein [Source:HGNC Symbol;Acc:HGNC:11566]	-
ENSG00000138821	241.7139001	205.2732358	199.2618697	554.3839777	716.9908546	617.5238988	215.4163352	629.6329104	-1.546112874	1.96E-27	2.71E-26	SLC39A8	4	102251041	102431258	-	6480	protein_coding	solute carrier family 39 member 8 [Source:HGNC Symbol;Acc:HGNC:20862]	-
ENSG00000170381	53.01531638	52.04110202	57.46156244	221.9659987	270.4143912	244.207182	54.17266028	245.5291907	-2.179504907	1.99E-27	2.75E-26	SEMA3E	7	83363238	83649113	-	8424	protein_coding	semaphorin 3E [Source:HGNC Symbol;Acc:HGNC:10727]	-
ENSG00000005981	16.17416432	8.673517004	12.04839212	124.2584778	161.5754039	142.1205732	12.29869115	142.6514849	-3.528306969	2.00E-27	2.76E-26	ASB4	7	95478444	95540232	+	4605	protein_coding	ankyrin repeat and SOCS box containing 4 [Source:HGNC Symbol;Acc:HGNC:16009]	-
ENSG00000175161	21.56555243	22.16565457	34.29157758	174.1742765	172.795918	190.1613303	26.00759486	179.0438416	-2.783668609	2.12E-27	2.93E-26	CADM2	3	84958981	86074429	+	9990	protein_coding	cell adhesion molecule 2 [Source:HGNC Symbol;Acc:HGNC:29849]	-
ENSG00000142082	563.4000571	649.5500512	611.6876001	1637.663015	1274.650408	1417.202335	608.2125695	1443.171919	-1.247175133	2.15E-27	2.97E-26	SIRT3	11	215458	236931	-	5202	protein_coding	sirtuin 3 [Source:HGNC Symbol;Acc:HGNC:14931]	-
ENSG00000180902	38.63828143	53.00482614	60.24196062	281.4401419	226.654386	244.207182	50.62835606	250.7672366	-2.310671078	2.19E-27	3.02E-26	D2HGDH	2	241734579	241768816	+	5279	protein_coding	D-2-hydroxyglutarate dehydrogenase [Source:HGNC Symbol;Acc:HGNC:28358]	-
ENSG00000180340	283.9464403	286.2260611	269.6986237	865.5611912	638.4472555	846.7183443	279.9570417	783.575597	-1.485697454	2.31E-27	3.17E-26	FZD2	17	44557459	44559570	+	2112	protein_coding	frizzled class receptor 2 [Source:HGNC Symbol;Acc:HGNC:4040]	-
ENSG00000116171	806.0125219	877.9526656	820.2174638	1597.30556	1868.215607	1865.582735	834.7275505	1777.034634	-1.090314095	2.35E-27	3.23E-26	SCP2	1	52927229	53051703	+	8305	protein_coding	sterol carrier protein 2 [Source:HGNC Symbol;Acc:HGNC:10606]	-
ENSG00000167986	3933.017624	4023.548166	3555.202476	7544.719881	6852.367996	7139.056678	3837.256088	7178.714851	-0.903709202	3.47E-27	4.74E-26	DDB1	11	61299451	61342596	-	13950	protein_coding	damage specific DNA binding protein 1 [Source:HGNC Symbol;Acc:HGNC:2717]	-
ENSG00000080822	742.2144293	726.6479801	766.4630989	1427.379437	1655.025838	1632.384893	745.1085028	1571.596723	-1.076604419	3.61E-27	4.93E-26	CLDND1	3	98497912	98523066	-	5217	protein_coding	claudin domain containing 1 [Source:HGNC Symbol;Acc:HGNC:1322]	-
ENSG00000176490	737.7216059	716.0470149	712.7087341	1648.283397	1387.977601	1672.418857	722.1591183	1569.559952	-1.120343621	4.17E-27	5.68E-26	DIRAS1	19	2714567	2721418	-	3485	protein_coding	DIRAS family GTPase 1 [Source:HGNC Symbol;Acc:HGNC:19127]	-
ENSG00000015532	477.1378474	496.3179174	481.9356849	1314.80338	997.5037085	1248.058836	485.1304833	1186.788642	-1.291261593	4.27E-27	5.82E-26	XYLT2	17	50346092	50363138	+	5472	protein_coding	xylosyltransferase 2 [Source:HGNC Symbol;Acc:HGNC:15517]	-
ENSG00000064687	511.2833054	438.4944708	524.5684571	1630.228747	1087.267822	1410.196391	491.4487444	1375.897653	-1.48528443	4.48E-27	6.10E-26	ABCA7	19	1040101	1065572	+	8367	protein_coding	ATP binding cassette subfamily A member 7 [Source:HGNC Symbol;Acc:HGNC:37]	-
ENSG00000161714	722.4460063	810.4919778	837.8266523	1569.692565	1681.955072	1778.508863	790.2548788	1676.718833	-1.085665604	4.90E-27	6.65E-26	PLCD3	17	45108967	45133354	-	6740	protein_coding	phospholipase C delta 3 [Source:HGNC Symbol;Acc:HGNC:9061]	-
ENSG00000106546	343.2517095	342.1220596	338.2817789	752.9851345	1060.338588	1086.92213	341.218516	966.7486174	-1.50250795	5.32E-27	7.21E-26	AHR	7	16916359	17346152	+	8081	protein_coding	aryl hydrocarbon receptor [Source:HGNC Symbol;Acc:HGNC:348]	bHLH
ENSG00000276180	76.37799818	74.20675659	67.65635577	283.5642185	288.3672138	267.2267115	72.74703685	279.7193813	-1.942437516	5.34E-27	7.23E-26	HIST1H4I	6	27138588	27139881	+	1294	protein_coding	histone cluster 1 H4 family member i [Source:HGNC Symbol;Acc:HGNC:4793]	-
ENSG00000115257	103.3349387	120.4655139	102.8747327	424.8153086	328.7610648	383.3252079	108.8917285	378.9671938	-1.800830043	5.43E-27	7.35E-26	PCSK4	19	1481428	1490752	-	3792	protein_coding	proprotein convertase subtilisin/kexin type 4 [Source:HGNC Symbol;Acc:HGNC:8746]	-
ENSG00000010361	129.3933146	166.7242713	122.33752	461.9866481	427.5015894	441.3744561	139.4850353	443.6208978	-1.670974074	5.60E-27	7.58E-26	FUZ	19	49806869	49817376	-	2950	protein_coding	fuzzy planar cell polarity protein [Source:HGNC Symbol;Acc:HGNC:26219]	-
ENSG00000113758	2714.563912	2717.701995	2601.525899	5321.873778	4620.60773	5293.490925	2677.930602	5078.657478	-0.92347766	7.19E-27	9.70E-26	DBN1	5	177456608	177474401	-	5119	protein_coding	drebrin 1 [Source:HGNC Symbol;Acc:HGNC:2695]	-
ENSG00000100302	18.86985837	22.16565457	20.38958667	163.5538938	136.8902727	178.151141	20.4750332	159.5317692	-2.96488651	7.43E-27	1.00E-25	RASD2	22	35540868	35554001	+	3412	protein_coding	RASD family member 2 [Source:HGNC Symbol;Acc:HGNC:18229]	-
ENSG00000103363	2149.366725	2869.00668	2790.592976	7723.14231	5841.39967	5972.06662	2602.988794	6512.202867	-1.323129101	8.25E-27	1.11E-25	ELOB	16	2771414	2777297	-	1128	protein_coding	elongin B [Source:HGNC Symbol;Acc:HGNC:11619]	-
ENSG00000073350	258.7866291	289.1172335	305.8438001	833.7000431	651.9118725	814.6911729	284.5825542	766.7676962	-1.43100205	8.90E-27	1.19E-25	LLGL2	17	75525080	75575208	+	7909	protein_coding	LLGL2, scribble cell polarity complex component [Source:HGNC Symbol;Acc:HGNC:6629]	-
ENSG00000130751	32.34832864	40.47641269	32.43797879	207.0974629	171.6738666	222.1885017	35.08757337	200.3199437	-2.516655525	9.27E-27	1.24E-25	NPAS1	19	47019820	47045775	+	2582	protein_coding	neuronal PAS domain protein 1 [Source:HGNC Symbol;Acc:HGNC:7894]	Others
ENSG00000141385	1022.566611	1101.53666	1052.844112	1988.135644	2052.232039	2221.885017	1058.982461	2087.417567	-0.979415341	9.75E-27	1.31E-25	AFG3L2	18	12328944	12377314	-	6624	protein_coding	AFG3 like matrix AAA peptidase subunit 2 [Source:HGNC Symbol;Acc:HGNC:315]	-
ENSG00000157483	703.5761479	697.7362568	661.7347674	1326.485801	1493.450434	1511.282151	687.6823907	1443.739462	-1.070024858	9.94E-27	1.33E-25	MYO1E	15	59132434	59372900	-	9106	protein_coding	myosin IE [Source:HGNC Symbol;Acc:HGNC:7599]	-
ENSG00000113119	111.4220209	116.6106175	130.6787146	578.810858	362.4226073	433.3676632	119.570451	458.2003761	-1.938733877	1.01E-26	1.35E-25	TMCO6	5	140639427	140645408	+	3502	protein_coding	transmembrane and coiled-coil domains 6 [Source:HGNC Symbol;Acc:HGNC:28814]	-
ENSG00000013583	318.990463	325.7387497	344.7693746	883.6158419	716.9908546	892.7574032	329.8328624	831.1213666	-1.334088523	1.09E-26	1.45E-25	HEBP1	12	12974864	13000273	-	3442	protein_coding	heme binding protein 1 [Source:HGNC Symbol;Acc:HGNC:17176]	-
ENSG00000110711	1192.395336	1425.347961	1345.71272	3360.289091	2584.08441	2993.539678	1321.152006	2979.304393	-1.173568291	1.09E-26	1.45E-25	AIP	11	67483041	67491103	+	1640	protein_coding	aryl hydrocarbon receptor interacting protein [Source:HGNC Symbol;Acc:HGNC:358]	-
ENSG00000247596	1390.079567	1529.430165	1398.540286	3350.730746	2711.998272	2934.489581	1439.350006	2999.072866	-1.059352589	1.12E-26	1.49E-25	TWF2	3	52228610	52239260	-	1824	protein_coding	twinfilin actin binding protein 2 [Source:HGNC Symbol;Acc:HGNC:9621]	-
ENSG00000100376	297.4249105	259.241786	272.4790219	742.3647518	670.9867466	660.5604104	276.3819061	691.3039696	-1.32194156	1.13E-26	1.51E-25	FAM118A	22	45308968	45341955	+	6512	protein_coding	family with sequence similarity 118 member A [Source:HGNC Symbol;Acc:HGNC:1313]	-
ENSG00000173281	138.3789614	156.1233061	130.6787146	392.9541604	448.8205663	462.3922873	141.726994	434.722338	-1.617932646	1.28E-26	1.70E-25	PPP1R3B	8	9136255	9151574	-	5776	protein_coding	protein phosphatase 1 regulatory subunit 3B [Source:HGNC Symbol;Acc:HGNC:14942]	-
ENSG00000130147	1238.222135	1225.85707	1230.789595	2206.915528	2514.517223	2482.105785	1231.622933	2401.179512	-0.963135442	1.43E-26	1.89E-25	SH3BP4	2	234951973	235055714	+	7129	protein_coding	SH3 domain binding protein 4 [Source:HGNC Symbol;Acc:HGNC:10826]	-
ENSG00000162512	611.9225501	557.9962606	599.639208	1407.20071	1196.106809	1578.339041	589.8526729	1393.882187	-1.241049876	1.57E-26	2.08E-25	SDC3	1	30869467	30908761	-	7067	protein_coding	syndecan 3 [Source:HGNC Symbol;Acc:HGNC:10660]	-
ENSG00000137992	411.5426255	374.8886794	401.3041377	841.134311	927.9365208	978.8304264	395.9118142	915.967086	-1.209948023	1.59E-26	2.10E-25	DBT	1	100186919	100249834	-	11303	protein_coding	dihydrolipoamide branched chain transacylase E2 [Source:HGNC Symbol;Acc:HGNC:2698]	-
ENSG00000058453	145.5674789	122.3929622	164.9702922	494.9098345	479.1159545	408.3464355	144.3102444	460.7907415	-1.673340838	1.61E-26	2.14E-25	CROCC	1	16740273	16972979	+	8871	protein_coding	ciliary rootlet coiled-coil, rootletin [Source:HGNC Symbol;Acc:HGNC:21299]	-
ENSG00000260077	42.23254017	37.58524035	61.16876001	221.9659987	232.264643	252.2139749	46.99551351	235.4815389	-2.324352803	1.65E-26	2.19E-25	AC104794.2	2	10039092	10040663	-	1572	lincRNA	novel transcript	-
ENSG00000026508	3287.84818	3168.724879	2722.009821	6104.595984	5723.584271	6495.510703	3059.527627	6107.896986	-0.997443714	1.68E-26	2.22E-25	CD44	11	35138870	35232402	+	10004	protein_coding	CD44 molecule (Indian blood group) [Source:HGNC Symbol;Acc:HGNC:1681]	-
ENSG00000197894	2523.169634	3128.248466	3038.975213	6448.696384	5866.084801	5640.785565	2896.797771	5985.188917	-1.047066251	1.71E-26	2.26E-25	ADH5	4	99070978	99088801	-	4866	protein_coding	alcohol dehydrogenase 5 (class III), chi polypeptide [Source:HGNC Symbol;Acc:HGNC:253]	-
ENSG00000137106	2658.852901	3088.735778	3089.94918	7064.678582	5590.060153	6092.168513	2945.845953	6248.969082	-1.085084148	1.73E-26	2.29E-25	GRHPR	9	37422666	37436990	+	7226	protein_coding	glyoxylate and hydroxypyruvate reductase [Source:HGNC Symbol;Acc:HGNC:4570]	-
ENSG00000171119	45.82679891	39.51268857	55.60796365	254.8891852	197.4810492	253.214824	46.98248371	235.1950194	-2.323517967	1.84E-26	2.42E-25	NRTN	19	5823802	5828324	+	1109	protein_coding	neurturin [Source:HGNC Symbol;Acc:HGNC:8007]	-
ENSG00000136002	52.1167517	53.00482614	49.12036789	334.5420555	212.0677176	241.2046347	51.41398191	262.6048026	-2.35324003	1.91E-26	2.52E-25	ARHGEF4	2	130836916	131047263	+	10611	protein_coding	Rho guanine nucleotide exchange factor 4 [Source:HGNC Symbol;Acc:HGNC:684]	-
ENSG00000153815	628.9952791	547.3952954	579.2496213	1209.661591	1524.867874	1694.437538	585.2133986	1476.322334	-1.334871636	2.05E-26	2.69E-25	CMIP	16	81445170	81711762	+	12715	protein_coding	c-Maf inducing protein [Source:HGNC Symbol;Acc:HGNC:24319]	-
ENSG00000063660	1016.276658	1019.62011	1042.649318	2519.15478	1920.952024	2350.994552	1026.182029	2263.700452	-1.141697429	2.52E-26	3.29E-25	GPC1	2	240435671	240468078	+	6516	protein_coding	glypican 1 [Source:HGNC Symbol;Acc:HGNC:4449]	-
ENSG00000198695	6505.608315	4967.034071	4665.50815	14207.948	11296.81365	13323.30331	5379.383512	12942.68832	-1.266583094	2.58E-26	3.37E-25	MT-ND6	MT	14149	14673	-	525	protein_coding	mitochondrially encoded NADH:ubiquinone oxidoreductase core subunit 6 [Source:HGNC Symbol;Acc:HGNC:7462]	-
ENSG00000008056	35.94258738	40.47641269	44.48637092	180.5465062	216.5559232	252.2139749	40.30179033	216.4388014	-2.426666984	2.67E-26	3.49E-25	SYN1	X	47571898	47619943	-	3822	protein_coding	synapsin I [Source:HGNC Symbol;Acc:HGNC:11494]	-
ENSG00000116285	7314.316531	6867.498019	6365.258239	12379.11809	14448.65608	16076.6392	6849.024263	14301.47112	-1.062208251	2.78E-26	3.64E-25	ERRFI1	1	8004404	8026308	-	4186	protein_coding	ERBB receptor feedback inhibitor 1 [Source:HGNC Symbol;Acc:HGNC:18185]	-
ENSG00000198663	752.0986409	698.6999809	690.4655486	1465.612815	1384.611447	1506.277906	713.7547235	1452.167389	-1.02474678	3.36E-26	4.38E-25	C6orf89	6	36871870	36928964	+	7340	protein_coding	chromosome 6 open reading frame 89 [Source:HGNC Symbol;Acc:HGNC:21114]	-
ENSG00000180190	22.46411711	19.27448223	14.82879031	155.0575876	143.6225812	151.1282151	18.85579655	149.936128	-2.990000212	3.38E-26	4.40E-25	TDRP	8	489792	545781	-	3613	protein_coding	testis development related protein [Source:HGNC Symbol;Acc:HGNC:26951]	-
ENSG00000162585	1445.790577	1620.983956	1590.38776	3357.102976	2841.034184	3108.637325	1552.387431	3102.258162	-0.999126434	3.41E-26	4.44E-25	FAAP20	1	2184461	2212720	-	10916	protein_coding	FA core complex associated protein 20 [Source:HGNC Symbol;Acc:HGNC:26428]	-
ENSG00000112159	389.977073	279.4799924	325.3065873	898.4843777	962.7201146	804.6826818	331.5878842	888.629058	-1.420578549	3.52E-26	4.58E-25	MDN1	6	89642499	89819723	-	18602	protein_coding	midasin AAA ATPase 1 [Source:HGNC Symbol;Acc:HGNC:18302]	-
ENSG00000141295	719.7503122	755.5597035	700.660342	1941.40596	1431.737606	1716.456218	725.3234525	1696.533262	-1.226314007	3.61E-26	4.69E-25	SCRN2	17	47837692	47841333	-	3043	protein_coding	secernin 2 [Source:HGNC Symbol;Acc:HGNC:30381]	-
ENSG00000182963	1120.510161	982.9985938	1008.357741	1964.770802	2183.512055	2097.779728	1037.288832	2082.020862	-1.004786319	3.62E-26	4.71E-25	GJC1	17	44798448	44830816	-	8660	protein_coding	gap junction protein gamma 1 [Source:HGNC Symbol;Acc:HGNC:4280]	-
ENSG00000135245	150.958867	156.1233061	151.9951006	446.056074	461.1631318	409.3472846	153.0257579	438.8554968	-1.519579758	3.64E-26	4.73E-25	HILPDA	7	128455849	128458418	+	2070	protein_coding	hypoxia inducible lipid droplet associated [Source:HGNC Symbol;Acc:HGNC:28859]	-
ENSG00000100316	33626.98619	37262.39277	34846.73042	73581.19756	61297.66884	65113.24118	35245.36979	66664.03586	-0.919487993	4.26E-26	5.52E-25	RPL3	22	39312882	39320389	-	4787	protein_coding	ribosomal protein L3 [Source:HGNC Symbol;Acc:HGNC:10332]	-
ENSG00000168268	2141.279643	2329.321178	2294.7553	4362.853219	3920.447646	4368.706351	2255.118707	4217.335739	-0.903374817	4.31E-26	5.57E-25	NT5DC2	3	52524385	52535054	-	4719	protein_coding	5'-nucleotidase domain containing 2 [Source:HGNC Symbol;Acc:HGNC:25717]	-
ENSG00000064932	1229.236488	1154.541486	1356.834313	2551.015928	2357.430024	2722.30957	1246.870762	2543.585174	-1.02866971	4.49E-26	5.81E-25	SBNO2	19	1107636	1174283	-	6626	protein_coding	strawberry notch homolog 2 [Source:HGNC Symbol;Acc:HGNC:29158]	-
ENSG00000139197	763.7799818	796.0361161	733.0983208	1536.769379	1465.399149	1576.337343	764.3048062	1526.168624	-0.998063541	4.67E-26	6.04E-25	PEX5	12	7188685	7218574	+	5488	protein_coding	peroxisomal biogenesis factor 5 [Source:HGNC Symbol;Acc:HGNC:9719]	-
ENSG00000118046	976.739812	1089.008246	1163.13324	2318.429547	2054.476142	2386.02427	1076.293766	2252.976653	-1.066206482	4.91E-26	6.34E-25	STK11	19	1177558	1228435	+	8639	protein_coding	serine/threonine kinase 11 [Source:HGNC Symbol;Acc:HGNC:11389]	-
ENSG00000089723	77.27656286	55.89599847	61.16876001	341.9763234	271.5364426	247.2097294	64.78044045	286.9074985	-2.144369703	5.33E-26	6.88E-25	OTUB2	14	94026329	94048930	+	4252	protein_coding	OTU deubiquitinase, ubiquitin aldehyde binding 2 [Source:HGNC Symbol;Acc:HGNC:20351]	-
ENSG00000141446	184.2057603	175.3977883	203.8958667	563.9423222	523.9980111	476.4041748	187.8331384	521.4481694	-1.472352334	5.46E-26	7.03E-25	ESCO1	18	21529281	21600884	-	5288	protein_coding	establishment of sister chromatid cohesion N-acetyltransferase 1 [Source:HGNC Symbol;Acc:HGNC:24645]	-
ENSG00000160113	1972.349482	2259.933042	2191.880567	4621.990557	3865.467127	4694.98316	2141.387697	4394.146948	-1.037354103	5.56E-26	7.16E-25	NR2F6	19	17231883	17245940	-	2676	protein_coding	nuclear receptor subfamily 2 group F member 6 [Source:HGNC Symbol;Acc:HGNC:7977]	RXR-like
ENSG00000250337	126.6976205	97.33613527	84.33874487	403.5745432	407.3046639	330.2802052	102.7908335	380.3864708	-1.885440346	5.73E-26	7.37E-25	PURPL	5	27472292	27496401	+	2638	lincRNA	p53 upregulated regulator of p53 levels [Source:HGNC Symbol;Acc:HGNC:48995]	-
ENSG00000039139	19.76842306	12.52841345	24.09678425	155.0575876	142.5005298	161.1367062	18.79787358	152.8982745	-3.020245767	5.74E-26	7.38E-25	DNAH5	5	13690331	13944543	-	16475	protein_coding	dynein axonemal heavy chain 5 [Source:HGNC Symbol;Acc:HGNC:2950]	-
ENSG00000126705	227.3368652	223.5839939	228.9194503	541.6395185	598.0534046	692.5875818	226.6134365	610.7601683	-1.430904294	6.32E-26	8.12E-25	AHDC1	1	27534035	27604431	-	8297	protein_coding	AT-hook DNA binding motif containing 1 [Source:HGNC Symbol;Acc:HGNC:25230]	-
ENSG00000204681	203.0756187	179.2526847	177.9454837	574.5627049	516.1436512	475.4033257	186.757929	522.0365606	-1.481989179	7.95E-26	1.02E-24	GABBR1	6	29555629	29633976	-	8470	protein_coding	gamma-aminobutyric acid type B receptor subunit 1 [Source:HGNC Symbol;Acc:HGNC:4070]	-
ENSG00000134602	348.6430976	320.9201291	291.0150098	713.6897184	816.8534306	843.715797	320.1927455	791.4196487	-1.305320506	8.42E-26	1.08E-24	STK26	X	132023265	132075943	+	3354	protein_coding	serine/threonine kinase 26 [Source:HGNC Symbol;Acc:HGNC:18174]	-
ENSG00000175395	31.44976395	23.12937868	27.80398182	151.8714728	184.0164322	186.1579338	27.46104149	174.0152796	-2.660959874	9.08E-26	1.16E-24	ZNF25	10	37949572	37976633	-	4244	protein_coding	zinc finger protein 25 [Source:HGNC Symbol;Acc:HGNC:13043]	zf-C2H2
ENSG00000233621	108.7263268	79.02537715	84.33874487	362.1550506	326.516962	306.2598267	90.69681628	331.6439464	-1.86814172	9.26E-26	1.18E-24	LINC01137	1	37454879	37474411	-	1395	antisense	long intergenic non-protein coding RNA 1137 [Source:HGNC Symbol;Acc:HGNC:49453]	-
ENSG00000266714	56.60957512	49.14992969	57.46156244	317.5494432	209.8236147	250.2122767	54.40702241	259.1951115	-2.251771473	1.07E-25	1.37E-24	MYO15B	17	75588058	75626501	+	12761	protein_coding	myosin XVB [Source:HGNC Symbol;Acc:HGNC:14083]	-
ENSG00000142798	439.3981307	306.4642675	354.9641679	1502.784154	941.4011377	1108.94081	366.9421887	1184.375367	-1.689911061	1.13E-25	1.44E-24	HSPG2	1	21822245	21937297	-	18104	protein_coding	heparan sulfate proteoglycan 2 [Source:HGNC Symbol;Acc:HGNC:5273]	-
ENSG00000164649	431.3110485	472.2248147	401.3041377	948.4001764	947.0113948	1032.876278	434.9466669	976.0959498	-1.166892138	1.19E-25	1.51E-24	CDCA7L	7	21900900	21946084	-	4074	protein_coding	cell division cycle associated 7 like [Source:HGNC Symbol;Acc:HGNC:30777]	-
ENSG00000100345	10207.69482	8915.411756	8786.058256	16561.42481	19959.05058	20837.6784	9303.054942	19119.3846	-1.039238786	1.20E-25	1.53E-24	MYH9	22	36281277	36388067	-	9012	protein_coding	myosin heavy chain 9 [Source:HGNC Symbol;Acc:HGNC:7579]	-
ENSG00000025800	1810.607839	1627.730024	1697.89649	3229.658384	3112.570627	3586.042349	1712.078118	3309.423787	-0.950888127	1.30E-25	1.66E-24	KPNA6	1	32108038	32176568	+	7480	protein_coding	karyopherin subunit alpha 6 [Source:HGNC Symbol;Acc:HGNC:6399]	-
ENSG00000169908	7673.742405	8604.128868	9211.459178	18806.57371	15412.49825	16933.36604	8496.443484	17050.81266	-1.004959379	1.44E-25	1.83E-24	TM4SF1	3	149369022	149377865	-	3668	protein_coding	transmembrane 4 L six family member 1 [Source:HGNC Symbol;Acc:HGNC:11853]	-
ENSG00000090530	454.6737303	491.4992969	468.033694	974.9511332	999.7478114	1026.871183	471.4022404	1000.523376	-1.086151607	1.64E-25	2.07E-24	P3H2	3	189956728	190122437	-	5605	protein_coding	prolyl 3-hydroxylase 2 [Source:HGNC Symbol;Acc:HGNC:19317]	-
ENSG00000065054	317.1933336	346.9406802	346.6229734	851.7546937	741.6759858	772.6555104	336.9189957	788.6953966	-1.227586002	1.72E-25	2.17E-24	SLC9A3R2	16	2025356	2039026	+	3550	protein_coding	SLC9A3 regulator 2 [Source:HGNC Symbol;Acc:HGNC:11076]	-
ENSG00000109861	456.4708597	429.8209538	445.7905086	1014.246549	906.6175439	976.8287282	444.0274407	965.8976071	-1.121256346	1.79E-25	2.27E-24	CTSC	11	88293592	88337787	-	11421	protein_coding	cathepsin C [Source:HGNC Symbol;Acc:HGNC:2528]	-
ENSG00000128266	78.17512755	71.31558425	85.26554426	311.1772135	268.1702883	284.2411463	78.25208535	287.8628827	-1.878750405	1.86E-25	2.35E-24	GNAZ	22	23070361	23125037	+	3840	protein_coding	G protein subunit alpha z [Source:HGNC Symbol;Acc:HGNC:4395]	-
ENSG00000057294	459.1665537	506.9188827	477.301688	998.3159752	1278.016562	1097.93147	481.1290415	1124.754669	-1.22499301	1.94E-25	2.45E-24	PKP2	12	32790745	32896840	-	7043	protein_coding	plakophilin 2 [Source:HGNC Symbol;Acc:HGNC:9024]	-
ENSG00000184163	20.66698774	16.3833099	25.95038304	178.4224296	154.8430954	139.1180258	21.00022689	157.4611836	-2.903714692	1.95E-25	2.47E-24	C1QTNF12	1	1242446	1246722	-	1794	protein_coding	C1q and TNF related 12 [Source:HGNC Symbol;Acc:HGNC:32308]	-
ENSG00000165487	336.063192	307.4279916	303.9902013	713.6897184	1083.901668	900.764196	315.8271283	899.4518607	-1.509187849	1.98E-25	2.49E-24	MICU2	13	21492691	21604214	-	3645	protein_coding	mitochondrial calcium uptake 2 [Source:HGNC Symbol;Acc:HGNC:31830]	-
ENSG00000161558	108.7263268	98.29985938	95.46033759	326.0457493	324.2728591	334.2836016	100.8288413	328.2007367	-1.702160749	2.14E-25	2.70E-24	TMEM143	19	48332356	48364237	-	3701	protein_coding	transmembrane protein 143 [Source:HGNC Symbol;Acc:HGNC:25603]	-
ENSG00000088367	439.3981307	410.5464715	424.4741225	918.6631048	888.6647212	1009.856749	424.8062416	939.0615249	-1.144634909	2.27E-25	2.86E-24	EPB41L1	20	36091504	36232799	+	9674	protein_coding	erythrocyte membrane protein band 4.1 like 1 [Source:HGNC Symbol;Acc:HGNC:3378]	-
ENSG00000141971	913.8402841	988.7809385	1011.138139	2364.097192	1846.89663	2075.761047	971.2531205	2095.584957	-1.109758786	2.38E-25	3.00E-24	MVB12A	19	17405722	17433724	+	4053	protein_coding	multivesicular body subunit 12A [Source:HGNC Symbol;Acc:HGNC:25153]	-
ENSG00000198561	1997.509293	1800.23664	1677.506903	3342.23444	3966.451754	3966.36501	1825.084279	3758.350402	-1.042024047	2.42E-25	3.05E-24	CTNND1	11	57753243	57819546	+	8798	protein_coding	catenin delta 1 [Source:HGNC Symbol;Acc:HGNC:2515]	-
ENSG00000085719	788.9397929	719.9019113	734.0251201	1416.759054	1733.569437	1660.408668	747.6222748	1603.579053	-1.100585999	2.48E-25	3.11E-24	CPNE3	8	86514427	86561498	+	6745	protein_coding	copine 3 [Source:HGNC Symbol;Acc:HGNC:2316]	-
ENSG00000103550	502.2976586	485.7169522	485.6428825	1028.053047	1044.629868	1250.060534	491.2191644	1107.58115	-1.173430331	2.52E-25	3.17E-24	KNOP1	16	19701934	19718235	-	7761	protein_coding	lysine rich nucleolar protein 1 [Source:HGNC Symbol;Acc:HGNC:34404]	-
ENSG00000198786	10165.46227	7619.202826	7798.090102	25753.36604	18288.31602	19917.89807	8527.585068	21319.86005	-1.321952486	2.59E-25	3.24E-24	MT-ND5	MT	12337	14148	+	1812	protein_coding	mitochondrially encoded NADH:ubiquinone oxidoreductase core subunit 5 [Source:HGNC Symbol;Acc:HGNC:7461]	-
ENSG00000103723	18.86985837	23.12937868	17.60918849	144.4372049	178.4061751	135.1146294	19.86947518	152.6526698	-2.942506184	2.96E-25	3.72E-24	AP3B2	15	82659281	82709914	-	9108	protein_coding	adaptor related protein complex 3 subunit beta 2 [Source:HGNC Symbol;Acc:HGNC:567]	-
ENSG00000118707	400.7598493	398.9817822	385.548548	845.3824641	865.1016415	856.7268353	395.0967265	855.7369803	-1.11491298	3.22E-25	4.04E-24	TGIF2	20	36573488	36593950	+	3784	protein_coding	TGFB induced factor homeobox 2 [Source:HGNC Symbol;Acc:HGNC:15764]	Homeobox
ENSG00000114270	770.9684992	632.2030172	669.1491626	1668.462124	1374.512984	1660.408668	690.7735597	1567.794592	-1.182365348	3.55E-25	4.44E-24	COL7A1	3	48564073	48595267	-	11071	protein_coding	collagen type VII alpha 1 chain [Source:HGNC Symbol;Acc:HGNC:2214]	-
ENSG00000101000	214.7569596	238.0398556	239.1142437	882.5538036	557.6595536	704.5977711	230.6370196	714.9370428	-1.63302897	3.57E-25	4.47E-24	PROCR	20	35172073	35216240	+	1696	protein_coding	protein C receptor [Source:HGNC Symbol;Acc:HGNC:9452]	-
ENSG00000132639	9.884211529	8.673517004	11.12159273	138.0649753	139.1343755	101.0857598	9.893107087	126.0950369	-3.668856014	3.61E-25	4.51E-24	SNAP25	20	10218830	10307418	+	3357	protein_coding	synaptosome associated protein 25 [Source:HGNC Symbol;Acc:HGNC:11132]	-
ENSG00000265962	1.797129369	2.891172335	4.633996971	145.4992432	120.0595015	117.0993455	3.107432891	127.5526967	-5.363584875	4.60E-25	5.73E-24	GACAT2	18	8695856	8707621	-	818	antisense	gastric cancer associated transcript 2 [Source:HGNC Symbol;Acc:HGNC:50516]	-
ENSG00000010256	3671.535301	4299.173262	3783.195127	9027.325308	7210.302397	7787.606899	3917.967896	8008.411535	-1.031537878	4.71E-25	5.87E-24	UQCRC1	3	48599002	48610976	-	3236	protein_coding	ubiquinol-cytochrome c reductase core protein 1 [Source:HGNC Symbol;Acc:HGNC:12585]	-
ENSG00000185236	1177.119737	1337.649067	1224.302	2304.623049	2460.658755	2703.293437	1246.356934	2489.52508	-0.998568271	4.72E-25	5.87E-24	RAB11B	19	8389981	8404434	+	2470	protein_coding	RAB11B, member RAS oncogene family [Source:HGNC Symbol;Acc:HGNC:9761]	-
ENSG00000104833	68.29091602	113.7194452	83.41194547	399.3263901	293.9774709	446.3787016	88.47410222	379.8941875	-2.106181389	4.78E-25	5.94E-24	TUBB4A	19	6494319	6502848	-	3466	protein_coding	tubulin beta 4A class IVa [Source:HGNC Symbol;Acc:HGNC:20774]	-
ENSG00000142657	5086.774679	5513.465642	4841.600035	9036.883652	9003.340559	9226.827915	5147.280119	9089.017375	-0.820391999	4.86E-25	6.03E-24	PGD	1	10398592	10420144	+	2966	protein_coding	phosphogluconate dehydrogenase [Source:HGNC Symbol;Acc:HGNC:8891]	-
ENSG00000131061	82.66795097	76.13420481	96.38713699	289.9364481	295.0995223	385.3269061	85.06309759	323.4542922	-1.927555362	4.91E-25	6.10E-24	ZNF341	20	33731657	33792269	+	5457	protein_coding	zinc finger protein 341 [Source:HGNC Symbol;Acc:HGNC:15992]	zf-C2H2
ENSG00000147010	971.3484239	875.0614933	848.0214456	1719.439962	1955.735618	2178.848505	898.1437876	1951.341361	-1.119458351	5.50E-25	6.81E-24	SH3KBP1	X	19533975	19887601	-	5780	protein_coding	SH3 domain containing kinase binding protein 1 [Source:HGNC Symbol;Acc:HGNC:13867]	-
ENSG00000025423	15.27559964	16.3833099	18.53598788	114.7001333	154.8430954	168.1426499	16.73163247	145.8952929	-3.125298386	5.54E-25	6.86E-24	HSD17B6	12	56752161	56787790	+	2272	protein_coding	hydroxysteroid 17-beta dehydrogenase 6 [Source:HGNC Symbol;Acc:HGNC:23316]	-
ENSG00000174938	995.6096703	900.1183202	823.9246614	2220.722026	1747.034054	2198.865487	906.550884	2055.540522	-1.181228826	5.79E-25	7.16E-24	SEZ6L2	16	29871159	29899547	-	4110	protein_coding	seizure related 6 homolog like 2 [Source:HGNC Symbol;Acc:HGNC:30844]	-
ENSG00000163626	233.626818	232.2575109	242.8214413	583.059011	636.2031527	551.4678578	236.2352567	590.2433405	-1.32037951	6.31E-25	7.80E-24	COX18	4	73052362	73069755	-	6976	protein_coding	cytochrome c oxidase assembly factor COX18 [Source:HGNC Symbol;Acc:HGNC:26801]	-
ENSG00000116857	1311.005875	1479.316511	1338.298325	3856.260964	2766.978791	2963.514205	1376.206904	3195.584653	-1.215577869	6.54E-25	8.07E-24	TMEM9	1	201134772	201171574	-	3915	protein_coding	transmembrane protein 9 [Source:HGNC Symbol;Acc:HGNC:18823]	-
ENSG00000141101	614.6182441	698.6999809	680.2707553	1570.754604	1339.72939	1357.151389	664.5296601	1422.545128	-1.098438728	6.64E-25	8.20E-24	NOB1	16	69741867	69754940	-	2119	protein_coding	NIN1 (RPN12) binding protein 1 homolog [Source:HGNC Symbol;Acc:HGNC:29540]	-
ENSG00000105662	133.886138	135.8850997	167.7506903	409.9467728	445.454412	430.3651159	145.8406427	428.5887669	-1.555013229	6.75E-25	8.32E-24	CRTC1	19	18683677	18782333	+	6965	protein_coding	CREB regulated transcription coactivator 1 [Source:HGNC Symbol;Acc:HGNC:16062]	-
ENSG00000114554	808.708216	779.6528062	847.0946462	1807.589138	1511.403257	1697.440085	811.8185562	1672.14416	-1.04263472	6.80E-25	8.37E-24	PLXNA1	3	126988594	127037392	+	10944	protein_coding	plexin A1 [Source:HGNC Symbol;Acc:HGNC:9099]	-
ENSG00000170892	2661.548595	3287.262945	3090.875979	6925.551568	5608.012976	6293.339183	3013.229173	6275.634576	-1.058655516	7.49E-25	9.21E-24	TSEN34	19	54189938	54194536	+	3542	protein_coding	tRNA splicing endonuclease subunit 34 [Source:HGNC Symbol;Acc:HGNC:15506]	-
ENSG00000163041	1426.022154	1696.154436	1677.506903	2986.451619	3173.161404	3213.726482	1599.894498	3124.446502	-0.965890155	7.82E-25	9.61E-24	H3F3A	1	226061851	226072001	+	3146	protein_coding	H3 histone family member 3A [Source:HGNC Symbol;Acc:HGNC:4764]	-
ENSG00000169047	669.4306899	647.622603	648.7595759	1234.088471	1396.954013	1372.164125	655.2709562	1334.402203	-1.025872559	8.10E-25	9.95E-24	IRS1	2	226731317	226799759	-	9953	protein_coding	insulin receptor substrate 1 [Source:HGNC Symbol;Acc:HGNC:6125]	-
ENSG00000138796	253.395241	220.6928215	253.943034	690.3248765	609.2739187	573.4865381	242.6770322	624.3617778	-1.362447691	9.47E-25	1.16E-23	HADH	4	107989714	108035175	+	12086	protein_coding	hydroxyacyl-CoA dehydrogenase [Source:HGNC Symbol;Acc:HGNC:4799]	-
ENSG00000107438	1985.827953	1996.836359	1867.500779	3348.60667	3831.805585	3882.293685	1950.05503	3687.568646	-0.919191018	1.03E-24	1.27E-23	PDLIM1	10	95237572	95291024	-	2239	protein_coding	PDZ and LIM domain 1 [Source:HGNC Symbol;Acc:HGNC:2067]	-
ENSG00000090006	1140.278585	1021.547558	1223.3752	3192.487044	2185.756158	2963.514205	1128.400448	2780.585802	-1.301229312	1.09E-24	1.33E-23	LTBP4	19	40592883	40629818	+	8108	protein_coding	latent transforming growth factor beta binding protein 4 [Source:HGNC Symbol;Acc:HGNC:6717]	-
ENSG00000142347	18.86985837	17.34703401	24.09678425	146.5612815	152.5989925	139.1180258	20.10455888	146.0927666	-2.859778851	1.17E-24	1.43E-23	MYO1F	19	8520790	8577577	-	8549	protein_coding	myosin IF [Source:HGNC Symbol;Acc:HGNC:7600]	-
ENSG00000196591	1965.160965	1869.624776	1930.523138	3311.43533	3996.747143	3768.196887	1921.769626	3692.126453	-0.941870676	1.32E-24	1.61E-23	HDAC2	6	113933028	114011308	-	15461	protein_coding	histone deacetylase 2 [Source:HGNC Symbol;Acc:HGNC:4853]	-
ENSG00000186260	338.758886	245.7496484	245.6018394	690.3248765	894.2749783	784.6656997	276.703458	789.7551848	-1.511633567	1.38E-24	1.68E-23	MRTFB	16	14071321	14266773	+	16578	protein_coding	myocardin related transcription factor B [Source:HGNC Symbol;Acc:HGNC:29819]	-
ENSG00000083857	937.2029659	623.5295002	633.9307856	1890.428123	1861.483299	1900.612454	731.5544172	1884.174625	-1.364254567	1.66E-24	2.01E-23	FAT1	4	186587783	186726722	-	16177	protein_coding	FAT atypical cadherin 1 [Source:HGNC Symbol;Acc:HGNC:3595]	-
ENSG00000142599	1621.909255	1552.559544	1537.560195	2749.617085	3151.842427	3375.864037	1570.676331	3092.441183	-0.977406328	1.76E-24	2.13E-23	RERE	1	8352397	8817643	-	11503	protein_coding	arginine-glutamic acid dipeptide repeats [Source:HGNC Symbol;Acc:HGNC:9965]	zf-GATA
ENSG00000151611	56.60957512	38.54896446	41.70597274	197.5391185	223.2882317	226.1918981	45.62150411	215.6730828	-2.238025275	1.96E-24	2.37E-23	MMAA	4	145599042	145660035	+	8882	protein_coding	methylmalonic aciduria (cobalamin deficiency) cblA type [Source:HGNC Symbol;Acc:HGNC:18871]	-
ENSG00000198252	431.3110485	380.6710241	381.8413504	817.769469	1026.677045	1006.854201	397.941141	950.4335719	-1.255560077	2.33E-24	2.81E-23	STYX	14	52730180	52774998	+	4978	protein_coding	serine/threonine/tyrosine interacting protein [Source:HGNC Symbol;Acc:HGNC:11447]	-
ENSG00000090447	26.05837585	33.7303439	28.73078122	199.663195	139.1343755	218.1851053	29.50650032	185.6608919	-2.657655204	2.43E-24	2.92E-23	TFAP4	16	4257186	4273075	-	7867	protein_coding	transcription factor AP-4 [Source:HGNC Symbol;Acc:HGNC:11745]	bHLH
ENSG00000065361	45.82679891	43.36758502	43.55957152	220.9039605	190.7487407	197.167274	44.25131848	202.9399917	-2.196969349	2.80E-24	3.36E-23	ERBB3	12	56076799	56103505	+	9039	protein_coding	erb-b2 receptor tyrosine kinase 3 [Source:HGNC Symbol;Acc:HGNC:3431]	-
ENSG00000168079	4.492823422	2.891172335	2.780398182	157.1816642	93.1302675	124.1052892	3.388131313	124.8057403	-5.197575618	2.89E-24	3.47E-23	SCARA5	8	27869882	27992727	-	4435	protein_coding	scavenger receptor class A member 5 [Source:HGNC Symbol;Acc:HGNC:28701]	-
ENSG00000204217	840.1579799	705.4460497	595.9320104	1534.645302	1940.026898	1792.52075	713.8453467	1755.730983	-1.297965313	2.90E-24	3.48E-23	BMPR2	2	202376936	202567751	+	11900	protein_coding	bone morphogenetic protein receptor type 2 [Source:HGNC Symbol;Acc:HGNC:1078]	-
ENSG00000142089	53.91388107	50.1136538	52.82756546	231.5243432	206.4574605	221.1876526	52.28503344	219.7231521	-2.070982441	3.02E-24	3.63E-23	IFITM3	11	319669	327537	-	1348	protein_coding	interferon induced transmembrane protein 3 [Source:HGNC Symbol;Acc:HGNC:5414]	-
ENSG00000180776	778.1570167	619.6746037	705.2943389	1457.116508	1557.407365	1446.226959	701.0419865	1486.916944	-1.083971522	3.02E-24	3.63E-23	ZDHHC20	13	21372573	21459370	-	5574	protein_coding	zinc finger DHHC-type containing 20 [Source:HGNC Symbol;Acc:HGNC:20749]	-
ENSG00000057935	1051.320681	1061.060247	1015.772136	1873.435511	2208.197186	2353.997099	1042.717688	2145.209932	-1.040923132	3.17E-24	3.80E-23	MTA3	2	42494569	42756947	+	10580	protein_coding	metastasis associated 1 family member 3 [Source:HGNC Symbol;Acc:HGNC:23784]	zf-GATA
ENSG00000156587	69.1894807	91.5537906	93.60673881	371.713395	260.3159284	376.3192641	84.7833367	336.1161959	-1.98982727	3.24E-24	3.88E-23	UBE2L6	11	57551656	57568284	-	2197	protein_coding	ubiquitin conjugating enzyme E2 L6 [Source:HGNC Symbol;Acc:HGNC:12490]	-
ENSG00000110514	1807.01358	1760.723952	1646.922523	3223.286154	3041.881388	3471.945551	1738.220019	3245.704364	-0.901103559	3.31E-24	3.96E-23	MADD	11	47269161	47330031	+	8366	protein_coding	MAP kinase activating death domain [Source:HGNC Symbol;Acc:HGNC:6766]	-
ENSG00000117676	714.3589241	796.0361161	686.758351	1527.211034	1446.324275	1442.223563	732.3844638	1471.919624	-1.007362559	3.33E-24	3.98E-23	RPS6KA1	1	26529761	26575030	+	5884	protein_coding	ribosomal protein S6 kinase A1 [Source:HGNC Symbol;Acc:HGNC:10430]	-
ENSG00000185686	1001.899623	993.599559	936.0673881	1793.782641	1854.75099	1827.550469	977.1888567	1825.361366	-0.901421993	3.88E-24	4.63E-23	PRAME	22	22547701	22559361	-	3775	protein_coding	preferentially expressed antigen in melanoma [Source:HGNC Symbol;Acc:HGNC:9336]	-
ENSG00000170430	429.5139192	485.7169522	487.4964813	1389.146059	1005.358068	1088.923828	467.5757842	1161.142652	-1.312726865	4.33E-24	5.17E-23	MGMT	10	129467184	129768007	+	3557	protein_coding	O-6-methylguanine-DNA methyltransferase [Source:HGNC Symbol;Acc:HGNC:7059]	-
ENSG00000075275	902.1589432	753.6322552	794.2670808	1970.080994	1576.482239	1792.52075	816.6860931	1779.694661	-1.123630724	4.37E-24	5.21E-23	CELSR1	22	46360834	46537170	-	12806	protein_coding	cadherin EGF LAG seven-pass G-type receptor 1 [Source:HGNC Symbol;Acc:HGNC:1850]	-
ENSG00000123992	1092.654656	1291.390309	1224.302	2606.241918	2281.130528	2319.968229	1202.782322	2402.446892	-0.998451198	4.46E-24	5.32E-23	DNPEP	2	219373527	219400022	-	4753	protein_coding	aspartyl aminopeptidase [Source:HGNC Symbol;Acc:HGNC:2981]	-
ENSG00000196976	1400.862343	1846.495398	1706.237685	4370.287487	3358.299887	3615.066973	1651.198475	3781.218116	-1.195635453	4.93E-24	5.86E-23	LAGE3	X	154477769	154479257	-	949	protein_coding	L antigen family member 3 [Source:HGNC Symbol;Acc:HGNC:26058]	-
ENSG00000130005	423.2239664	473.1885388	417.9865267	1123.636491	899.8852354	992.8423139	438.1330106	1005.45468	-1.199081834	5.10E-24	6.07E-23	GAMT	19	1397026	1401570	-	2403	protein_coding	guanidinoacetate N-methyltransferase [Source:HGNC Symbol;Acc:HGNC:4136]	-
ENSG00000090339	475.3407181	454.8777807	417.0597274	1210.723629	906.6175439	1108.94081	449.092742	1075.427328	-1.260189394	5.29E-24	6.29E-23	ICAM1	19	10270835	10286615	+	3706	protein_coding	intercellular adhesion molecule 1 [Source:HGNC Symbol;Acc:HGNC:5344]	-
ENSG00000105767	190.4957131	179.2526847	168.6774897	675.4563407	438.7221035	563.4780471	179.4752959	559.2188304	-1.640054264	5.40E-24	6.41E-23	CADM4	19	43622368	43639839	-	2246	protein_coding	cell adhesion molecule 4 [Source:HGNC Symbol;Acc:HGNC:30825]	-
ENSG00000166140	653.2565256	807.6008055	817.4370656	1933.971692	1711.128409	1539.305926	759.4314656	1728.135342	-1.186437121	5.40E-24	6.42E-23	ZFYVE19	15	40807086	40815084	+	4779	protein_coding	zinc finger FYVE-type containing 19 [Source:HGNC Symbol;Acc:HGNC:20758]	-
ENSG00000152580	0.898564684	2.891172335	2.780398182	131.6927457	139.1343755	143.1214223	2.190045067	137.9828478	-5.991291427	5.46E-24	6.48E-23	IGSF10	3	151425384	151458709	-	11727	protein_coding	immunoglobulin superfamily member 10 [Source:HGNC Symbol;Acc:HGNC:26384]	-
ENSG00000138442	940.7972246	1070.697488	1096.403683	2028.493099	2092.62589	1938.64472	1035.966132	2019.921236	-0.963413565	6.32E-24	7.47E-23	WDR12	2	202874782	203014798	-	9098	protein_coding	WD repeat domain 12 [Source:HGNC Symbol;Acc:HGNC:14098]	-
ENSG00000184675	70.98661007	76.13420481	58.38836183	259.1373382	256.9497742	253.214824	68.5030589	256.4339788	-1.904961784	6.82E-24	8.06E-23	AMER1	X	64185117	64205744	-	8443	protein_coding	APC membrane recruitment protein 1 [Source:HGNC Symbol;Acc:HGNC:26837]	-
ENSG00000103266	1162.742702	1394.508789	1304.006748	3242.402843	2527.98184	2628.229754	1287.08608	2799.538146	-1.121359386	6.91E-24	8.16E-23	STUB1	16	680224	682870	+	2316	protein_coding	STIP1 homology and U-box containing protein 1 [Source:HGNC Symbol;Acc:HGNC:11427]	-
ENSG00000110628	718.8517475	735.3214971	733.0983208	1603.67779	1340.851442	1687.431594	729.0905218	1543.986942	-1.083070353	7.53E-24	8.88E-23	SLC22A18	11	2899721	2925246	+	5316	protein_coding	solute carrier family 22 member 18 [Source:HGNC Symbol;Acc:HGNC:10964]	-
ENSG00000161328	65.59522196	66.4969637	75.99755032	301.6188691	225.5323346	283.2402972	69.36324533	270.1305003	-1.962429188	8.10E-24	9.55E-23	LRRC56	11	537527	554916	+	2769	protein_coding	leucine rich repeat containing 56 [Source:HGNC Symbol;Acc:HGNC:25430]	-
ENSG00000155363	482.5292355	493.4267451	454.1317031	1074.782731	942.5231892	1013.860145	476.6958946	1010.388688	-1.084129376	8.69E-24	1.02E-22	MOV10	1	112673141	112700746	+	6509	protein_coding	Mov10 RISC complex RNA helicase [Source:HGNC Symbol;Acc:HGNC:7200]	-
ENSG00000260822	8.985646844	6.746068781	8.341194547	87.08713826	133.5241185	136.1154785	8.024303391	118.9089117	-3.886043309	9.38E-24	1.10E-22	AC004656.1	X	24545516	24550466	+	4951	sense_overlapping	novel transcript, overlapping to PDK3	-
ENSG00000054179	4.492823422	1.927448223	4.633996971	152.9335111	98.74052458	104.0883071	3.684756205	118.5874476	-4.998264756	9.60E-24	1.13E-22	ENTPD2	9	137048098	137054045	-	2633	protein_coding	ectonucleoside triphosphate diphosphohydrolase 2 [Source:HGNC Symbol;Acc:HGNC:3364]	-
ENSG00000161277	112.3205856	117.5743416	87.11914305	323.9216728	350.0800417	350.2971874	105.6713567	341.4329673	-1.692475979	1.03E-23	1.21E-22	THAP8	19	36034985	36054762	-	1825	protein_coding	THAP domain containing 8 [Source:HGNC Symbol;Acc:HGNC:23191]	THAP
ENSG00000173727	362.1215678	397.054334	406.864934	872.9954591	829.1959962	827.7022113	388.6802786	843.2978889	-1.117804831	1.03E-23	1.21E-22	AP000769.1	11	65455258	65466720	+	1772	transcribed_unprocessed_pseudogene	Finkel-Biskis-Reilly murine sarcoma virus (FBR-MuSV) ubiquitously expressed (FAU) pseudogene	-
ENSG00000134294	7717.772075	6637.167956	6921.337875	12330.26433	13389.43954	12475.58412	7092.092635	12731.76266	-0.844052325	1.04E-23	1.23E-22	SLC38A2	12	46358189	46372867	-	6602	protein_coding	solute carrier family 38 member 2 [Source:HGNC Symbol;Acc:HGNC:13448]	-
ENSG00000089289	969.5512945	1188.27183	1088.062489	2201.605337	2100.48025	2106.78737	1081.961871	2136.290986	-0.981875595	1.07E-23	1.26E-22	IGBP1	X	70133449	70166324	+	1862	protein_coding	immunoglobulin binding protein 1 [Source:HGNC Symbol;Acc:HGNC:5461]	-
ENSG00000165716	173.4229841	185.9987535	220.5782558	559.6941691	473.5056974	546.4636123	193.3333311	526.5544929	-1.44628775	1.12E-23	1.31E-22	FAM69B	9	136712570	136724050	+	2704	protein_coding	family with sequence similarity 69 member B [Source:HGNC Symbol;Acc:HGNC:28290]	-
ENSG00000130829	89.85646844	113.7194452	98.24073578	387.6439691	287.2451624	366.3107731	100.6055498	347.0666349	-1.788890821	1.22E-23	1.43E-22	DUSP9	X	153642492	153651326	+	2776	protein_coding	dual specificity phosphatase 9 [Source:HGNC Symbol;Acc:HGNC:3076]	-
ENSG00000166897	3.594258738	7.709792892	5.560796365	104.0797506	96.49642175	131.111233	5.621615998	110.5624684	-4.308956472	1.30E-23	1.52E-22	ELFN2	22	37367960	37427470	-	8782	protein_coding	extracellular leucine rich repeat and fibronectin type III domain containing 2 [Source:HGNC Symbol;Acc:HGNC:29396]	-
ENSG00000085063	1245.410653	1184.416933	1096.403683	2204.791452	2138.629998	2247.907094	1175.410423	2197.109515	-0.902461973	1.30E-23	1.52E-22	CD59	11	33703010	33736491	-	10358	protein_coding	CD59 molecule (CD59 blood group) [Source:HGNC Symbol;Acc:HGNC:1689]	-
ENSG00000050555	208.4670068	138.7762721	186.2866782	651.0294604	462.2851833	610.5179551	177.843319	574.6108663	-1.691095365	1.45E-23	1.69E-22	LAMC3	9	131009082	131094473	+	7594	protein_coding	laminin subunit gamma 3 [Source:HGNC Symbol;Acc:HGNC:6494]	-
ENSG00000076067	1359.528368	1272.115827	1215.960805	2266.389671	2466.269012	2570.180506	1282.535	2434.27973	-0.924464626	1.45E-23	1.69E-22	RBMS2	12	56521929	56596196	+	8808	protein_coding	RNA binding motif single stranded interacting protein 2 [Source:HGNC Symbol;Acc:HGNC:9909]	-
ENSG00000101384	1199.583854	1021.547558	985.187756	2176.116418	2033.157165	2229.89181	1068.773056	2146.388464	-1.005823971	1.49E-23	1.73E-22	JAG1	20	10637684	10673999	-	9298	protein_coding	jagged 1 [Source:HGNC Symbol;Acc:HGNC:6188]	-
ENSG00000087299	200.3799246	187.9262018	215.9442588	469.420916	574.4903248	552.4687069	201.4167951	532.1266492	-1.401063345	1.56E-23	1.82E-22	L2HGDH	14	50237563	50312548	-	6879	protein_coding	L-2-hydroxyglutarate dehydrogenase [Source:HGNC Symbol;Acc:HGNC:20499]	-
ENSG00000130741	3233.934299	3091.62695	2968.538459	5201.863454	5824.568899	6206.265311	3098.033236	5744.232554	-0.89078666	1.67E-23	1.94E-22	EIF2S3	X	24054716	24077971	+	3472	protein_coding	eukaryotic translation initiation factor 2 subunit gamma [Source:HGNC Symbol;Acc:HGNC:3267]	-
ENSG00000185842	519.3703876	527.157089	510.6664662	1002.564128	1074.925256	1160.984964	519.0646476	1079.491449	-1.056711538	1.71E-23	1.98E-22	DNAH14	1	224896262	225399292	+	19693	protein_coding	dynein axonemal heavy chain 14 [Source:HGNC Symbol;Acc:HGNC:2945]	-
ENSG00000068137	459.1665537	476.0797111	495.8376759	1020.618779	942.5231892	1133.962038	477.0279802	1032.368002	-1.114532759	1.72E-23	2.00E-22	PLEKHH3	17	42667914	42676994	-	4803	protein_coding	pleckstrin homology, MyTH4 and FERM domain containing H3 [Source:HGNC Symbol;Acc:HGNC:26105]	-
ENSG00000182165	26.95694053	20.23820634	25.95038304	182.6705827	151.4769411	137.1163276	24.3818433	157.0879505	-2.684547313	2.03E-23	2.35E-22	TP53TG1	7	87325225	87345515	-	1023	lincRNA	TP53 target 1 [Source:HGNC Symbol;Acc:HGNC:17026]	-
ENSG00000025434	378.2957321	426.9297814	442.083311	1076.906807	907.7395953	884.7506103	415.7696082	956.465671	-1.202220557	2.09E-23	2.42E-22	NR1H3	11	47248300	47269032	+	4533	protein_coding	nuclear receptor subfamily 1 group H member 3 [Source:HGNC Symbol;Acc:HGNC:7966]	THR-like
ENSG00000172456	79.97225691	90.59006649	68.58315517	272.9438358	282.7569567	279.2369008	79.71515952	278.3125644	-1.804782539	2.18E-23	2.52E-22	FGGY	1	59296638	59810647	+	12174	protein_coding	FGGY carbohydrate kinase domain containing [Source:HGNC Symbol;Acc:HGNC:25610]	-
ENSG00000086015	2059.510257	2074.898012	1957.40032	3867.943385	3404.303995	3741.173961	2030.602863	3671.140447	-0.854476208	2.35E-23	2.71E-22	MAST2	1	45786987	46036124	+	7877	protein_coding	microtubule associated serine/threonine kinase 2 [Source:HGNC Symbol;Acc:HGNC:19035]	-
ENSG00000138031	432.2096132	423.074885	386.4753473	977.0752098	824.7077905	975.827879	413.9199485	925.8702931	-1.161958999	2.43E-23	2.81E-22	ADCY3	2	24819169	24919839	-	6058	protein_coding	adenylate cyclase 3 [Source:HGNC Symbol;Acc:HGNC:234]	-
ENSG00000197448	703.5761479	729.5391524	774.8042935	1890.428123	1494.572486	1473.249885	735.9731979	1619.416831	-1.137781049	2.52E-23	2.91E-22	GSTK1	7	143244093	143270854	+	4228	protein_coding	glutathione S-transferase kappa 1 [Source:HGNC Symbol;Acc:HGNC:16906]	-
ENSG00000167552	7135.502159	7854.351509	6896.314292	12720.03238	12445.7943	12510.61383	7295.38932	12558.8135	-0.783696458	2.67E-23	3.07E-22	TUBA1A	12	49184796	49189324	-	3421	protein_coding	tubulin alpha 1a [Source:HGNC Symbol;Acc:HGNC:20766]	-
ENSG00000105048	3609.534337	4069.806923	4138.159295	10407.97506	7568.236799	7884.689263	3939.166852	8620.300374	-1.129907062	2.78E-23	3.20E-22	TNNT1	19	55132794	55149354	-	2171	protein_coding	troponin T1, slow skeletal type [Source:HGNC Symbol;Acc:HGNC:11948]	-
ENSG00000160460	58.40670449	39.51268857	65.80275698	313.3012901	225.5323346	228.1935963	54.57405001	255.6757403	-2.225560859	2.78E-23	3.20E-22	SPTBN4	19	40466241	40576464	+	11549	protein_coding	spectrin beta, non-erythrocytic 4 [Source:HGNC Symbol;Acc:HGNC:14896]	-
ENSG00000204371	366.6143912	348.8681284	312.3313958	920.7871814	711.3805975	883.7497612	342.6046385	838.63918	-1.291979313	3.02E-23	3.48E-22	EHMT2	6	31879759	31897687	-	7289	protein_coding	euchromatic histone lysine methyltransferase 2 [Source:HGNC Symbol;Acc:HGNC:14129]	-
ENSG00000182670	963.2613417	776.7616339	715.4891323	1740.680727	1760.498671	1852.571697	818.504036	1784.583698	-1.124195257	3.16E-23	3.63E-22	TTC3	21	37073226	37203112	+	15883	protein_coding	tetratricopeptide repeat domain 3 [Source:HGNC Symbol;Acc:HGNC:12393]	-
ENSG00000131724	787.1426636	663.0421887	695.0995456	1374.277523	1478.863766	1506.277906	715.0947993	1453.139732	-1.022552013	3.32E-23	3.82E-22	IL13RA1	X	118727572	118794539	+	4372	protein_coding	interleukin 13 receptor subunit alpha 1 [Source:HGNC Symbol;Acc:HGNC:5974]	-
ENSG00000178605	565.1971865	595.5815009	656.173971	1539.955494	1203.961169	1300.10299	605.6508862	1348.006551	-1.15452949	3.36E-23	3.86E-22	GTPBP6	X	304529	318819	-	2964	protein_coding	GTP binding protein 6 (putative) [Source:HGNC Symbol;Acc:HGNC:30189]	-
ENSG00000107816	577.7770921	560.8874329	557.9332353	1159.745792	1090.633976	1110.942508	565.5325868	1120.440759	-0.986347194	3.55E-23	4.08E-22	LZTS2	10	100996618	101007836	+	6547	protein_coding	leucine zipper tumor suppressor 2 [Source:HGNC Symbol;Acc:HGNC:29381]	-
ENSG00000065534	32.34832864	30.83917157	16.68238909	166.7400086	182.8943808	151.1282151	26.62329643	166.9208682	-2.647386445	3.88E-23	4.44E-22	MYLK	3	123610049	123884331	-	22167	protein_coding	myosin light chain kinase [Source:HGNC Symbol;Acc:HGNC:7590]	-
ENSG00000076555	111.4220209	113.7194452	124.1911188	349.4105913	344.4697846	335.2844507	116.4441949	343.0549422	-1.558729036	4.01E-23	4.59E-22	ACACB	12	109116595	109268226	+	14505	protein_coding	acetyl-CoA carboxylase beta [Source:HGNC Symbol;Acc:HGNC:85]	-
ENSG00000134109	2572.590692	2006.4736	2007.447488	4170.624292	5063.818039	5163.380542	2195.503926	4799.274291	-1.128093041	4.44E-23	5.08E-22	EDEM1	3	5187646	5219957	+	6758	protein_coding	ER degradation enhancing alpha-mannosidase like protein 1 [Source:HGNC Symbol;Acc:HGNC:18967]	-
ENSG00000084092	490.6163177	516.5561238	472.667691	948.4001764	1099.610387	1083.919583	493.2800442	1043.976715	-1.081767627	4.53E-23	5.17E-22	NOA1	4	56963370	56978823	-	3415	protein_coding	nitric oxide associated 1 [Source:HGNC Symbol;Acc:HGNC:28473]	-
ENSG00000065029	417.8325783	470.2973664	425.4009219	991.9437456	875.2001042	949.8058023	437.8436222	938.9832174	-1.101439444	4.78E-23	5.46E-22	ZNF76	6	35258909	35295985	+	6789	protein_coding	zinc finger protein 76 [Source:HGNC Symbol;Acc:HGNC:13149]	zf-C2H2
ENSG00000235109	69.1894807	54.93227436	68.58315517	234.710458	260.3159284	236.2003892	64.23497007	243.7422585	-1.921667692	5.17E-23	5.90E-22	ZSCAN31	6	28324693	28356271	-	4957	protein_coding	zinc finger and SCAN domain containing 31 [Source:HGNC Symbol;Acc:HGNC:14097]	zf-C2H2
ENSG00000198794	191.3942778	208.1644081	189.9938758	517.2126382	457.7969776	575.4882364	196.5175206	516.8326174	-1.396470578	5.75E-23	6.55E-22	SCAMP5	15	74957219	75021496	+	4873	protein_coding	secretory carrier membrane protein 5 [Source:HGNC Symbol;Acc:HGNC:30386]	-
ENSG00000126106	217.4526536	285.262337	255.7966328	688.2007999	607.0298159	614.5213515	252.8372078	636.5839891	-1.333347775	5.93E-23	6.75E-22	TMEM53	1	44635238	44674555	-	3635	protein_coding	transmembrane protein 53 [Source:HGNC Symbol;Acc:HGNC:26186]	-
ENSG00000212864	27.85550522	25.0568269	23.16998485	137.002937	151.4769411	174.1477446	25.36077232	154.2092076	-2.604064738	5.99E-23	6.81E-22	RNF208	9	137220247	137221581	-	1150	protein_coding	ring finger protein 208 [Source:HGNC Symbol;Acc:HGNC:25420]	-
ENSG00000155367	7.188517475	6.746068781	12.97519152	167.8020469	90.88616467	117.0993455	8.969925925	125.262519	-3.803397151	6.18E-23	7.03E-22	PPM1J	1	112709994	112715477	-	2874	protein_coding	protein phosphatase, Mg2+/Mn2+ dependent 1J [Source:HGNC Symbol;Acc:HGNC:20785]	-
ENSG00000270696	40.4354108	30.83917157	43.55957152	160.367779	200.8472034	242.2054838	38.2780513	201.1401554	-2.392437477	7.29E-23	8.28E-22	AC005034.3	2	75660462	75662208	+	1747	antisense	novel transcript, antisense to C2orf3	-
ENSG00000268655	23.3626818	34.69406802	33.36477819	174.1742765	155.9651468	170.1443481	30.47384267	166.7612571	-2.455850848	7.49E-23	8.50E-22	AC008687.4	19	49017496	49020523	-	1756	protein_coding	uncharacterized LOC101059948 [Source:NCBI gene;Acc:101059948]	-
ENSG00000120756	348.6430976	302.609371	294.7222073	740.2406752	783.1918881	678.5756944	315.324892	734.0027526	-1.217815727	7.68E-23	8.71E-22	PLS1	3	142596387	142713664	+	5294	protein_coding	plastin 1 [Source:HGNC Symbol;Acc:HGNC:9090]	-
ENSG00000054983	171.6258547	176.3615124	168.6774897	426.9393851	448.8205663	453.3846453	172.221619	443.0481989	-1.363433993	7.82E-23	8.86E-22	GALC	14	87837820	87993665	-	6825	protein_coding	galactosylceramidase [Source:HGNC Symbol;Acc:HGNC:4115]	-
ENSG00000131558	549.9215869	508.8463309	542.1776456	1013.184511	1124.295519	1156.981567	533.6485211	1098.153866	-1.040951964	8.02E-23	9.07E-22	EXOC4	7	133253073	134066589	+	9466	protein_coding	exocyst complex component 4 [Source:HGNC Symbol;Acc:HGNC:30389]	-
ENSG00000112425	42.23254017	44.33130913	39.85237395	166.7400086	210.9456661	209.1774633	42.13874108	195.621046	-2.21527511	8.23E-23	9.30E-22	EPM2A	6	145382535	145736023	-	18617	protein_coding	EPM2A, laforin glucan phosphatase [Source:HGNC Symbol;Acc:HGNC:3413]	-
ENSG00000133056	262.3808879	196.5997188	262.2842285	636.1609246	576.7344277	677.5748452	240.4216117	630.1567325	-1.389502823	8.25E-23	9.32E-22	PIK3C2B	1	204422628	204494724	-	9414	protein_coding	phosphatidylinositol-4-phosphate 3-kinase catalytic subunit type 2 beta [Source:HGNC Symbol;Acc:HGNC:8972]	-
ENSG00000119514	35.94258738	35.65779213	24.09678425	186.9187358	153.7210439	179.1519901	31.89905458	173.2639233	-2.442294874	8.29E-23	9.36E-22	GALNT12	9	98807699	98850081	+	3137	protein_coding	polypeptide N-acetylgalactosaminyltransferase 12 [Source:HGNC Symbol;Acc:HGNC:19877]	-
ENSG00000226510	23.3626818	13.49213756	12.97519152	156.1196259	140.256427	116.0984964	16.61000362	137.4915164	-3.042649086	8.30E-23	9.37E-22	UPK1A-AS1	19	35667948	35673291	-	795	antisense	UPK1A antisense RNA 1 [Source:HGNC Symbol;Acc:HGNC:40603]	-
ENSG00000135480	34.14545801	33.7303439	37.07197576	225.1521136	177.2841237	154.1307624	34.98259256	185.5223332	-2.406109271	8.97E-23	1.01E-21	KRT7	12	52232520	52252186	+	4093	protein_coding	keratin 7 [Source:HGNC Symbol;Acc:HGNC:6445]	-
ENSG00000177917	557.1101043	585.9442598	593.1516122	1126.822606	1111.952953	1206.023174	578.7353255	1148.266244	-0.988946458	9.00E-23	1.02E-21	ARL6IP6	2	152717893	152761253	+	3349	protein_coding	ADP ribosylation factor like GTPase 6 interacting protein 6 [Source:HGNC Symbol;Acc:HGNC:24048]	-
ENSG00000044446	272.2650994	265.0241307	269.6986237	663.7739197	601.4195588	597.5069167	268.9959512	620.9001317	-1.206606207	9.45E-23	1.06E-21	PHKA2	X	18892300	18984598	-	9029	protein_coding	phosphorylase kinase regulatory subunit alpha 2 [Source:HGNC Symbol;Acc:HGNC:8926]	-
ENSG00000166997	117.7119737	118.5380657	91.75314002	385.5198925	335.4933733	321.2725633	109.3343931	347.4286097	-1.667933932	1.01E-22	1.13E-21	CNPY4	7	100119613	100125511	+	2475	protein_coding	canopy FGF signaling regulator 4 [Source:HGNC Symbol;Acc:HGNC:28631]	-
ENSG00000186648	5.391388107	2.891172335	10.19479334	101.9556741	107.7169359	108.0917035	6.159117926	105.9214378	-4.098020782	1.01E-22	1.14E-21	CARMIL3	14	24052000	24069728	+	6665	protein_coding	capping protein regulator and myosin 1 linker 3 [Source:HGNC Symbol;Acc:HGNC:20272]	-
ENSG00000149273	37675.91865	45050.24732	42771.79204	99979.22084	78476.27601	77895.08513	41832.65267	85450.19399	-1.030462125	1.19E-22	1.34E-21	RPS3	11	75399486	75422280	+	5894	protein_coding	ribosomal protein S3 [Source:HGNC Symbol;Acc:HGNC:10420]	-
ENSG00000182378	745.8086881	705.4460497	782.2186886	1458.178547	1370.024779	1474.250734	744.4911421	1434.151353	-0.945915195	1.31E-22	1.46E-21	PLCXD1	X	276322	303356	+	6191	protein_coding	phosphatidylinositol specific phospholipase C X domain containing 1 [Source:HGNC Symbol;Acc:HGNC:23148]	-
ENSG00000182749	568.7914452	610.0373626	578.3228219	1217.095859	1102.976542	1166.990058	585.7172099	1162.354153	-0.989216413	1.41E-22	1.57E-21	PAQR7	1	25861210	25871253	-	3297	protein_coding	progestin and adipoQ receptor family member 7 [Source:HGNC Symbol;Acc:HGNC:23146]	-
ENSG00000203907	161.7416432	150.3409614	136.2395109	401.4504666	402.8164582	410.3481338	149.4407052	404.8716862	-1.437594742	1.45E-22	1.62E-21	OOEP	6	73368555	73395133	-	1467	protein_coding	oocyte expressed protein [Source:HGNC Symbol;Acc:HGNC:21382]	-
ENSG00000134070	519.3703876	559.9237088	507.886068	1045.045659	1044.629868	1093.928074	529.0600548	1061.2012	-1.004674662	1.46E-22	1.63E-21	IRAK2	3	10164865	10243743	+	3483	protein_coding	interleukin 1 receptor associated kinase 2 [Source:HGNC Symbol;Acc:HGNC:6113]	-
ENSG00000188612	1709.07003	1890.826707	2042.665865	3457.996612	3387.473224	3535.999894	1880.8542	3460.48991	-0.879770995	1.52E-22	1.69E-21	SUMO2	17	75165586	75182983	-	3372	protein_coding	small ubiquitin-like modifier 2 [Source:HGNC Symbol;Acc:HGNC:11125]	-
ENSG00000126583	44.02966954	35.65779213	36.14517637	216.6558074	158.2092496	196.1664249	38.61087935	190.3438273	-2.300786497	1.69E-22	1.88E-21	PRKCG	19	53879190	53907652	+	3381	protein_coding	protein kinase C gamma [Source:HGNC Symbol;Acc:HGNC:9402]	-
ENSG00000183723	420.5282723	304.5368193	329.9405843	840.0722727	870.7118986	827.7022113	351.6685586	846.1621275	-1.265447852	1.74E-22	1.94E-21	CMTM4	16	66614750	66696707	-	8117	protein_coding	CKLF like MARVEL transmembrane domain containing 4 [Source:HGNC Symbol;Acc:HGNC:19175]	-
ENSG00000225178	1370.311144	1814.692502	1709.944882	4792.978719	3613.005558	3388.875075	1631.649509	3931.619784	-1.268963073	1.75E-22	1.95E-21	RPSAP58	19	23827162	23828049	+	888	processed_pseudogene	ribosomal protein SA pseudogene 58 [Source:HGNC Symbol;Acc:HGNC:36809]	-
ENSG00000169239	47.62392827	45.29503324	50.97396668	202.8493099	191.8707921	206.174916	47.9643094	200.2983393	-2.062064296	1.85E-22	2.06E-21	CA5B	X	15688830	15788409	+	8520	protein_coding	carbonic anhydrase 5B [Source:HGNC Symbol;Acc:HGNC:1378]	-
ENSG00000240694	1663.243231	1371.379411	1446.733854	2696.515171	3026.172668	2969.5193	1493.785499	2897.40238	-0.955475041	1.85E-22	2.06E-21	PNMA2	8	26504686	26514092	-	5579	protein_coding	PNMA family member 2 [Source:HGNC Symbol;Acc:HGNC:9159]	-
ENSG00000116478	3831.479814	4149.796024	3651.589613	6701.461493	6616.737198	6664.654202	3877.621817	6660.950964	-0.780640646	1.92E-22	2.13E-21	HDAC1	1	32292086	32333635	+	3963	protein_coding	histone deacetylase 1 [Source:HGNC Symbol;Acc:HGNC:4852]	-
ENSG00000240771	139.2775261	116.6106175	152.9219	404.6365814	368.0328643	404.3430391	136.2700145	392.337495	-1.525010029	1.92E-22	2.14E-21	ARHGEF25	12	57610180	57619379	+	3503	protein_coding	Rho guanine nucleotide exchange factor 25 [Source:HGNC Symbol;Acc:HGNC:30275]	-
ENSG00000167363	254.2938057	247.6770967	241.8946419	553.3219394	600.2975074	727.6173006	247.9551814	627.0789158	-1.339222344	1.98E-22	2.20E-21	FN3K	17	82735575	82751197	+	3872	protein_coding	fructosamine 3 kinase [Source:HGNC Symbol;Acc:HGNC:24822]	-
ENSG00000088832	5450.693376	6042.550179	5335.584112	9579.585209	10332.97149	9485.046984	5609.609222	9799.201227	-0.804774645	2.01E-22	2.23E-21	FKBP1A	20	1368978	1393172	-	2577	protein_coding	FK506 binding protein 1A [Source:HGNC Symbol;Acc:HGNC:3711]	-
ENSG00000149089	228.2354298	235.1486832	256.7234322	536.3293271	592.4431475	584.4958783	240.0358484	571.089451	-1.250509595	2.10E-22	2.33E-21	APIP	11	34853094	34916499	-	5337	protein_coding	APAF1 interacting protein [Source:HGNC Symbol;Acc:HGNC:17581]	-
ENSG00000150938	3571.794621	2636.749169	2658.060662	5853.954952	6502.287954	6740.718734	2955.534817	6365.65388	-1.106737902	2.45E-22	2.71E-21	CRIM1	2	36355926	36551135	+	7122	protein_coding	cysteine rich transmembrane BMP regulator 1 [Source:HGNC Symbol;Acc:HGNC:2359]	-
ENSG00000012211	707.1704066	648.5863271	645.0523783	1323.299686	1238.744763	1423.20743	666.9363707	1328.417293	-0.994257329	2.55E-22	2.82E-21	PRICKLE3	X	49175264	49186528	-	3194	protein_coding	prickle planar cell polarity protein 3 [Source:HGNC Symbol;Acc:HGNC:6645]	-
ENSG00000070413	315.3962042	305.5005434	321.5993898	728.5582542	646.3016154	722.613055	314.1653791	699.1576416	-1.154413265	2.73E-22	3.01E-21	DGCR2	22	19036282	19122454	-	5605	protein_coding	DiGeorge syndrome critical region gene 2 [Source:HGNC Symbol;Acc:HGNC:2845]	-
ENSG00000167157	428.6153545	552.2139159	507.886068	1389.146059	1001.991914	1292.096197	496.2384461	1227.744723	-1.30791979	2.76E-22	3.04E-21	PRRX2	9	129665641	129722674	+	1311	protein_coding	paired related homeobox 2 [Source:HGNC Symbol;Acc:HGNC:21338]	Homeobox
ENSG00000231274	46.72536359	42.40386091	30.58438001	186.9187358	197.4810492	180.1528392	39.90453483	188.184208	-2.236363091	2.95E-22	3.26E-21	SBK3	19	55540656	55545543	-	1520	protein_coding	SH3 domain binding kinase family member 3 [Source:HGNC Symbol;Acc:HGNC:44121]	-
ENSG00000168904	569.6900099	601.3638456	576.4692231	1319.051533	1142.248341	1117.948452	582.5076929	1193.082776	-1.034451405	3.24E-22	3.57E-21	LRRC28	15	99251362	99390729	+	9279	protein_coding	leucine rich repeat containing 28 [Source:HGNC Symbol;Acc:HGNC:28355]	-
ENSG00000172830	410.6440608	446.2042636	469.8872928	961.1446357	872.9560014	1053.894109	442.2452058	962.6649155	-1.123058464	3.42E-22	3.76E-21	SSH3	11	67303448	67312607	+	3641	protein_coding	slingshot protein phosphatase 3 [Source:HGNC Symbol;Acc:HGNC:30581]	-
ENSG00000224051	606.531162	683.2803951	598.7124086	1200.103247	1263.429894	1381.171767	629.5079886	1281.568303	-1.026264724	3.44E-22	3.79E-21	CPTP	1	1324756	1328897	+	2556	protein_coding	ceramide-1-phosphate transfer protein [Source:HGNC Symbol;Acc:HGNC:28116]	-
ENSG00000143816	132.9875733	146.486065	146.4343043	367.4652419	383.7415842	417.3540775	141.9693142	389.5203012	-1.457126091	3.47E-22	3.81E-21	WNT9A	1	227918656	227947898	-	3971	protein_coding	Wnt family member 9A [Source:HGNC Symbol;Acc:HGNC:12778]	-
ENSG00000138468	100.6392447	59.75089492	72.29035274	279.3160654	334.3713219	278.2360517	77.5601641	297.307813	-1.934655773	3.64E-22	3.99E-21	SENP7	3	101324205	101513241	-	6396	protein_coding	SUMO specific peptidase 7 [Source:HGNC Symbol;Acc:HGNC:30402]	-
ENSG00000149599	238.1196414	324.7750256	269.6986237	812.4592777	629.4708442	726.6164515	277.5310969	722.8488578	-1.38256797	4.26E-22	4.67E-21	DUSP15	20	31847637	31870747	-	3791	protein_coding	dual specificity phosphatase 15 [Source:HGNC Symbol;Acc:HGNC:16236]	-
ENSG00000142694	636.1837966	763.2694963	764.6095002	2108.145969	1430.615555	1711.451972	721.3542644	1750.071165	-1.279129683	4.35E-22	4.77E-21	EVA1B	1	36322031	36324154	-	1211	protein_coding	eva-1 homolog B [Source:HGNC Symbol;Acc:HGNC:25558]	-
ENSG00000139146	1608.430785	1665.315265	1616.338143	2767.671735	2816.349053	2802.377499	1630.028064	2795.466096	-0.778253409	4.68E-22	5.12E-21	SINHCAF	12	31280584	31327058	-	5748	protein_coding	SIN3-HDAC complex associated factor [Source:HGNC Symbol;Acc:HGNC:30702]	-
ENSG00000187609	129.3933146	105.0459282	133.4591128	450.3042271	337.7374761	364.3090748	122.6327852	384.116926	-1.646329109	4.83E-22	5.28E-21	EXD3	9	137306896	137423262	-	7626	protein_coding	exonuclease 3'-5' domain containing 3 [Source:HGNC Symbol;Acc:HGNC:26023]	-
ENSG00000090372	1460.167612	1598.818301	1450.441052	2759.175429	2578.474153	2934.489581	1503.142322	2757.379721	-0.875717124	5.16E-22	5.64E-21	STRN4	19	46719507	46746994	-	7641	protein_coding	striatin 4 [Source:HGNC Symbol;Acc:HGNC:15721]	-
ENSG00000198420	163.5387726	121.4292381	136.2395109	373.8374716	479.1159545	408.3464355	140.4025072	420.4332872	-1.580100802	5.32E-22	5.81E-21	TCAF1	7	143851375	143902198	-	6310	protein_coding	TRPM8 channel associated factor 1 [Source:HGNC Symbol;Acc:HGNC:22201]	-
ENSG00000136603	358.5273091	326.7024738	317.8921922	698.8211826	791.046248	729.6189988	334.3739917	739.8288098	-1.145004808	5.67E-22	6.19E-21	SKIL	3	170357678	170396835	+	7782	protein_coding	SKI like proto-oncogene [Source:HGNC Symbol;Acc:HGNC:10897]	-
ENSG00000169738	554.4144103	698.6999809	683.9779529	1571.816642	1272.406305	1430.213373	645.697448	1424.812107	-1.14256945	5.72E-22	6.24E-21	DCXR	17	82035136	82037732	-	1902	protein_coding	dicarbonyl and L-xylulose reductase [Source:HGNC Symbol;Acc:HGNC:18985]	-
ENSG00000144485	735.9244765	850.0046664	865.6306341	1662.089895	1568.627879	1549.314417	817.1865923	1593.344064	-0.963626787	5.74E-22	6.25E-21	HES6	2	238238267	238240662	-	2037	protein_coding	hes family bHLH transcription factor 6 [Source:HGNC Symbol;Acc:HGNC:18254]	bHLH
ENSG00000103227	108.7263268	108.9008246	114.9231249	400.3884283	298.4656766	337.286149	110.8500921	345.3800846	-1.640062334	6.34E-22	6.90E-21	LMF1	16	853634	981318	-	8233	protein_coding	lipase maturation factor 1 [Source:HGNC Symbol;Acc:HGNC:14154]	-
ENSG00000167632	187.800019	165.7605472	161.2630946	432.2495765	428.6236408	477.4050239	171.6078869	446.0927471	-1.378092279	7.22E-22	7.84E-21	TRAPPC9	8	139727725	140458579	-	9673	protein_coding	trafficking protein particle complex 9 [Source:HGNC Symbol;Acc:HGNC:30832]	-
ENSG00000137216	397.1655905	399.9455063	382.7681498	966.454827	766.3611169	887.7531577	393.2930822	873.5230339	-1.151746826	7.30E-22	7.93E-21	TMEM63B	6	44126914	44155519	+	4425	protein_coding	transmembrane protein 63B [Source:HGNC Symbol;Acc:HGNC:17735]	-
ENSG00000165548	19.76842306	15.41958578	13.90199091	164.6159321	129.0359128	106.0900053	16.36333325	133.2472834	-3.02226498	7.42E-22	8.05E-21	TMEM63C	14	77116568	77259495	+	6363	protein_coding	transmembrane protein 63C [Source:HGNC Symbol;Acc:HGNC:23787]	-
ENSG00000125826	4759.697133	5129.903446	5019.545519	10730.83469	8188.731232	10273.71608	4969.715366	9731.094002	-0.969557457	7.66E-22	8.30E-21	RBCK1	20	407498	430966	+	4024	protein_coding	RANBP2-type and C3HC4-type zinc finger containing 1 [Source:HGNC Symbol;Acc:HGNC:15864]	-
ENSG00000214113	380.9914262	457.768953	428.1813201	1092.837381	897.6411325	889.7548559	422.3138998	960.0777899	-1.185384404	7.99E-22	8.65E-21	LYRM4	6	5102593	5260939	-	9443	protein_coding	LYR motif containing 4 [Source:HGNC Symbol;Acc:HGNC:21365]	-
ENSG00000112320	126.6976205	129.1390309	134.3859121	369.5893185	346.7138874	358.3039802	130.0741879	358.2023954	-1.461711103	8.21E-22	8.89E-21	SOBP	6	107489958	107660167	+	6904	protein_coding	sine oculis binding protein homolog [Source:HGNC Symbol;Acc:HGNC:29256]	-
ENSG00000169660	54.81244575	87.69889415	83.41194547	306.9290605	283.8790082	254.2156731	75.30776179	281.6745806	-1.905397201	8.71E-22	9.42E-21	HEXDC	17	82418318	82442645	+	4541	protein_coding	hexosaminidase D [Source:HGNC Symbol;Acc:HGNC:26307]	-
ENSG00000236901	19.76842306	27.94799924	20.38958667	135.9408987	142.5005298	142.1205732	22.70200299	140.1873339	-2.63007396	9.33E-22	1.01E-20	MIR600HG	9	123109494	123115477	-	5984	sense_intronic	MIR600 host gene [Source:HGNC Symbol;Acc:HGNC:23642]	-
ENSG00000159753	24.26124648	29.87544746	25.95038304	162.4918555	126.79181	180.1528392	26.69569232	156.4788349	-2.554908468	9.62E-22	1.04E-20	CARMIL2	16	67644919	67657569	+	7699	protein_coding	capping protein regulator and myosin 1 linker 2 [Source:HGNC Symbol;Acc:HGNC:27089]	-
ENSG00000167815	1071.089104	1330.902998	1152.011647	2552.077966	2260.933603	2253.912188	1184.667916	2355.641252	-0.992003788	9.91E-22	1.07E-20	PRDX2	19	12796820	12801859	-	2093	protein_coding	peroxiredoxin 2 [Source:HGNC Symbol;Acc:HGNC:9353]	-
ENSG00000198125	6.289952791	6.746068781	1.853598788	125.320516	107.7169359	80.06792854	4.963206787	104.3684602	-4.395162494	1.06E-21	1.14E-20	MB	22	35606764	35637951	-	2168	protein_coding	myoglobin [Source:HGNC Symbol;Acc:HGNC:6915]	-
ENSG00000130477	35.94258738	25.0568269	24.09678425	151.8714728	176.1620723	148.1256678	28.36539951	158.7197376	-2.480088682	1.11E-21	1.20E-20	UNC13A	19	17601328	17688365	-	11188	protein_coding	unc-13 homolog A [Source:HGNC Symbol;Acc:HGNC:23150]	-
ENSG00000198873	219.249783	204.3095116	216.8710582	495.9718728	507.1672399	515.43729	213.4767843	506.1921342	-1.245298141	1.17E-21	1.26E-20	GRK5	10	119207589	119459742	+	7000	protein_coding	G protein-coupled receptor kinase 5 [Source:HGNC Symbol;Acc:HGNC:4544]	-
ENSG00000163995	12.57990558	20.23820634	16.68238909	153.9955494	99.86257599	147.1248187	16.50016701	133.6609813	-3.024182482	1.29E-21	1.38E-20	ABLIM2	4	7965310	8158832	-	6049	protein_coding	actin binding LIM protein family member 2 [Source:HGNC Symbol;Acc:HGNC:19195]	-
ENSG00000138430	2704.6797	2778.416614	2801.714568	4438.257936	4864.092887	4706.993349	2761.603627	4669.781391	-0.757833449	1.30E-21	1.39E-20	OLA1	2	174072447	174248698	-	6100	protein_coding	Obg like ATPase 1 [Source:HGNC Symbol;Acc:HGNC:28833]	-
ENSG00000165802	1437.703495	1515.938027	1599.655754	3250.899149	2587.450565	3052.589775	1517.765759	2963.646496	-0.965696809	1.33E-21	1.42E-20	NSMF	9	137447573	137459334	-	4912	protein_coding	NMDA receptor synaptonuclear signaling and neuronal migration factor [Source:HGNC Symbol;Acc:HGNC:29843]	-
ENSG00000146376	41.33397548	55.89599847	42.63277213	165.6779703	272.658494	235.1995401	46.62091536	224.5120015	-2.269349325	1.47E-21	1.57E-20	ARHGAP18	6	129576132	129710225	-	4640	protein_coding	Rho GTPase activating protein 18 [Source:HGNC Symbol;Acc:HGNC:21035]	-
ENSG00000188690	389.0785084	457.768953	507.886068	1049.293812	1037.897559	926.7862728	451.5778431	1004.659215	-1.153765999	1.55E-21	1.65E-20	UROS	10	125784980	125823285	-	9532	protein_coding	uroporphyrinogen III synthase [Source:HGNC Symbol;Acc:HGNC:12592]	-
ENSG00000178234	351.3387916	372.9612312	367.0125601	727.496216	794.4124023	779.6614541	363.770861	767.1900241	-1.076730077	1.59E-21	1.69E-20	GALNT11	7	152025674	152122347	+	8295	protein_coding	polypeptide N-acetylgalactosaminyltransferase 11 [Source:HGNC Symbol;Acc:HGNC:19875]	-
ENSG00000001617	66.49378665	54.93227436	45.41317031	294.1846012	189.6266892	249.2114276	55.61307711	244.340906	-2.135119923	1.66E-21	1.76E-20	SEMA3F	3	50155045	50189075	+	4826	protein_coding	semaphorin 3F [Source:HGNC Symbol;Acc:HGNC:10728]	-
ENSG00000163322	53.91388107	73.24303248	63.94915819	232.5863815	256.9497742	221.1876526	63.70202391	236.9079361	-1.896343543	1.71E-21	1.82E-20	ABRAXAS1	4	83459517	83523348	-	7777	protein_coding	abraxas 1, BRCA1 A complex subunit [Source:HGNC Symbol;Acc:HGNC:25829]	-
ENSG00000203485	1529.357093	1731.812228	1637.654529	2804.843075	2928.554195	3155.677233	1632.941284	2963.024834	-0.85992749	1.78E-21	1.90E-20	INF2	14	104689606	104722535	+	9488	protein_coding	inverted formin, FH2 and WH2 domain containing [Source:HGNC Symbol;Acc:HGNC:23791]	-
ENSG00000133027	789.8383576	859.6419075	860.0698377	2042.299596	1542.820697	1703.44518	836.516701	1762.855157	-1.075769648	1.85E-21	1.96E-20	PEMT	17	17505563	17591708	-	1720	protein_coding	phosphatidylethanolamine N-methyltransferase [Source:HGNC Symbol;Acc:HGNC:8830]	-
ENSG00000105327	115.9148443	137.812548	121.4107206	394.0161987	315.2964478	436.3702105	125.0460376	381.8942857	-1.612993169	1.98E-21	2.11E-20	BBC3	19	47220822	47232766	-	3180	protein_coding	BCL2 binding component 3 [Source:HGNC Symbol;Acc:HGNC:17868]	-
ENSG00000155508	595.7483858	640.8765342	589.4444147	1128.946683	1589.946856	1426.209977	608.6897782	1381.701172	-1.182614089	2.03E-21	2.16E-20	CNOT8	5	154857553	154876793	+	3930	protein_coding	CCR4-NOT transcription complex subunit 8 [Source:HGNC Symbol;Acc:HGNC:9207]	-
ENSG00000177666	1373.006838	1408.000927	1380.931097	2384.275919	2433.729521	2752.335043	1387.312954	2523.446828	-0.863402171	2.06E-21	2.19E-20	PNPLA2	11	818902	825573	+	3843	protein_coding	patatin like phospholipase domain containing 2 [Source:HGNC Symbol;Acc:HGNC:30802]	-
ENSG00000109929	1493.414506	1458.114581	1557.022982	2599.869689	3028.416771	2647.245887	1502.850689	2758.510782	-0.875899476	2.15E-21	2.28E-20	SC5D	11	121292453	121308694	+	5566	protein_coding	sterol-C5-desaturase [Source:HGNC Symbol;Acc:HGNC:10547]	-
ENSG00000275395	83.56651565	92.51751471	101.021134	319.6735197	255.8277228	341.2895454	92.36838811	305.5969293	-1.727981254	2.33E-21	2.47E-20	FCGBP	19	39863323	39934626	-	12961	protein_coding	Fc fragment of IgG binding protein [Source:HGNC Symbol;Acc:HGNC:13572]	-
ENSG00000165527	2087.365762	2388.108348	2169.637382	3889.18415	3775.703014	4160.529737	2215.037164	3941.805633	-0.831831831	2.60E-21	2.75E-20	ARF6	14	49893092	49897054	+	3865	protein_coding	ADP ribosylation factor 6 [Source:HGNC Symbol;Acc:HGNC:659]	-
ENSG00000011523	193.1914072	183.1075812	171.4578879	539.5154419	409.5487667	590.500973	182.5856254	513.1883939	-1.491924907	2.61E-21	2.76E-20	CEP68	2	65056366	65087004	+	8623	protein_coding	centrosomal protein 68 [Source:HGNC Symbol;Acc:HGNC:29076]	-
ENSG00000005156	410.6440608	496.3179174	407.7917334	986.6335542	921.2042123	908.7709889	438.2512372	938.8695851	-1.099834569	2.70E-21	2.85E-20	LIG3	17	34980494	35009743	+	12919	protein_coding	DNA ligase 3 [Source:HGNC Symbol;Acc:HGNC:6600]	-
ENSG00000004660	287.540699	294.8995781	292.8686085	704.131374	591.3210961	769.6529631	291.7696286	688.3684777	-1.239401916	2.78E-21	2.94E-20	CAMKK1	17	3860315	3894891	-	7424	protein_coding	calcium/calmodulin dependent protein kinase kinase 1 [Source:HGNC Symbol;Acc:HGNC:1469]	-
ENSG00000119782	106.0306328	138.7762721	88.04594244	403.5745432	327.6390134	355.3014329	110.9509491	362.1716631	-1.70876677	2.94E-21	3.10E-20	FKBP1B	2	24049701	24063681	+	1677	protein_coding	FK506 binding protein 1B [Source:HGNC Symbol;Acc:HGNC:3712]	-
ENSG00000100300	2027.161928	2506.646414	2360.558057	5214.607913	4088.755359	4650.945799	2298.122133	4651.436357	-1.017477742	2.98E-21	3.14E-20	TSPO	22	43151514	43163242	+	1455	protein_coding	translocator protein [Source:HGNC Symbol;Acc:HGNC:1158]	-
ENSG00000050438	44.92823422	44.33130913	36.14517637	183.732621	180.6502779	180.1528392	41.80157324	181.5119127	-2.118429952	3.21E-21	3.38E-20	SLC4A8	12	51391317	51515763	+	17980	protein_coding	solute carrier family 4 member 8 [Source:HGNC Symbol;Acc:HGNC:11034]	-
ENSG00000056291	82.66795097	73.24303248	63.94915819	232.5863815	322.0287563	255.2165222	73.28671388	269.9438867	-1.879201429	3.22E-21	3.38E-20	NPFFR2	4	72031804	72148067	+	2359	protein_coding	neuropeptide FF receptor 2 [Source:HGNC Symbol;Acc:HGNC:4525]	-
ENSG00000110080	407.049802	542.5766748	416.132928	1300.996883	958.231909	1120.951	455.2531349	1126.726597	-1.308414481	3.30E-21	3.46E-20	ST3GAL4	11	126355640	126440344	+	4465	protein_coding	ST3 beta-galactoside alpha-2,3-sialyltransferase 4 [Source:HGNC Symbol;Acc:HGNC:10864]	-
ENSG00000179958	540.93594	744.9587382	615.3947977	1754.487224	1339.72939	1416.201486	633.7631587	1503.4727	-1.246982496	3.61E-21	3.79E-20	DCTPP1	16	30423619	30430075	-	1581	protein_coding	dCTP pyrophosphatase 1 [Source:HGNC Symbol;Acc:HGNC:28777]	-
ENSG00000198276	450.1809069	434.6395743	430.9617183	1056.72808	833.6842018	952.8083496	438.5940665	947.7402105	-1.111893204	3.64E-21	3.82E-20	UCKL1	20	63939829	63956415	-	3184	protein_coding	uridine-cytidine kinase 1 like 1 [Source:HGNC Symbol;Acc:HGNC:15938]	-
ENSG00000026025	17617.2592	17217.89498	16758.38664	27187.11771	31587.99145	33836.7066	17197.84694	30870.60526	-0.844014888	3.64E-21	3.82E-20	VIM	10	17228259	17237593	+	5158	protein_coding	vimentin [Source:HGNC Symbol;Acc:HGNC:12692]	-
ENSG00000130158	503.1962233	417.2925403	463.3996971	1045.045659	893.1529269	1106.939112	461.2961535	1015.045899	-1.137805257	3.72E-21	3.90E-20	DOCK6	19	11199295	11262481	-	12435	protein_coding	dedicator of cytokinesis 6 [Source:HGNC Symbol;Acc:HGNC:19189]	-
ENSG00000110931	389.0785084	381.6347482	383.6949492	791.2185122	759.6288084	834.708155	384.8027352	795.1851586	-1.047505134	3.79E-21	3.97E-20	CAMKK2	12	121237691	121298308	-	6931	protein_coding	calcium/calmodulin dependent protein kinase kinase 2 [Source:HGNC Symbol;Acc:HGNC:1470]	-
ENSG00000152377	133.886138	95.40868704	101.021134	328.1698259	325.3949105	382.3243588	110.1053197	345.2963651	-1.647722766	3.87E-21	4.05E-20	SPOCK1	5	136975298	137598379	-	6222	protein_coding	SPARC (osteonectin), cwcv and kazal like domains proteoglycan 1 [Source:HGNC Symbol;Acc:HGNC:11251]	-
ENSG00000096696	1064.799151	803.745909	835.9730535	1803.340985	1886.16843	2076.761896	901.5060379	1922.090437	-1.091936477	3.92E-21	4.10E-20	DSP	6	7541575	7586717	+	10093	protein_coding	desmoplakin [Source:HGNC Symbol;Acc:HGNC:3052]	-
ENSG00000158445	57.5081398	59.75089492	50.97396668	193.2909654	242.3631058	215.1825579	56.07766713	216.945543	-1.951560504	4.48E-21	4.67E-20	KCNB1	20	49293394	49484297	-	17733	protein_coding	potassium voltage-gated channel subfamily B member 1 [Source:HGNC Symbol;Acc:HGNC:6231]	-
ENSG00000169189	741.3158647	818.2017707	754.4147068	1581.374986	1482.22992	1379.170069	771.3107807	1480.924992	-0.94119413	4.49E-21	4.68E-20	NSMCE1	16	27224991	27268794	-	3770	protein_coding	NSE1 homolog, SMC5-SMC6 complex component [Source:HGNC Symbol;Acc:HGNC:29897]	-
ENSG00000118418	180.6115016	165.7605472	176.0918849	398.2643518	488.0923658	466.3956837	174.1546445	450.9174671	-1.371815784	4.54E-21	4.72E-20	HMGN3	6	79201245	79234738	-	1014	protein_coding	high mobility group nucleosomal binding domain 3 [Source:HGNC Symbol;Acc:HGNC:12312]	Others
ENSG00000105379	264.1780172	326.7024738	282.6738152	732.8064073	616.0062272	696.5909783	291.1847687	681.8012043	-1.228750369	4.63E-21	4.81E-20	ETFB	19	51345169	51366418	-	6526	protein_coding	electron transfer flavoprotein subunit beta [Source:HGNC Symbol;Acc:HGNC:3482]	-
ENSG00000178952	3528.663516	4078.48044	3784.121926	7500.114273	6342.956653	6838.801946	3797.088627	6893.957624	-0.860587614	4.96E-21	5.15E-20	TUFM	16	28842411	28846408	-	2271	protein_coding	Tu translation elongation factor, mitochondrial [Source:HGNC Symbol;Acc:HGNC:12420]	-
ENSG00000154059	398.0641552	387.4170928	407.7917334	758.2953258	954.8657547	899.7633469	397.7576605	870.9748092	-1.13042646	5.29E-21	5.49E-20	IMPACT	18	24426616	24453535	+	4918	protein_coding	impact RWD domain protein [Source:HGNC Symbol;Acc:HGNC:20387]	-
ENSG00000105738	327.0775451	333.4485426	344.7693746	674.3943024	718.112906	747.6342827	335.0984874	713.380497	-1.090347778	5.45E-21	5.65E-20	SIPA1L3	19	37907228	38208372	+	10335	protein_coding	signal induced proliferation associated 1 like 3 [Source:HGNC Symbol;Acc:HGNC:23801]	-
ENSG00000127418	485.2249296	480.8983317	492.1304783	1292.500576	909.9836981	1152.978171	486.0845798	1118.487482	-1.202736424	5.83E-21	6.03E-20	FGFRL1	4	1009936	1026897	+	4145	protein_coding	fibroblast growth factor receptor like 1 [Source:HGNC Symbol;Acc:HGNC:3693]	-
ENSG00000197971	669.4306899	559.9237088	582.9568189	1144.877257	1275.77246	1240.052043	604.1037392	1220.23392	-1.013680936	5.87E-21	6.07E-20	MBP	18	76978827	77133683	-	18615	protein_coding	myelin basic protein [Source:HGNC Symbol;Acc:HGNC:6925]	-
ENSG00000122861	507.6890467	533.9031578	430.9617183	1376.4016	954.8657547	1257.066478	490.8513076	1196.111278	-1.285619994	6.15E-21	6.35E-20	PLAU	10	73909177	73917497	+	2950	protein_coding	plasminogen activator, urokinase [Source:HGNC Symbol;Acc:HGNC:9052]	-
ENSG00000278129	200.3799246	200.4546152	227.0658516	521.4607913	466.7733889	536.4551212	209.3001305	508.2297671	-1.28049584	6.22E-21	6.42E-20	ZNF8	19	58278951	58302805	+	9128	protein_coding	zinc finger protein 8 [Source:HGNC Symbol;Acc:HGNC:13154]	-
ENSG00000187446	2392.877755	2376.543659	2181.685774	3779.794208	4328.874362	4374.711445	2317.035729	4161.126672	-0.844709387	6.33E-21	6.53E-20	CHP1	15	41230839	41281890	+	3950	protein_coding	calcineurin like EF-hand protein 1 [Source:HGNC Symbol;Acc:HGNC:17433]	-
ENSG00000152104	2279.658604	1998.763807	1994.472296	3520.65687	3886.786104	3986.381992	2090.964903	3797.941655	-0.860927591	6.74E-21	6.95E-20	PTPN14	1	214348696	214552449	-	18756	protein_coding	protein tyrosine phosphatase, non-receptor type 14 [Source:HGNC Symbol;Acc:HGNC:9647]	-
ENSG00000140905	35.94258738	35.65779213	32.43797879	174.1742765	146.9887355	173.1468955	34.67945277	164.7699691	-2.249180634	7.62E-21	7.85E-20	GCSH	16	81081938	81096425	-	3677	protein_coding	glycine cleavage system protein H [Source:HGNC Symbol;Acc:HGNC:4208]	-
ENSG00000176978	1720.751371	1990.09029	2018.56908	4474.367238	3370.642453	3834.252928	1909.80358	3893.087539	-1.027717695	7.67E-21	7.89E-20	DPP7	9	137110542	137115177	-	2820	protein_coding	dipeptidyl peptidase 7 [Source:HGNC Symbol;Acc:HGNC:14892]	-
ENSG00000198910	808.708216	694.8450844	660.807968	1682.268622	1332.997082	1752.486786	721.4537561	1589.25083	-1.139543149	7.73E-21	7.95E-20	L1CAM	X	153861514	153886174	-	7270	protein_coding	L1 cell adhesion molecule [Source:HGNC Symbol;Acc:HGNC:6470]	-
ENSG00000138095	2763.984969	2407.382831	2274.365713	4257.71143	4840.529807	4880.140244	2481.911171	4659.460494	-0.9085985	8.47E-21	8.70E-20	LRPPRC	2	43886508	43996005	-	9760	protein_coding	leucine rich pentatricopeptide repeat containing [Source:HGNC Symbol;Acc:HGNC:15714]	-
ENSG00000133315	274.0622288	312.2466121	319.745791	832.6380048	616.0062272	749.6359809	302.0182106	732.760071	-1.279701459	8.66E-21	8.89E-20	MACROD1	11	63998558	64166106	-	2089	protein_coding	MACRO domain containing 1 [Source:HGNC Symbol;Acc:HGNC:29598]	-
ENSG00000171798	70.08804539	106.0096523	93.60673881	347.2865148	259.193877	335.2844507	89.90147882	313.9216142	-1.807203148	8.76E-21	8.97E-20	KNDC1	10	133160447	133226412	+	7985	protein_coding	kinase non-catalytic C-lobe domain containing 1 [Source:HGNC Symbol;Acc:HGNC:29374]	-
ENSG00000140988	26348.61224	33159.81923	31941.21432	79772.88069	58563.22954	59097.1372	30483.21526	65811.08248	-1.110326792	8.86E-21	9.08E-20	RPS2	16	1962052	1964860	-	2413	protein_coding	ribosomal protein S2 [Source:HGNC Symbol;Acc:HGNC:10404]	-
ENSG00000176884	8.08708216	5.782344669	12.97519152	131.6927457	77.42154768	126.1069874	8.948206116	111.7404269	-3.640794561	9.51E-21	9.73E-20	GRIN1	9	137138390	137168762	+	6729	protein_coding	glutamate ionotropic receptor NMDA type subunit 1 [Source:HGNC Symbol;Acc:HGNC:4584]	-
ENSG00000155368	1849.246121	2241.622283	2332.754075	4127.080723	4246.964608	3849.265664	2141.207493	4074.436999	-0.928250853	9.76E-21	9.98E-20	DBI	2	119366921	119372560	+	2509	protein_coding	diazepam binding inhibitor, acyl-CoA binding protein [Source:HGNC Symbol;Acc:HGNC:2690]	-
ENSG00000099797	1410.746555	1520.756648	1505.122216	2821.835687	2446.072086	2739.324005	1478.87514	2669.07726	-0.852167968	9.84E-21	1.01E-19	TECR	19	14517085	14565980	+	5918	protein_coding	trans-2,3-enoyl-CoA reductase [Source:HGNC Symbol;Acc:HGNC:4551]	-
ENSG00000144741	317.1933336	384.5259205	368.8661589	899.5464159	759.6288084	755.6410756	356.8618043	804.9387666	-1.174162758	9.98E-21	1.02E-19	SLC25A26	3	66133610	66388116	+	5850	protein_coding	solute carrier family 25 member 26 [Source:HGNC Symbol;Acc:HGNC:20661]	-
ENSG00000177570	88.95790376	98.29985938	76.92434971	282.5021802	313.052345	257.2182204	88.06070428	284.2575819	-1.690430474	1.10E-20	1.12E-19	SAMD12	8	118189455	118622112	-	15378	protein_coding	sterile alpha motif domain containing 12 [Source:HGNC Symbol;Acc:HGNC:31750]	-
ENSG00000133627	138.3789614	130.1027551	126.971517	351.5346679	338.8595275	378.3209623	131.8177445	356.2383859	-1.434539657	1.19E-20	1.21E-19	ACTR3B	7	152759749	152855378	+	6024	protein_coding	ARP3 actin related protein 3 homolog B [Source:HGNC Symbol;Acc:HGNC:17256]	-
ENSG00000025708	1032.450822	1071.661212	1101.96448	1999.818065	1856.995093	1862.580188	1068.692171	1906.464449	-0.83513978	1.20E-20	1.22E-19	TYMP	22	50525752	50530056	-	3320	protein_coding	thymidine phosphorylase [Source:HGNC Symbol;Acc:HGNC:3148]	-
ENSG00000269190	2596.851938	2992.363366	2688.645042	5346.300659	4582.457982	5045.280347	2759.286782	4991.346329	-0.855358605	1.20E-20	1.22E-19	FBXO17	19	38941401	38975910	-	4960	protein_coding	F-box protein 17 [Source:HGNC Symbol;Acc:HGNC:18754]	-
ENSG00000134202	706.271842	864.4605281	910.117005	2145.317308	1711.128409	1656.405272	826.9497917	1837.616996	-1.152216327	1.20E-20	1.23E-19	GSTM3	1	109733932	109741038	-	4750	protein_coding	glutathione S-transferase mu 3 [Source:HGNC Symbol;Acc:HGNC:4635]	-
ENSG00000210196	450.1809069	428.8572296	357.7445661	1116.202223	877.4442071	889.7548559	412.2609009	961.1337621	-1.221104075	1.22E-20	1.24E-19	MT-TP	MT	15956	16023	-	68	Mt_tRNA	mitochondrially encoded tRNA proline [Source:HGNC Symbol;Acc:HGNC:7494]	-
ENSG00000100997	979.435506	1102.500384	1034.308124	2245.148906	1828.943808	1972.673589	1038.748004	2015.588768	-0.956721644	1.29E-20	1.31E-19	ABHD12	20	25294743	25390983	-	3429	protein_coding	abhydrolase domain containing 12 [Source:HGNC Symbol;Acc:HGNC:15868]	-
ENSG00000197321	745.8086881	603.2912938	620.9555941	1238.336625	1438.469915	1420.204882	656.685192	1365.670474	-1.055785059	1.30E-20	1.32E-19	SVIL	10	29457338	29736781	-	9937	protein_coding	supervillin [Source:HGNC Symbol;Acc:HGNC:11480]	-
ENSG00000104835	59.30526917	105.0459282	65.80275698	295.2466395	287.2451624	275.2335043	76.71798477	285.9084354	-1.901411106	1.32E-20	1.34E-19	SARS2	19	38915266	38930896	-	3231	protein_coding	seryl-tRNA synthetase 2, mitochondrial [Source:HGNC Symbol;Acc:HGNC:17697]	-
ENSG00000197565	17.97129369	14.45586167	6.487595759	113.638095	116.6933472	115.0976473	12.97158371	115.1430298	-3.147656374	1.35E-20	1.37E-19	COL4A6	X	108155607	108439497	-	9282	protein_coding	collagen type IV alpha 6 chain [Source:HGNC Symbol;Acc:HGNC:2208]	-
ENSG00000237276	32.34832864	27.94799924	17.60918849	215.5937691	127.9138614	155.1316115	25.96850545	166.2130807	-2.677749472	1.37E-20	1.39E-19	ANO7L1	1	16215909	16228027	-	1990	transcribed_unprocessed_pseudogene	anoctamin 7 like 1 [Source:HGNC Symbol;Acc:HGNC:32248]	-
ENSG00000197530	650.5608315	690.0264639	735.8787189	1434.813705	1233.134506	1498.271113	692.1553381	1388.739774	-1.005226587	1.44E-20	1.46E-19	MIB2	1	1615415	1630610	+	8767	protein_coding	mindbomb E3 ubiquitin protein ligase 2 [Source:HGNC Symbol;Acc:HGNC:30577]	-
ENSG00000105649	6.289952791	4.818620558	7.414395153	95.58344443	83.03180476	103.087458	6.174322834	93.90090239	-3.924593485	1.49E-20	1.51E-19	RAB3A	19	18196784	18204074	-	1818	protein_coding	RAB3A, member RAS oncogene family [Source:HGNC Symbol;Acc:HGNC:9777]	-
ENSG00000108784	254.2938057	221.6565457	259.5038304	817.769469	528.4862168	665.564656	245.1513939	670.6067806	-1.451844017	1.53E-20	1.55E-19	NAGLU	17	42536172	42544449	+	3004	protein_coding	N-acetyl-alpha-glucosaminidase [Source:HGNC Symbol;Acc:HGNC:7632]	-
ENSG00000131779	415.1368842	484.7532281	460.6192989	931.4075641	881.9324127	963.8176898	453.5031371	925.7192222	-1.030354325	1.56E-20	1.57E-19	PEX11B	1	145911350	145918837	-	1838	protein_coding	peroxisomal biogenesis factor 11 beta [Source:HGNC Symbol;Acc:HGNC:8853]	-
ENSG00000132471	2220.353335	2359.196625	2283.633707	3679.962611	3912.593286	4077.459261	2287.727889	3890.005053	-0.766007252	1.60E-20	1.61E-19	WBP2	17	75845699	75856507	-	5399	protein_coding	WW domain binding protein 2 [Source:HGNC Symbol;Acc:HGNC:12738]	-
ENSG00000177469	8797.846825	9799.146766	9334.723498	14872.78395	15197.06437	15352.02445	9310.572363	15140.62426	-0.701531422	1.80E-20	1.82E-19	CAVIN1	17	42402452	42423517	-	3828	protein_coding	caveolae associated protein 1 [Source:HGNC Symbol;Acc:HGNC:9688]	-
ENSG00000169814	142.8717848	163.833099	144.5807055	499.1579876	360.1785044	415.3523793	150.4285298	424.8962904	-1.499265923	2.04E-20	2.05E-19	BTD	3	15601341	15647640	+	5840	protein_coding	biotinidase [Source:HGNC Symbol;Acc:HGNC:1122]	-
ENSG00000130638	378.2957321	375.8524035	343.8425752	703.0693357	859.4913844	843.715797	365.9969036	802.0921724	-1.131877444	2.16E-20	2.17E-19	ATXN10	22	45671798	45845307	+	5127	protein_coding	ataxin 10 [Source:HGNC Symbol;Acc:HGNC:10549]	-
ENSG00000197594	76.37799818	64.56951547	69.50995456	242.1447259	222.1661803	249.2114276	70.1524894	237.8407779	-1.760847416	2.22E-20	2.23E-19	ENPP1	6	131808016	131895155	+	9959	protein_coding	ectonucleotide pyrophosphatase/phosphodiesterase 1 [Source:HGNC Symbol;Acc:HGNC:3356]	-
ENSG00000168710	1550.024081	1585.326164	1440.246258	2519.15478	2933.042401	2985.532885	1525.198834	2812.576689	-0.882974001	2.27E-20	2.28E-19	AHCYL1	1	109984686	110023741	+	5113	protein_coding	adenosylhomocysteinase like 1 [Source:HGNC Symbol;Acc:HGNC:344]	-
ENSG00000183397	88.95790376	101.1910317	82.48514608	334.5420555	270.4143912	268.2275606	90.87802718	291.0613358	-1.680195809	2.32E-20	2.33E-19	C19orf71	19	3539154	3544030	+	674	protein_coding	chromosome 19 open reading frame 71 [Source:HGNC Symbol;Acc:HGNC:34496]	-
ENSG00000269378	459.1665537	417.2925403	430.9617183	853.8787703	855.0031787	945.8024058	435.8069374	884.894785	-1.021857627	2.40E-20	2.40E-19	AC022149.1	19	14621634	14622242	-	609	processed_pseudogene	integrin beta 1 pseudogene 1	-
ENSG00000109323	283.0478756	318.0289568	269.6986237	700.9452592	596.9313531	671.5697506	290.2584854	656.482121	-1.178431566	2.49E-20	2.50E-19	MANBA	4	102630770	102760994	-	11743	protein_coding	mannosidase beta [Source:HGNC Symbol;Acc:HGNC:6831]	-
ENSG00000108528	1291.237452	1534.248786	1395.759888	2810.153266	2464.024909	2570.180506	1407.082042	2614.786227	-0.894333855	2.67E-20	2.67E-19	SLC25A11	17	4937130	4940251	-	2669	protein_coding	solute carrier family 25 member 11 [Source:HGNC Symbol;Acc:HGNC:10981]	-
ENSG00000165424	155.4516904	133.9576515	141.8003073	362.1550506	368.0328643	426.3617195	143.7365497	385.5165448	-1.423272651	2.67E-20	2.67E-19	ZCCHC24	10	79382325	79445627	-	5051	protein_coding	zinc finger CCHC-type containing 24 [Source:HGNC Symbol;Acc:HGNC:26911]	-
ENSG00000110844	188.6985837	126.2478586	160.3362952	506.5922555	393.8400469	482.4092694	158.4275792	460.9471906	-1.539648852	2.67E-20	2.67E-19	PRPF40B	12	49568218	49644666	+	9444	protein_coding	pre-mRNA processing factor 40 homolog B [Source:HGNC Symbol;Acc:HGNC:25031]	-
ENSG00000146416	262.3808879	289.1172335	274.3326207	715.813795	557.6595536	656.557014	275.276914	643.3434542	-1.225694607	2.69E-20	2.69E-19	AIG1	6	143060496	143340304	+	7677	protein_coding	androgen induced 1 [Source:HGNC Symbol;Acc:HGNC:21607]	-
ENSG00000143819	302.8162987	296.8270264	257.6502316	929.2834875	596.9313531	758.6436229	285.7645189	761.6194879	-1.414717496	2.71E-20	2.70E-19	EPHX1	1	225810092	225845563	+	2508	protein_coding	epoxide hydrolase 1 [Source:HGNC Symbol;Acc:HGNC:3401]	-
ENSG00000156381	337.8603213	347.9044043	392.0361437	757.2332876	725.9672659	839.7124005	359.2669564	774.304318	-1.108475443	2.83E-20	2.83E-19	ANKRD9	14	102501760	102509799	-	7215	protein_coding	ankyrin repeat domain 9 [Source:HGNC Symbol;Acc:HGNC:20096]	-
ENSG00000163960	600.2412092	547.3952954	441.1565116	1062.038271	1211.815529	1263.071573	529.5976721	1178.975124	-1.154469081	2.86E-20	2.85E-19	UBXN7	3	196347662	196432474	-	11291	protein_coding	UBX domain protein 7 [Source:HGNC Symbol;Acc:HGNC:29119]	-
ENSG00000175600	24.26124648	25.0568269	14.82879031	128.5066308	139.1343755	130.1103839	21.3822879	132.5837968	-2.632744535	3.08E-20	3.07E-19	SUGCT	7	40134977	40860763	+	2857	protein_coding	succinyl-CoA:glutarate-CoA transferase [Source:HGNC Symbol;Acc:HGNC:16001]	-
ENSG00000104884	460.0651184	524.2659167	529.202454	1003.626167	978.4288345	1009.856749	504.5111631	997.3039166	-0.983701049	3.20E-20	3.18E-19	ERCC2	19	45349837	45370918	-	6450	protein_coding	ERCC excision repair 2, TFIIH core complex helicase subunit [Source:HGNC Symbol;Acc:HGNC:3434]	-
ENSG00000158373	34.14545801	51.07737791	75.07075092	242.1447259	241.2410544	223.1893508	53.43119561	235.5250437	-2.1415652	3.27E-20	3.25E-19	HIST1H2BD	6	26158146	26171349	+	871	protein_coding	histone cluster 1 H2B family member d [Source:HGNC Symbol;Acc:HGNC:4747]	-
ENSG00000040608	106.0306328	102.1547558	96.38713699	338.7902086	259.193877	355.3014329	101.5241752	317.7618395	-1.647300684	3.35E-20	3.32E-19	RTN4R	22	20241415	20283246	-	3339	protein_coding	reticulon 4 receptor [Source:HGNC Symbol;Acc:HGNC:18601]	-
ENSG00000187231	97.04498592	108.9008246	113.0695261	316.4874049	338.8595275	282.2394481	106.3384455	312.5287935	-1.555038161	3.57E-20	3.55E-19	SESTD1	2	179101692	179264790	-	11349	protein_coding	SEC14 and spectrin domain containing 1 [Source:HGNC Symbol;Acc:HGNC:18379]	-
ENSG00000115109	597.5455151	542.5766748	460.6192989	1029.115085	1226.402197	1222.036759	533.5804963	1159.184681	-1.119101279	3.82E-20	3.78E-19	EPB41L5	2	120013005	120179119	+	9281	protein_coding	erythrocyte membrane protein band 4.1 like 5 [Source:HGNC Symbol;Acc:HGNC:19819]	-
ENSG00000268262	10.78277621	12.52841345	15.7555897	120.0103247	86.39795901	143.1214223	13.02225979	116.509902	-3.16477382	3.94E-20	3.90E-19	AC011445.1	19	39314651	39320858	-	877	sense_overlapping	novel transcript, sense overlapping LRFN1	-
ENSG00000163328	35.04402269	26.98427512	33.36477819	140.1890518	157.0871982	173.1468955	31.797692	156.8077152	-2.300319476	4.04E-20	4.00E-19	GPR155	2	174431571	174487094	-	7769	protein_coding	G protein-coupled receptor 155 [Source:HGNC Symbol;Acc:HGNC:22951]	-
ENSG00000142623	1.797129369	5.782344669	1.853598788	106.2038271	98.74052458	80.06792854	3.144357609	95.00409342	-4.935030043	4.48E-20	4.43E-19	PADI1	1	17205126	17246005	+	4903	protein_coding	peptidyl arginine deiminase 1 [Source:HGNC Symbol;Acc:HGNC:18367]	-
ENSG00000126016	56.60957512	39.51268857	34.29157758	174.1742765	194.1148949	208.1766142	43.47128043	192.1552619	-2.14169874	4.54E-20	4.48E-19	AMOT	X	112774503	112840815	-	8502	protein_coding	angiomotin [Source:HGNC Symbol;Acc:HGNC:17810]	-
ENSG00000124299	2191.599265	2593.381584	2422.653616	4258.773469	4082.02305	4237.595118	2402.544822	4192.797212	-0.803590277	4.57E-20	4.51E-19	PEPD	19	33386950	33521794	-	4157	protein_coding	peptidase D [Source:HGNC Symbol;Acc:HGNC:8840]	-
ENSG00000225031	71.88517475	60.71461903	70.43675395	214.5317308	228.8984888	262.222466	67.67884925	235.2175619	-1.796773964	4.84E-20	4.77E-19	EIF4BP7	X	111619677	111621489	-	1813	processed_pseudogene	eukaryotic translation initiation factor 4B pseudogene 7 [Source:HGNC Symbol;Acc:HGNC:37940]	-
ENSG00000170266	691.894807	722.7930837	611.6876001	1810.775253	1227.524249	1704.446029	675.4584969	1580.915177	-1.227361022	5.23E-20	5.14E-19	GLB1	3	32996608	33097230	-	4364	protein_coding	galactosidase beta 1 [Source:HGNC Symbol;Acc:HGNC:4298]	-
ENSG00000172932	651.4593962	694.8450844	658.0275698	1434.813705	1203.961169	1261.069874	668.1106835	1299.948249	-0.960609939	5.34E-20	5.25E-19	ANKRD13D	11	67288547	67302485	+	6643	protein_coding	ankyrin repeat domain 13D [Source:HGNC Symbol;Acc:HGNC:27880]	-
ENSG00000164916	1031.552258	956.0143187	1097.330483	1790.596526	1902.999201	2075.761047	1028.29902	1923.118925	-0.90321548	5.45E-20	5.35E-19	FOXK1	7	4682309	4771443	+	13093	protein_coding	forkhead box K1 [Source:HGNC Symbol;Acc:HGNC:23480]	Fork
ENSG00000267519	256.9894997	285.262337	291.9418091	673.3322641	587.9549418	600.509464	278.0645486	620.59889	-1.158757639	5.57E-20	5.47E-19	AC020916.1	19	13823880	13842928	-	19049	antisense	novel transcript	-
ENSG00000198468	105.1320681	104.082204	120.4839212	396.1402753	291.7333681	316.2683177	109.8993978	334.713987	-1.606933849	5.83E-20	5.72E-19	FLVCR1-DT	1	212852108	212858088	-	3094	lincRNA	FLVCR1 divergent transcript [Source:HGNC Symbol;Acc:HGNC:39077]	-
ENSG00000168913	81.76938628	93.48123882	73.21715214	353.6587444	268.1702883	244.207182	82.82259241	288.6787383	-1.801931131	5.84E-20	5.72E-19	ENHO	9	34521040	34523041	-	1082	protein_coding	energy homeostasis associated [Source:HGNC Symbol;Acc:HGNC:24838]	-
ENSG00000197563	331.5703686	343.0857837	362.3785631	677.5804172	756.2626542	739.6274899	345.6782385	724.4901871	-1.067559928	5.86E-20	5.74E-19	PIGN	18	61905255	62187118	-	19003	protein_coding	phosphatidylinositol glycan anchor biosynthesis class N [Source:HGNC Symbol;Acc:HGNC:8967]	-
ENSG00000213465	873.4048733	1110.210177	1009.28454	2398.082417	1850.262784	2048.738121	997.6331967	2099.027774	-1.073637324	6.04E-20	5.91E-19	ARL2	11	65014113	65022184	+	2084	protein_coding	ADP ribosylation factor like GTPase 2 [Source:HGNC Symbol;Acc:HGNC:693]	-
ENSG00000099219	346.8459682	271.7701995	259.5038304	681.8285703	650.7898211	734.6232443	292.706666	689.0805452	-1.234707895	6.19E-20	6.06E-19	ERMP1	9	5765076	5833117	-	6528	protein_coding	endoplasmic reticulum metallopeptidase 1 [Source:HGNC Symbol;Acc:HGNC:23703]	-
ENSG00000204228	98.84211529	119.5017898	128.8251158	424.8153086	332.127219	311.2640722	115.723007	356.0688666	-1.62211149	6.67E-20	6.51E-19	HSD17B8	6	33204642	33206831	+	1171	protein_coding	hydroxysteroid 17-beta dehydrogenase 8 [Source:HGNC Symbol;Acc:HGNC:3554]	-
ENSG00000153179	1121.408726	1063.951419	1026.893729	1825.643789	2506.662863	2519.137202	1070.751291	2283.814618	-1.092765046	6.83E-20	6.66E-19	RASSF3	12	64507001	64697567	+	4226	protein_coding	Ras association domain family member 3 [Source:HGNC Symbol;Acc:HGNC:14271]	-
ENSG00000163013	468.1522006	395.1268857	493.0572777	1024.866932	909.9836981	924.7845746	452.1121213	953.2117349	-1.075590363	6.87E-20	6.69E-19	FBXO41	2	73254682	73284431	-	8011	protein_coding	F-box protein 41 [Source:HGNC Symbol;Acc:HGNC:29409]	-
ENSG00000266578	8.08708216	3.854896446	3.707197576	101.9556741	94.25231892	78.06623032	5.216392061	91.4247411	-4.1204856	6.90E-20	6.73E-19	AP001025.1	18	3284145	3327292	+	864	lincRNA	novel transcript	-
ENSG00000077348	217.4526536	288.1535094	253.0162346	812.4592777	558.781605	649.5510703	252.8741325	673.5973176	-1.414760428	6.98E-20	6.80E-19	EXOSC5	19	41386374	41397479	-	1488	protein_coding	exosome component 5 [Source:HGNC Symbol;Acc:HGNC:24662]	-
ENSG00000064655	142.8717848	116.6106175	157.555897	348.348553	396.0841497	415.3523793	139.0127664	386.5950274	-1.474727022	7.17E-20	6.98E-19	EYA2	20	46894624	47188844	+	3618	protein_coding	EYA transcriptional coactivator and phosphatase 2 [Source:HGNC Symbol;Acc:HGNC:3520]	-
ENSG00000144579	1164.539831	1174.779692	1230.789595	1992.383797	2117.311021	2070.756802	1190.036373	2060.15054	-0.791695106	7.78E-20	7.55E-19	CTDSP1	2	218398256	218405941	+	4727	protein_coding	CTD small phosphatase 1 [Source:HGNC Symbol;Acc:HGNC:21614]	-
ENSG00000122406	13064.23195	14904.95711	15218.04605	23924.53614	23901.93926	24224.55178	14395.74504	24017.00906	-0.738445141	8.06E-20	7.81E-19	RPL5	1	92831983	92841924	+	3717	protein_coding	ribosomal protein L5 [Source:HGNC Symbol;Acc:HGNC:10360]	-
ENSG00000213420	16.17416432	7.709792892	17.60918849	162.4918555	89.76411325	125.1061383	13.83104857	125.787369	-3.179922055	8.22E-20	7.96E-19	GPC2	7	100169606	100177372	-	3828	protein_coding	glypican 2 [Source:HGNC Symbol;Acc:HGNC:4450]	-
ENSG00000243364	54.81244575	68.42441192	67.65635577	292.0605247	187.3825864	266.2258624	63.63107115	248.5563245	-1.968368417	8.42E-20	8.15E-19	EFNA4	1	155063731	155069553	+	1263	protein_coding	ephrin A4 [Source:HGNC Symbol;Acc:HGNC:3224]	-
ENSG00000088002	20.66698774	17.34703401	37.99877516	215.5937691	125.6697586	163.1384044	25.33759897	168.1339774	-2.729557462	8.72E-20	8.44E-19	SULT2B1	19	48552075	48599425	+	2822	protein_coding	sulfotransferase family 2B member 1 [Source:HGNC Symbol;Acc:HGNC:11459]	-
ENSG00000189339	764.6785464	730.5028766	747.0003117	1288.252423	1409.296578	1443.224412	747.3939116	1380.257804	-0.884943858	9.01E-20	8.71E-19	SLC35E2B	1	1659529	1692728	-	8395	protein_coding	solute carrier family 35 member E2B [Source:HGNC Symbol;Acc:HGNC:33941]	-
ENSG00000134717	1244.512088	1331.866722	1361.46831	2182.488648	2323.768482	2432.063329	1312.615707	2312.773486	-0.817408469	9.81E-20	9.46E-19	BTF3L4	1	52056125	52090716	+	6022	protein_coding	basic transcription factor 3 like 4 [Source:HGNC Symbol;Acc:HGNC:30547]	-
ENSG00000179715	18.86985837	19.27448223	12.97519152	116.8242099	114.4492444	119.1010437	17.03984404	116.7914993	-2.777690022	9.83E-20	9.48E-19	PCED1B	12	47079603	47236662	+	2618	protein_coding	PC-esterase domain containing 1B [Source:HGNC Symbol;Acc:HGNC:28255]	-
ENSG00000103876	283.0478756	302.609371	330.8673837	744.4888283	618.25033	676.5739961	305.5082101	679.7710515	-1.154391527	9.88E-20	9.52E-19	FAH	15	80152490	80186946	+	7203	protein_coding	fumarylacetoacetate hydrolase [Source:HGNC Symbol;Acc:HGNC:3579]	-
ENSG00000004799	32.34832864	20.23820634	25.95038304	132.7547839	142.5005298	151.1282151	26.17897267	142.1278429	-2.436875298	1.07E-19	1.03E-18	PDK4	7	95583499	95596491	-	4519	protein_coding	pyruvate dehydrogenase kinase 4 [Source:HGNC Symbol;Acc:HGNC:8812]	-
ENSG00000088340	121.3062324	93.48123882	105.6551309	482.1653752	274.9025968	375.318415	106.8142007	377.462129	-1.820815403	1.08E-19	1.04E-18	FER1L4	20	35558737	35607562	-	9067	transcribed_unitary_pseudogene	fer-1 like family member 4, pseudogene [Source:HGNC Symbol;Acc:HGNC:15801]	-
ENSG00000161980	190.4957131	234.1849591	218.724657	598.9895851	462.2851833	547.4644614	214.4684431	536.2464099	-1.323624594	1.08E-19	1.04E-18	POLR3K	16	46407	53628	-	1889	protein_coding	RNA polymerase III subunit K [Source:HGNC Symbol;Acc:HGNC:14121]	-
ENSG00000114993	1605.735091	1843.604225	1620.97214	2929.101553	2958.849583	2940.494676	1690.103819	2942.81527	-0.800311655	1.12E-19	1.08E-18	RTKN	2	74425836	74442422	-	5190	protein_coding	rhotekin [Source:HGNC Symbol;Acc:HGNC:10466]	-
ENSG00000100911	1249.004911	1462.933201	1498.63462	3121.33048	2541.446456	2602.207677	1403.524244	2754.994871	-0.973212391	1.13E-19	1.08E-18	PSME2	14	24143362	24147570	-	3582	protein_coding	proteasome activator subunit 2 [Source:HGNC Symbol;Acc:HGNC:9569]	-
ENSG00000108395	539.1388107	504.9914345	456.9121013	934.5936789	1114.197056	1034.877976	500.3474488	1027.88957	-1.038263536	1.16E-19	1.12E-18	TRIM37	17	58982638	59106921	-	5482	protein_coding	tripartite motif containing 37 [Source:HGNC Symbol;Acc:HGNC:7523]	-
ENSG00000106605	1160.945572	1409.928375	1342.005523	2679.522559	2304.693608	2423.055687	1304.293157	2469.090618	-0.921083866	1.24E-19	1.19E-18	BLVRA	7	43758680	43807342	+	1821	protein_coding	biliverdin reductase A [Source:HGNC Symbol;Acc:HGNC:1062]	-
ENSG00000105677	2446.791636	2865.151784	2940.734478	5480.117481	4681.198506	4995.237892	2750.892632	5052.184626	-0.877179912	1.25E-19	1.20E-18	TMEM147	19	35545595	35547526	+	1932	protein_coding	transmembrane protein 147 [Source:HGNC Symbol;Acc:HGNC:30414]	-
ENSG00000143179	833.8680271	947.3408017	898.0686129	1620.670402	1569.749931	1668.415461	893.0924806	1619.611931	-0.859273414	1.25E-19	1.20E-18	UCK2	1	165827531	165911618	+	7067	protein_coding	uridine-cytidine kinase 2 [Source:HGNC Symbol;Acc:HGNC:12562]	-
ENSG00000188266	49.42105764	51.07737791	51.90076607	238.9586111	216.5559232	163.1384044	50.79973388	206.2176462	-2.020228538	1.44E-19	1.38E-18	HYKK	15	78507564	78537372	+	5707	protein_coding	hydroxylysine kinase [Source:HGNC Symbol;Acc:HGNC:34403]	-
ENSG00000172638	83.56651565	89.62634237	86.19234365	348.348553	232.264643	287.2436936	86.46173389	289.2856299	-1.743589243	1.46E-19	1.40E-18	EFEMP2	11	65866441	65873592	-	5397	protein_coding	EGF containing fibulin extracellular matrix protein 2 [Source:HGNC Symbol;Acc:HGNC:3219]	-
ENSG00000178814	360.3244385	346.9406802	389.2557455	737.0545604	767.4831683	734.6232443	365.5069547	746.386991	-1.029636753	1.48E-19	1.42E-18	OPLAH	8	144051266	144063965	-	4452	protein_coding	5-oxoprolinase, ATP-hydrolysing [Source:HGNC Symbol;Acc:HGNC:8149]	-
ENSG00000160999	101.5378093	90.59006649	80.63154729	305.8670222	242.3631058	336.2852999	90.91980771	294.8384759	-1.69803814	1.56E-19	1.49E-18	SH2B2	7	102285091	102321711	+	2384	protein_coding	SH2B adaptor protein 2 [Source:HGNC Symbol;Acc:HGNC:17381]	-
ENSG00000149499	668.5321252	717.010739	696.9531444	1295.686691	1215.181683	1370.162427	694.1653362	1293.676934	-0.898731024	1.57E-19	1.50E-18	EML3	11	62602218	62612765	-	5490	protein_coding	echinoderm microtubule associated protein like 3 [Source:HGNC Symbol;Acc:HGNC:26666]	-
ENSG00000143153	1498.805894	1355.959825	1434.685462	2367.283307	2582.962359	2800.375801	1429.81706	2583.540489	-0.853503575	1.61E-19	1.54E-18	ATP1B1	1	169105697	169132722	+	2962	protein_coding	ATPase Na+/K+ transporting subunit beta 1 [Source:HGNC Symbol;Acc:HGNC:804]	-
ENSG00000113328	1125.90155	1167.069899	1126.988063	1866.001243	2154.338718	2186.855298	1139.986504	2069.065086	-0.860077276	1.72E-19	1.63E-18	CCNG1	5	163437569	163446151	+	3096	protein_coding	cyclin G1 [Source:HGNC Symbol;Acc:HGNC:1592]	-
ENSG00000182359	62.00096323	53.00482614	62.09555941	211.345616	243.4851572	191.1621794	59.03378292	215.3309842	-1.86448998	1.91E-19	1.81E-18	KBTBD3	11	106051098	106077765	-	5516	protein_coding	kelch repeat and BTB domain containing 3 [Source:HGNC Symbol;Acc:HGNC:22934]	-
ENSG00000091136	841.9551093	761.3420481	692.3191474	1427.379437	1426.127349	1590.349231	765.2054349	1481.285339	-0.95298192	1.91E-19	1.82E-18	LAMB1	7	107923799	108003255	-	8140	protein_coding	laminin subunit beta 1 [Source:HGNC Symbol;Acc:HGNC:6486]	-
ENSG00000167371	4.492823422	2.891172335	13.90199091	130.6307074	79.66565051	103.087458	7.09532889	104.461272	-3.877035542	1.94E-19	1.85E-18	PRRT2	16	29811382	29815892	+	3755	protein_coding	proline rich transmembrane protein 2 [Source:HGNC Symbol;Acc:HGNC:30500]	-
ENSG00000198959	750.3015115	845.1860458	796.1206796	1462.4267	1766.108928	1460.238847	797.2027456	1562.924825	-0.971054438	1.96E-19	1.86E-18	TGM2	20	38127387	38166578	-	8036	protein_coding	transglutaminase 2 [Source:HGNC Symbol;Acc:HGNC:11778]	-
ENSG00000170191	220.1483477	215.874201	205.7494655	451.3662654	578.9785305	516.4381391	213.9240047	515.5943116	-1.268553624	2.04E-19	1.94E-18	NANP	20	25612935	25624175	-	3964	protein_coding	N-acetylneuraminic acid phosphatase [Source:HGNC Symbol;Acc:HGNC:16140]	-
ENSG00000029534	268.6708406	245.7496484	233.5534473	531.0191357	550.9272451	612.5196533	249.3246455	564.8220114	-1.179870498	2.05E-19	1.94E-18	ANK1	8	41653220	41896762	-	10797	protein_coding	ankyrin 1 [Source:HGNC Symbol;Acc:HGNC:492]	-
ENSG00000179292	469.94933	459.6964012	441.1565116	960.0825974	833.6842018	937.795613	456.9340809	910.5208041	-0.995072856	2.07E-19	1.96E-18	TMEM151A	11	66291870	66296664	+	2562	protein_coding	transmembrane protein 151A [Source:HGNC Symbol;Acc:HGNC:28497]	-
ENSG00000173621	686.5034189	709.3009461	695.0995456	1416.759054	1192.740655	1369.161578	696.9679702	1326.220429	-0.928641354	2.24E-19	2.12E-18	LRFN4	11	66856647	66860475	+	2828	protein_coding	leucine rich repeat and fibronectin type III domain containing 4 [Source:HGNC Symbol;Acc:HGNC:28456]	-
ENSG00000196415	0	2.891172335	3.707197576	122.1344012	76.29949627	109.0925526	2.199456637	102.5088167	-5.562409353	2.27E-19	2.15E-18	PRTN3	19	840960	848175	+	1146	protein_coding	proteinase 3 [Source:HGNC Symbol;Acc:HGNC:9495]	-
ENSG00000106049	1094.451786	1057.20535	1126.061264	1860.691052	1864.849453	2025.718592	1092.5728	1917.086365	-0.811319741	2.31E-19	2.19E-18	HIBADH	7	27525442	27662995	-	2323	protein_coding	3-hydroxyisobutyrate dehydrogenase [Source:HGNC Symbol;Acc:HGNC:4907]	-
ENSG00000153993	19.76842306	23.12937868	22.24318546	134.8788605	146.9887355	108.0917035	21.7136624	129.9864332	-2.581511841	2.32E-19	2.19E-18	SEMA3D	7	84995553	85186855	-	8062	protein_coding	semaphorin 3D [Source:HGNC Symbol;Acc:HGNC:10726]	-
ENSG00000185753	223.7426064	205.2732358	188.140277	478.9792604	460.0410804	520.4415355	205.7187064	486.4872921	-1.241917506	2.36E-19	2.23E-18	CXorf38	X	40626921	40647554	-	6043	protein_coding	chromosome X open reading frame 38 [Source:HGNC Symbol;Acc:HGNC:28589]	-
ENSG00000164024	495.1091411	526.1933649	419.8401255	906.9806838	1097.366285	1086.92213	480.3808772	1030.423033	-1.101197484	2.38E-19	2.25E-18	METAP1	4	98995620	99062813	+	4117	protein_coding	methionyl aminopeptidase 1 [Source:HGNC Symbol;Acc:HGNC:15789]	-
ENSG00000101198	13.47847027	35.65779213	25.95038304	193.2909654	154.8430954	129.1095348	25.02888181	159.0811985	-2.674492239	2.43E-19	2.29E-18	NKAIN4	20	63240784	63272694	-	2668	protein_coding	sodium/potassium transporting ATPase interacting 4 [Source:HGNC Symbol;Acc:HGNC:16191]	-
ENSG00000197712	823.0852509	842.2948735	837.8266523	1414.634978	1639.317118	1796.524147	834.4022589	1616.825414	-0.954624799	2.74E-19	2.58E-18	FAM114A1	4	38867677	38945739	+	4871	protein_coding	family with sequence similarity 114 member A1 [Source:HGNC Symbol;Acc:HGNC:25087]	-
ENSG00000130159	780.8527108	966.6152839	869.3378317	2112.394122	1584.336599	1801.528392	872.2686088	1832.753038	-1.07171629	3.01E-19	2.84E-18	ECSIT	19	11505916	11529174	-	2370	protein_coding	ECSIT signalling integrator [Source:HGNC Symbol;Acc:HGNC:29548]	-
ENSG00000172465	327.0775451	362.3602659	415.2061286	793.3425888	957.1098576	757.6427738	368.2146465	836.03174	-1.182571375	3.01E-19	2.84E-18	TCEAL1	X	103628704	103630953	+	1602	protein_coding	transcription elongation factor A like 1 [Source:HGNC Symbol;Acc:HGNC:11616]	-
ENSG00000174327	798.8240045	762.3057722	675.6367583	1404.014595	1364.414521	1404.191297	745.588845	1390.873471	-0.899520374	3.09E-19	2.90E-18	SLC16A13	17	7036075	7040121	+	2087	protein_coding	solute carrier family 16 member 13 [Source:HGNC Symbol;Acc:HGNC:31037]	-
ENSG00000049323	516.6746935	451.0228842	405.0113352	906.9806838	942.5231892	1024.869485	457.5696377	958.1244528	-1.06607926	3.19E-19	3.00E-18	LTBP1	2	32946972	33399509	+	7329	protein_coding	latent transforming growth factor beta binding protein 1 [Source:HGNC Symbol;Acc:HGNC:6714]	-
ENSG00000187514	6374.417871	7142.159391	7288.350435	11429.65588	11163.28953	12054.22664	6934.975899	11549.05735	-0.735900714	3.29E-19	3.09E-18	PTMA	2	231706895	231713541	+	3378	protein_coding	prothymosin alpha [Source:HGNC Symbol;Acc:HGNC:9623]	-
ENSG00000182979	964.1599064	899.1545961	996.3093487	1639.787091	1685.321226	1782.512259	953.2079504	1702.540192	-0.836799447	3.42E-19	3.20E-18	MTA1	14	105419820	105470729	+	6966	protein_coding	metastasis associated 1 [Source:HGNC Symbol;Acc:HGNC:7410]	zf-GATA
ENSG00000145545	417.8325783	379.7073	380.914551	800.7768567	748.4082943	841.7140987	392.8181431	796.9664166	-1.020764572	3.54E-19	3.32E-18	SRD5A1	5	6633343	6674386	+	7715	protein_coding	steroid 5 alpha-reductase 1 [Source:HGNC Symbol;Acc:HGNC:11284]	-
ENSG00000196821	1266.07764	1429.202857	1304.933547	2519.15478	2278.886425	2288.941907	1333.404682	2362.327704	-0.825335996	3.79E-19	3.55E-18	C6orf106	6	34587288	34696859	-	4551	protein_coding	chromosome 6 open reading frame 106 [Source:HGNC Symbol;Acc:HGNC:21215]	-
ENSG00000167716	651.4593962	608.1099144	718.2695304	1228.77828	1266.796048	1231.044401	659.2796137	1242.206243	-0.913615395	4.02E-19	3.77E-18	WDR81	17	1716523	1738599	+	7913	protein_coding	WD repeat domain 81 [Source:HGNC Symbol;Acc:HGNC:26600]	-
ENSG00000115194	37.73971675	74.20675659	48.19356849	275.0679123	188.5046378	241.2046347	53.38001394	234.9257283	-2.142885108	4.15E-19	3.88E-18	SLC30A3	2	27253684	27275817	-	5978	protein_coding	solute carrier family 30 member 3 [Source:HGNC Symbol;Acc:HGNC:11014]	-
ENSG00000185033	2997.611787	2771.670545	2462.50599	6357.361093	4591.434393	6001.091244	2743.929441	5649.962243	-1.042089623	4.23E-19	3.96E-18	SEMA4B	15	90160604	90229679	+	7006	protein_coding	semaphorin 4B [Source:HGNC Symbol;Acc:HGNC:10730]	-
ENSG00000160789	10497.03264	10818.76688	10184.59854	16687.80736	16007.1855	17653.97739	10500.13269	16782.99008	-0.676646015	4.29E-19	4.01E-18	LMNA	1	156082573	156140089	+	6985	protein_coding	lamin A/C [Source:HGNC Symbol;Acc:HGNC:6636]	-
ENSG00000283041	2865.522779	3164.869982	3034.341216	6772.618057	4984.152388	5739.869627	3021.577992	5832.213358	-0.948882586	4.47E-19	4.17E-18	AC008038.1	7	133034607	133035920	-	1314	processed_pseudogene	eukaryotic translation elongation factor 1 gamma (	-
ENSG00000149925	291.1349578	369.1063347	354.0373686	791.2185122	741.6759858	690.5858836	338.092887	741.1601272	-1.132962395	4.51E-19	4.21E-18	ALDOA	16	30064164	30070457	+	3916	protein_coding	aldolase, fructose-bisphosphate A [Source:HGNC Symbol;Acc:HGNC:414]	-
ENSG00000177169	1638.981984	1629.657473	1808.185618	3020.436844	2788.297768	3336.830922	1692.275025	3048.521845	-0.84939315	4.67E-19	4.36E-18	ULK1	12	131894651	131923167	+	7608	protein_coding	unc-51 like autophagy activating kinase 1 [Source:HGNC Symbol;Acc:HGNC:12558]	-
ENSG00000106330	256.0909351	281.4074406	243.7482407	550.1358246	559.9036564	627.5323899	260.4155388	579.1906237	-1.154239199	4.86E-19	4.53E-18	MOSPD3	7	100612102	100615384	+	1726	protein_coding	motile sperm domain containing 3 [Source:HGNC Symbol;Acc:HGNC:25078]	-
ENSG00000104324	26.95694053	46.25875735	25.02358364	170.9881617	157.0871982	158.1341589	32.74642718	162.0698396	-2.312213687	4.99E-19	4.65E-18	CPQ	8	96645227	97149654	+	3457	protein_coding	carboxypeptidase Q [Source:HGNC Symbol;Acc:HGNC:16910]	-
ENSG00000170571	616.4153735	532.9394337	598.7124086	1087.52719	1233.134506	1093.928074	582.6890719	1138.19659	-0.965119602	5.08E-19	4.73E-18	EMB	5	50396192	50443248	-	5257	protein_coding	embigin [Source:HGNC Symbol;Acc:HGNC:30465]	-
ENSG00000163171	1442.196319	1461.005753	1317.908738	2299.312858	2872.451624	2820.392783	1407.036937	2664.052422	-0.920967333	5.36E-19	4.99E-18	CDC42EP3	2	37641882	37738468	-	10406	protein_coding	CDC42 effector protein 3 [Source:HGNC Symbol;Acc:HGNC:16943]	-
ENSG00000169258	615.5168088	612.9285349	594.0784116	1130.008721	1079.413462	1263.071573	607.5079185	1157.497918	-0.930558816	5.49E-19	5.10E-18	GPRIN1	5	176595802	176610133	-	4211	protein_coding	G protein regulated inducer of neurite outgrowth 1 [Source:HGNC Symbol;Acc:HGNC:24835]	-
ENSG00000025293	822.1866863	743.9950141	693.2459468	1333.920069	1474.37556	1610.366213	753.1425491	1472.887281	-0.967654859	5.70E-19	5.29E-18	PHF20	20	35771974	35950381	+	8383	protein_coding	PHD finger protein 20 [Source:HGNC Symbol;Acc:HGNC:16098]	-
ENSG00000126249	180.6115016	187.9262018	222.4318546	480.0412987	458.919029	462.3922873	196.9898526	467.1175383	-1.245807724	5.81E-19	5.38E-18	PDCD2L	19	34404384	34426168	+	1431	protein_coding	programmed cell death 2 like [Source:HGNC Symbol;Acc:HGNC:28194]	-
ENSG00000168264	868.0134852	874.0977692	841.5338499	1446.496126	1863.727401	1963.665947	861.2150347	1757.963158	-1.029581688	6.74E-19	6.24E-18	IRF2BP2	1	234604269	234609525	-	4724	protein_coding	interferon regulatory factor 2 binding protein 2 [Source:HGNC Symbol;Acc:HGNC:21729]	-
ENSG00000101911	291.1349578	249.6045449	234.4802467	537.3913654	605.9077645	656.557014	258.4065831	599.9520479	-1.214910679	6.85E-19	6.34E-18	PRPS2	X	12791355	12824222	+	2758	protein_coding	phosphoribosyl pyrophosphate synthetase 2 [Source:HGNC Symbol;Acc:HGNC:9465]	-
ENSG00000100714	719.7503122	709.3009461	604.273205	1222.40605	1331.87503	1429.212524	677.7748211	1327.831202	-0.970386273	6.86E-19	6.34E-18	MTHFD1	14	64388031	64463457	+	9377	protein_coding	methylenetetrahydrofolate dehydrogenase, cyclohydrolase and formyltetrahydrofolate synthetase 1 [Source:HGNC Symbol;Acc:HGNC:7432]	-
ENSG00000123364	360.3244385	363.3239901	390.1825449	726.4341777	730.4554716	843.715797	371.2769911	766.8684821	-1.047082872	8.57E-19	7.91E-18	HOXC13	12	53938765	53946544	+	2423	protein_coding	homeobox C13 [Source:HGNC Symbol;Acc:HGNC:5125]	Homeobox
ENSG00000103319	236.322512	192.7448223	209.4566631	560.7562073	466.7733889	494.4194587	212.8413325	507.3163517	-1.252377231	8.70E-19	8.02E-18	EEF2K	16	22206282	22288732	+	8020	protein_coding	eukaryotic elongation factor 2 kinase [Source:HGNC Symbol;Acc:HGNC:24615]	-
ENSG00000209082	6.289952791	2.891172335	5.560796365	92.39732962	69.56718777	95.08066514	4.91397383	85.68172751	-4.116378172	8.75E-19	8.06E-18	MT-TL1	MT	3230	3304	+	75	Mt_tRNA	mitochondrially encoded tRNA leucine 1 (UUA/G) [Source:HGNC Symbol;Acc:HGNC:7490]	-
ENSG00000133812	714.3589241	582.0893634	507.886068	1200.103247	1300.457591	1376.167522	601.4447852	1292.242786	-1.103046991	8.86E-19	8.16E-18	SBF2	11	9778667	10294207	-	16767	protein_coding	SET binding factor 2 [Source:HGNC Symbol;Acc:HGNC:2135]	-
ENSG00000136854	1270.570464	1234.530587	1202.058814	2027.43106	2190.244363	2415.048895	1235.719955	2210.908106	-0.839451245	9.73E-19	8.95E-18	STXBP1	9	127579370	127696027	+	9373	protein_coding	syntaxin binding protein 1 [Source:HGNC Symbol;Acc:HGNC:11444]	-
ENSG00000232445	49.42105764	63.60579136	41.70597274	227.2761901	194.1148949	182.1545374	51.57760725	201.1818741	-1.965529354	9.86E-19	9.06E-18	AC006329.1	7	101308346	101310985	+	705	antisense	novel transcript	-
ENSG00000197258	54.81244575	64.56951547	66.72955638	246.392879	233.3866945	185.1570847	62.03717253	221.6455527	-1.836971273	9.89E-19	9.09E-18	EIF4BP6	7	104667749	104669576	+	1828	processed_pseudogene	eukaryotic translation initiation factor 4B pseudogene 6 [Source:HGNC Symbol;Acc:HGNC:37939]	-
ENSG00000175826	1981.335129	2067.188219	2063.055451	3271.077876	3377.374761	3758.188396	2037.192933	3468.880344	-0.768116652	1.00E-18	9.23E-18	CTDNEP1	17	7243591	7252491	-	2584	protein_coding	CTD nuclear envelope phosphatase 1 [Source:HGNC Symbol;Acc:HGNC:19085]	-
ENSG00000180596	4.492823422	6.746068781	10.19479334	116.8242099	74.05539343	88.07472139	7.144561846	92.9847749	-3.705919809	1.02E-18	9.40E-18	HIST1H2BC	6	26114873	26123926	-	834	protein_coding	histone cluster 1 H2B family member c [Source:HGNC Symbol;Acc:HGNC:4757]	-
ENSG00000106077	377.3971675	443.3130913	410.5721316	946.2760999	794.4124023	820.6962675	410.4274635	853.7949232	-1.057428079	1.04E-18	9.54E-18	ABHD11	7	73736094	73738867	-	2289	protein_coding	abhydrolase domain containing 11 [Source:HGNC Symbol;Acc:HGNC:16407]	-
ENSG00000165685	83.56651565	90.59006649	83.41194547	224.0900753	317.5405506	283.2402972	85.85617587	274.9569744	-1.679169247	1.05E-18	9.63E-18	TMEM52B	12	10170542	10191801	+	3489	protein_coding	transmembrane protein 52B [Source:HGNC Symbol;Acc:HGNC:26438]	-
ENSG00000173548	519.3703876	552.2139159	586.6640165	1100.271649	1059.216536	997.8465594	552.74944	1052.444915	-0.929009132	1.12E-18	1.03E-17	SNX33	15	75647906	75662301	+	8008	protein_coding	sorting nexin 33 [Source:HGNC Symbol;Acc:HGNC:28468]	-
ENSG00000187961	380.9914262	390.3082652	380.914551	854.9408085	700.1600834	904.7675925	384.0714141	819.9561615	-1.095098696	1.13E-18	1.04E-17	KLHL17	1	960587	965715	+	3395	protein_coding	kelch like family member 17 [Source:HGNC Symbol;Acc:HGNC:24023]	-
ENSG00000186806	93.45072718	116.6106175	116.7767237	374.8995098	278.2687511	317.2691668	108.9460228	323.4791426	-1.571731063	1.14E-18	1.04E-17	VSIG10L	19	51331536	51342124	-	3771	protein_coding	V-set and immunoglobulin domain containing 10 like [Source:HGNC Symbol;Acc:HGNC:27111]	-
ENSG00000152818	514.8775642	398.0180581	490.2768795	925.0353345	969.4524231	1011.858447	467.7241672	968.7820682	-1.049848017	1.16E-18	1.06E-17	UTRN	6	144285701	144853034	+	14604	protein_coding	utrophin [Source:HGNC Symbol;Acc:HGNC:12635]	-
ENSG00000166783	829.3752037	673.643154	628.3699892	1312.679304	1679.710969	1830.553016	710.4627823	1607.647763	-1.177918133	1.16E-18	1.06E-17	MARF1	16	15594386	15643166	-	10919	protein_coding	meiosis regulator and mRNA stability factor 1 [Source:HGNC Symbol;Acc:HGNC:29562]	-
ENSG00000196177	274.9607934	295.8633022	265.0646267	558.6321308	749.5303457	628.533239	278.6295741	645.5652385	-1.21187509	1.20E-18	1.09E-17	ACADSB	10	123008979	123058311	+	6255	protein_coding	acyl-CoA dehydrogenase short/branched chain [Source:HGNC Symbol;Acc:HGNC:91]	-
ENSG00000179598	97.9435506	102.1547558	85.26554426	270.8197592	259.193877	331.2810543	95.12128356	287.0982302	-1.595297488	1.23E-18	1.12E-17	PLD6	17	17200995	17206315	-	2560	protein_coding	phospholipase D family member 6 [Source:HGNC Symbol;Acc:HGNC:30447]	-
ENSG00000184481	262.3808879	277.5525441	278.9666176	611.7340444	553.1713479	577.4899346	272.9666832	580.7984423	-1.089768593	1.34E-18	1.22E-17	FOXO4	X	71096197	71103535	+	3447	protein_coding	forkhead box O4 [Source:HGNC Symbol;Acc:HGNC:7139]	Fork
ENSG00000012660	1824.984874	1595.927129	1530.1458	2747.493008	3221.409614	3108.637325	1650.352601	3025.846649	-0.874345056	1.36E-18	1.24E-17	ELOVL5	6	53267398	53349179	-	3813	protein_coding	ELOVL fatty acid elongase 5 [Source:HGNC Symbol;Acc:HGNC:21308]	-
ENSG00000139531	273.1636641	313.2103363	285.4542134	639.3470394	587.9549418	618.5247479	290.6094046	615.2755764	-1.083024341	1.52E-18	1.38E-17	SUOX	12	55997180	56006641	+	5008	protein_coding	sulfite oxidase [Source:HGNC Symbol;Acc:HGNC:11460]	-
ENSG00000075303	174.3215488	179.2526847	151.9951006	420.5671555	420.7692809	386.3277552	168.5231114	409.2213972	-1.279727293	1.56E-18	1.42E-17	SLC25A40	7	87833568	87876357	-	5081	protein_coding	solute carrier family 25 member 40 [Source:HGNC Symbol;Acc:HGNC:29680]	-
ENSG00000160172	57.5081398	68.42441192	92.67993941	267.6336444	243.4851572	236.2003892	72.87083038	249.1063969	-1.773953266	1.67E-18	1.52E-17	FAM86C2P	11	67791648	67805336	-	3402	transcribed_unprocessed_pseudogene	family with sequence similarity 86 member C2, pseudogene [Source:HGNC Symbol;Acc:HGNC:42392]	-
ENSG00000023516	423.2239664	345.0132319	305.8438001	786.9703592	786.5580424	786.6673979	358.0269995	786.7319331	-1.135114661	1.68E-18	1.52E-17	AKAP11	13	42272153	42323267	+	9920	protein_coding	A-kinase anchoring protein 11 [Source:HGNC Symbol;Acc:HGNC:369]	-
ENSG00000165434	196.7856659	162.8693749	149.2147025	397.2023135	439.8441549	440.373607	169.6232477	425.8066918	-1.32692666	1.72E-18	1.56E-17	PGM2L1	11	74330318	74398473	-	8820	protein_coding	phosphoglucomutase 2 like 1 [Source:HGNC Symbol;Acc:HGNC:20898]	-
ENSG00000128311	280.3521815	270.8064753	273.4058213	727.496216	546.4390394	609.517106	274.8548261	627.8174538	-1.191901883	1.82E-18	1.65E-17	TST	22	37010859	37020183	-	1937	protein_coding	thiosulfate sulfurtransferase [Source:HGNC Symbol;Acc:HGNC:12388]	-
ENSG00000043143	327.0775451	350.7955766	372.5733564	731.744369	677.7190551	727.6173006	350.1488261	712.3602416	-1.02520054	1.96E-18	1.77E-17	JADE2	5	134524312	134583230	+	9877	protein_coding	jade family PHD finger 2 [Source:HGNC Symbol;Acc:HGNC:22984]	-
ENSG00000116691	1168.13409	1487.026304	1316.05514	2869.62741	2300.205402	2630.231452	1323.738511	2600.021421	-0.974381458	1.97E-18	1.78E-17	MIIP	1	12019466	12032045	+	2821	protein_coding	migration and invasion inhibitory protein [Source:HGNC Symbol;Acc:HGNC:25715]	-
ENSG00000119979	377.3971675	433.6758502	349.4033716	751.9230962	893.1529269	813.6903238	386.8254631	819.5887823	-1.083444372	1.97E-18	1.78E-17	FAM45A	10	119104086	119137984	+	6291	protein_coding	family with sequence similarity 45 member A [Source:HGNC Symbol;Acc:HGNC:31793]	-
ENSG00000100307	128.4947499	169.6154436	164.9702922	411.0088111	365.7887615	423.3591721	154.3601619	400.0522482	-1.375881425	1.99E-18	1.80E-17	CBX7	22	39120167	39152674	-	7461	protein_coding	chromobox 7 [Source:HGNC Symbol;Acc:HGNC:1557]	-
ENSG00000039650	513.0804348	609.0736385	518.0808613	1111.95407	1003.113966	1092.927225	546.7449782	1069.331753	-0.968606272	2.10E-18	1.90E-17	PNKP	19	49859882	49878351	-	4635	protein_coding	polynucleotide kinase 3'-phosphatase [Source:HGNC Symbol;Acc:HGNC:9154]	-
ENSG00000120833	407.049802	472.2248147	421.6937243	796.5287036	954.8657547	911.7735362	433.6561137	887.7226649	-1.033924431	2.16E-18	1.95E-17	SOCS2	12	93569814	93583487	+	6776	protein_coding	suppressor of cytokine signaling 2 [Source:HGNC Symbol;Acc:HGNC:19382]	-
ENSG00000181827	310.0048161	244.7859243	200.1886691	580.9349345	728.2113688	632.5366354	251.6598032	647.2276462	-1.361613735	2.22E-18	2.00E-17	RFX7	15	56087280	56243266	-	10588	protein_coding	regulatory factor X7 [Source:HGNC Symbol;Acc:HGNC:25777]	RFX
ENSG00000170899	22.46411711	36.62151624	27.80398182	155.0575876	129.0359128	148.1256678	28.96320506	144.0730561	-2.319436831	2.29E-18	2.06E-17	GSTA4	6	52977948	52995378	-	2175	protein_coding	glutathione S-transferase alpha 4 [Source:HGNC Symbol;Acc:HGNC:4629]	-
ENSG00000105642	26.95694053	26.98427512	18.53598788	140.1890518	112.2051416	145.1231205	24.15906785	132.5057713	-2.456969647	2.37E-18	2.13E-17	KCNN1	19	17951293	18000080	+	3981	protein_coding	potassium calcium-activated channel subfamily N member 1 [Source:HGNC Symbol;Acc:HGNC:6290]	-
ENSG00000005882	203.9741834	262.1329583	216.8710582	555.446016	489.2144172	547.4644614	227.6594	530.7082982	-1.222684982	2.48E-18	2.24E-17	PDK2	17	50094737	50112152	+	5481	protein_coding	pyruvate dehydrogenase kinase 2 [Source:HGNC Symbol;Acc:HGNC:8810]	-
ENSG00000167470	742.2144293	675.5706022	806.3154729	1392.332174	1316.166311	1539.305926	741.3668348	1415.934804	-0.933650128	2.70E-18	2.43E-17	MIDN	19	1248553	1259140	+	4492	protein_coding	midnolin [Source:HGNC Symbol;Acc:HGNC:16298]	-
ENSG00000075624	32518.15736	35057.39201	32045.01585	50252.46489	59953.45124	57349.65466	33206.85507	55851.85693	-0.750126906	2.75E-18	2.47E-17	ACTB	7	5527147	5563784	-	3519	protein_coding	actin beta [Source:HGNC Symbol;Acc:HGNC:132]	-
ENSG00000043591	65.59522196	48.18620558	64.87595759	184.7946592	222.1661803	236.2003892	59.55246171	214.3870762	-1.846218886	2.89E-18	2.60E-17	ADRB1	10	114044056	114046908	+	2853	protein_coding	adrenoceptor beta 1 [Source:HGNC Symbol;Acc:HGNC:285]	-
ENSG00000168765	319.8890277	323.8113015	359.5981649	747.6749431	631.714947	735.6240934	334.4328314	705.0046612	-1.076508617	3.00E-18	2.69E-17	GSTM4	1	109656081	109674836	+	5745	protein_coding	glutathione S-transferase mu 4 [Source:HGNC Symbol;Acc:HGNC:4636]	-
ENSG00000160746	479.8335415	512.7012273	438.3761134	1051.417889	860.6134358	993.843163	476.9702941	968.6248292	-1.022719443	3.15E-18	2.83E-17	ANO10	3	43354859	43691594	-	5287	protein_coding	anoctamin 10 [Source:HGNC Symbol;Acc:HGNC:25519]	-
ENSG00000104812	475.3407181	455.8415048	481.9356849	842.1963493	924.5703665	949.8058023	471.0393026	905.5241727	-0.942855896	3.25E-18	2.91E-17	GYS1	19	48968125	48993310	-	4246	protein_coding	glycogen synthase 1 [Source:HGNC Symbol;Acc:HGNC:4706]	-
ENSG00000181274	129.3933146	123.3566863	132.5323134	365.3411654	292.8554195	397.3370954	128.4274381	351.8445601	-1.455064341	3.27E-18	2.93E-17	FRAT2	10	97332497	97334709	-	2213	protein_coding	FRAT2, WNT signaling pathway regulator [Source:HGNC Symbol;Acc:HGNC:16048]	-
ENSG00000185989	662.2421724	657.2598441	616.3215971	1171.428213	1126.539621	1250.060534	645.2745379	1182.676123	-0.87443094	3.41E-18	3.05E-17	RASA3	13	113977783	114132611	-	4763	protein_coding	RAS p21 protein activator 3 [Source:HGNC Symbol;Acc:HGNC:20331]	-
ENSG00000187109	7156.169147	6801.001055	6419.012604	10594.8938	14147.9463	13995.87391	6792.060935	12912.90467	-0.926876943	3.50E-18	3.13E-17	NAP1L1	12	76036587	76085033	-	17355	protein_coding	nucleosome assembly protein 1 like 1 [Source:HGNC Symbol;Acc:HGNC:7637]	-
ENSG00000181192	377.3971675	350.7955766	315.111794	697.7591444	696.7939291	797.6767381	347.7681794	730.7432705	-1.071522107	3.53E-18	3.15E-17	DHTKD1	10	12068972	12123225	+	5281	protein_coding	dehydrogenase E1 and transketolase domain containing 1 [Source:HGNC Symbol;Acc:HGNC:23537]	-
ENSG00000095370	17.072729	21.20193045	22.24318546	158.2437024	95.37437033	128.1086857	20.17261497	127.2422528	-2.66002658	3.75E-18	3.34E-17	SH2D3C	9	127738317	127778741	-	4659	protein_coding	SH2 domain containing 3C [Source:HGNC Symbol;Acc:HGNC:16884]	-
ENSG00000105835	1100.741738	997.4544555	1017.625735	1703.509387	1981.5428	1921.630285	1038.60731	1868.894157	-0.847255039	3.79E-18	3.38E-17	NAMPT	7	106248285	106286326	-	9049	protein_coding	nicotinamide phosphoribosyltransferase [Source:HGNC Symbol;Acc:HGNC:30092]	-
ENSG00000138101	313.5990749	292.0084058	291.9418091	649.9674221	584.5887876	629.5340881	299.1830966	621.3634326	-1.054426687	3.85E-18	3.43E-17	DTNB	2	25377198	25673647	-	7146	protein_coding	dystrobrevin beta [Source:HGNC Symbol;Acc:HGNC:3058]	-
ENSG00000162813	1107.031691	1163.215003	1254.88638	2092.215395	2214.929495	1941.647267	1175.044358	2082.930719	-0.825689974	4.05E-18	3.61E-17	BPNT1	1	220057482	220090462	-	3113	protein_coding	3'(2'), 5'-bisphosphate nucleotidase 1 [Source:HGNC Symbol;Acc:HGNC:1096]	-
ENSG00000148842	264.1780172	246.7133726	240.0410431	577.7488197	501.5569828	559.4746507	250.310811	546.260151	-1.126053921	4.21E-18	3.75E-17	CNNM2	10	102918293	103090221	+	16324	protein_coding	cyclin and CBS domain divalent metal cation transport mediator 2 [Source:HGNC Symbol;Acc:HGNC:103]	-
ENSG00000218336	425.0210957	308.3917157	292.8686085	721.1239863	867.3457443	877.7446666	342.0938067	822.0714657	-1.263987705	4.51E-18	4.01E-17	TENM3	4	182143987	182803024	+	11983	protein_coding	teneurin transmembrane protein 3 [Source:HGNC Symbol;Acc:HGNC:29944]	-
ENSG00000137142	48.52249296	37.58524035	44.48637092	185.8566975	150.3548897	186.1579338	43.53136808	174.1231737	-1.999111781	4.72E-18	4.19E-17	IGFBPL1	9	38408994	38424447	-	1093	protein_coding	insulin like growth factor binding protein like 1 [Source:HGNC Symbol;Acc:HGNC:20081]	-
ENSG00000196961	1275.063287	1290.426585	1263.227574	2100.711701	2076.91717	2197.864638	1276.239149	2125.164503	-0.735860315	4.87E-18	4.32E-17	AP2A1	19	49766968	49807113	+	8746	protein_coding	adaptor related protein complex 2 subunit alpha 1 [Source:HGNC Symbol;Acc:HGNC:561]	-
ENSG00000079691	126.6976205	116.6106175	85.26554426	281.4401419	374.7651728	340.2886963	109.5245941	332.1646704	-1.599900567	5.02E-18	4.45E-17	CARMIL1	6	25279078	25620530	+	6799	protein_coding	capping protein regulator and myosin 1 linker 1 [Source:HGNC Symbol;Acc:HGNC:21581]	-
ENSG00000042445	1384.688179	1366.56079	1253.032781	2380.027766	2153.216667	2395.031912	1334.760583	2309.425448	-0.791164888	5.09E-18	4.50E-17	RETSAT	2	85342088	85354620	-	4005	protein_coding	retinol saturase [Source:HGNC Symbol;Acc:HGNC:25991]	-
ENSG00000165915	1826.782003	1772.288641	1944.425129	3457.996612	2907.235218	3533.998196	1847.831924	3299.743342	-0.836726614	5.11E-18	4.52E-17	SLC39A13	11	47407132	47416501	+	4584	protein_coding	solute carrier family 39 member 13 [Source:HGNC Symbol;Acc:HGNC:20859]	-
ENSG00000153786	1724.345629	1669.170161	1688.628496	2801.65696	2663.750061	2885.447975	1694.048096	2783.618332	-0.716598752	5.18E-18	4.59E-17	ZDHHC7	16	84974181	85011535	-	3947	protein_coding	zinc finger DHHC-type containing 7 [Source:HGNC Symbol;Acc:HGNC:18459]	-
ENSG00000246263	24.26124648	17.34703401	20.38958667	97.70752098	144.7446326	132.1120821	20.66595572	124.8547452	-2.591406442	5.26E-18	4.65E-17	UBR5-AS1	8	102239394	102253333	+	2355	antisense	UBR5 antisense RNA 1 [Source:HGNC Symbol;Acc:HGNC:51661]	-
ENSG00000074071	1096.248915	1263.44231	1230.789595	2663.591985	2038.767422	2249.908792	1196.82694	2317.422733	-0.95363623	5.48E-18	4.84E-17	MRPS34	16	1771890	1773155	-	1097	protein_coding	mitochondrial ribosomal protein S34 [Source:HGNC Symbol;Acc:HGNC:16618]	-
ENSG00000186174	1734.229841	1585.326164	1818.380411	2804.843075	2967.825994	3275.779126	1712.645472	3016.149399	-0.81650534	5.55E-18	4.90E-17	BCL9L	11	118893875	118925608	-	10470	protein_coding	B cell CLL/lymphoma 9 like [Source:HGNC Symbol;Acc:HGNC:23688]	-
ENSG00000130821	1121.408726	1193.09045	1250.252383	2135.758964	1954.613566	2364.00559	1188.25052	2151.459373	-0.856945006	5.80E-18	5.12E-17	SLC6A8	X	153688099	153696593	+	5498	protein_coding	solute carrier family 6 member 8 [Source:HGNC Symbol;Acc:HGNC:11055]	-
ENSG00000235750	24.26124648	31.80289568	26.87718243	147.6233197	158.2092496	114.0967982	27.6471082	139.9764558	-2.340703124	5.84E-18	5.15E-17	KIAA0040	1	175156987	175192999	-	4783	protein_coding	KIAA0040 [Source:HGNC Symbol;Acc:HGNC:28950]	-
ENSG00000162004	74.58086881	83.84399771	68.58315517	254.8891852	223.2882317	227.1927472	75.66934056	235.123388	-1.636645604	6.82E-18	6.02E-17	CCDC78	16	722582	726954	-	4147	protein_coding	coiled-coil domain containing 78 [Source:HGNC Symbol;Acc:HGNC:14153]	-
ENSG00000104983	44.02966954	41.4401368	52.82756546	163.5538938	169.4297638	203.1723687	46.09912393	178.7186754	-1.955351208	6.97E-18	6.14E-17	CCDC61	19	45995461	46021318	+	2588	protein_coding	coiled-coil domain containing 61 [Source:HGNC Symbol;Acc:HGNC:33629]	-
ENSG00000103642	401.6584139	456.8052289	486.5696819	825.2037369	938.0349835	1016.862692	448.3444416	926.700471	-1.048113777	7.66E-18	6.74E-17	LACTB	15	63121800	63142061	+	3972	protein_coding	lactamase beta [Source:HGNC Symbol;Acc:HGNC:16468]	-
ENSG00000129472	394.4698965	388.380817	394.8165419	752.9851345	758.506757	749.6359809	392.5557518	753.7092908	-0.940983783	7.83E-18	6.88E-17	RAB2B	14	21459020	21476973	-	3610	protein_coding	RAB2B, member RAS oncogene family [Source:HGNC Symbol;Acc:HGNC:20246]	-
ENSG00000053254	134.7847027	115.6468934	108.4355291	310.1151753	302.9538822	358.3039802	119.6223751	323.7910126	-1.436571455	7.97E-18	7.00E-17	FOXN3	14	89124871	89619149	-	11033	protein_coding	forkhead box N3 [Source:HGNC Symbol;Acc:HGNC:1928]	Fork
ENSG00000035687	799.7225691	725.684256	718.2695304	1262.763505	1568.627879	1452.232054	747.8921185	1427.874479	-0.932545457	9.33E-18	8.18E-17	ADSS	1	244408494	244452134	-	3666	protein_coding	adenylosuccinate synthase [Source:HGNC Symbol;Acc:HGNC:292]	-
ENSG00000116199	912.0431547	861.5693557	834.1194547	1431.62759	1844.652527	1736.4732	869.2439884	1670.917772	-0.942572117	9.89E-18	8.67E-17	FAM20B	1	179025804	179076562	+	6039	protein_coding	FAM20B, glycosaminoglycan xylosylkinase [Source:HGNC Symbol;Acc:HGNC:23017]	-
ENSG00000074219	189.5971484	236.1124073	222.4318546	729.6202925	460.0410804	553.469556	216.0471368	581.043643	-1.428441856	1.01E-17	8.81E-17	TEAD2	19	49340595	49362457	-	2980	protein_coding	TEA domain transcription factor 2 [Source:HGNC Symbol;Acc:HGNC:11715]	TEA
ENSG00000038427	25.15981116	10.60096523	12.04839212	108.3279037	112.2051416	120.1018928	15.9363895	113.5449794	-2.824805495	1.04E-17	9.08E-17	VCAN	5	83471465	83582303	+	14831	protein_coding	versican [Source:HGNC Symbol;Acc:HGNC:2464]	-
ENSG00000197562	482.5292355	569.5609499	584.8104177	1132.132797	1003.113966	1050.891562	545.6335344	1062.046108	-0.961435641	1.25E-17	1.09E-16	RAB40C	16	589357	629272	+	4180	protein_coding	RAB40C, member RAS oncogene family [Source:HGNC Symbol;Acc:HGNC:18285]	-
ENSG00000146701	3161.15056	3472.297974	3351.306609	5522.599012	5128.897021	5411.59112	3328.251714	5354.362384	-0.686105281	1.26E-17	1.10E-16	MDH2	7	76048051	76067508	+	3641	protein_coding	malate dehydrogenase 2 [Source:HGNC Symbol;Acc:HGNC:6971]	-
ENSG00000137203	129.3933146	88.66261826	107.5087297	274.005874	354.5682474	333.2827525	108.5215542	320.618958	-1.560587202	1.27E-17	1.11E-16	TFAP2A	6	10393186	10419659	-	8274	protein_coding	transcription factor AP-2 alpha [Source:HGNC Symbol;Acc:HGNC:11742]	AP-2
ENSG00000115365	850.0421915	800.8547367	709.9283359	1373.215485	1464.277097	1485.260074	786.9417547	1440.917552	-0.872573057	1.34E-17	1.16E-16	LANCL1	2	210431249	210477652	-	5254	protein_coding	LanC like 1 [Source:HGNC Symbol;Acc:HGNC:6508]	-
ENSG00000108306	165.3359019	161.9056507	168.6774897	367.4652419	383.7415842	436.3702105	165.3063475	395.8590122	-1.260411029	1.38E-17	1.20E-16	FBXL20	17	39252644	39402523	-	11079	protein_coding	F-box and leucine rich repeat protein 20 [Source:HGNC Symbol;Acc:HGNC:24679]	-
ENSG00000267260	59.30526917	41.4401368	32.43797879	208.1595012	221.0441289	153.1299133	44.39446159	194.1111811	-2.124516177	1.39E-17	1.21E-16	AC020928.1	19	36773153	36777078	+	2050	lincRNA	uncharacterized LOC728485 [Source:NCBI gene;Acc:728485]	-
ENSG00000157350	866.2163558	843.2585976	863.7770353	1450.744279	1451.934532	1504.276207	857.7506629	1468.985006	-0.776230222	1.43E-17	1.25E-16	ST3GAL2	16	70375978	70439237	-	9744	protein_coding	ST3 beta-galactoside alpha-2,3-sialyltransferase 2 [Source:HGNC Symbol;Acc:HGNC:10863]	-
ENSG00000164061	37.73971675	26.02055101	42.63277213	200.7252333	141.3784784	150.127366	35.46434663	164.0770259	-2.207477065	1.47E-17	1.28E-16	BSN	3	49554489	49671545	+	16225	protein_coding	bassoon presynaptic cytomatrix protein [Source:HGNC Symbol;Acc:HGNC:1117]	-
ENSG00000210135	1225.64223	1124.666038	1152.938446	3474.989224	2288.984888	2220.884168	1167.748905	2661.619427	-1.188471209	1.55E-17	1.35E-16	MT-TN	MT	5657	5729	-	73	Mt_tRNA	mitochondrially encoded tRNA asparagine [Source:HGNC Symbol;Acc:HGNC:7493]	-
ENSG00000167106	3059.61275	3180.289568	3119.606761	5038.30956	4845.018013	5676.816133	3119.83636	5186.714569	-0.733557252	1.58E-17	1.37E-16	FAM102A	9	127940579	127980513	-	6100	protein_coding	family with sequence similarity 102 member A [Source:HGNC Symbol;Acc:HGNC:31419]	-
ENSG00000119408	594.8498211	559.9237088	569.054828	1119.388338	1000.869863	1046.888166	574.6094526	1055.715456	-0.877523414	1.73E-17	1.50E-16	NEK6	9	124257606	124353307	+	4419	protein_coding	NIMA related kinase 6 [Source:HGNC Symbol;Acc:HGNC:7749]	-
ENSG00000132600	279.4536169	270.8064753	287.3078122	700.9452592	531.852371	620.5264462	279.1893015	617.7746921	-1.146239757	1.75E-17	1.51E-16	PRMT7	16	68310974	68358563	+	9458	protein_coding	protein arginine methyltransferase 7 [Source:HGNC Symbol;Acc:HGNC:25557]	-
ENSG00000139269	64.69665728	58.7871708	75.99755032	218.7798839	203.0913062	222.1885017	66.4937928	214.686564	-1.690687396	1.76E-17	1.53E-16	INHBE	12	57452323	57459280	+	3015	protein_coding	inhibin subunit beta E [Source:HGNC Symbol;Acc:HGNC:24029]	-
ENSG00000148341	1320.890086	1391.617617	1471.757438	2666.7781	2258.6895	2408.042951	1394.755047	2444.503517	-0.80971418	1.94E-17	1.68E-16	SH3GLB2	9	129007036	129028303	-	6814	protein_coding	SH3 domain containing GRB2 like, endophilin B2 [Source:HGNC Symbol;Acc:HGNC:10834]	-
ENSG00000130522	1666.83749	1870.588501	2031.544272	3144.695322	3193.358329	3600.054237	1856.323421	3312.702629	-0.835834228	2.08E-17	1.79E-16	JUND	19	18279760	18281622	-	1863	protein_coding	JunD proto-oncogene, AP-1 transcription factor subunit [Source:HGNC Symbol;Acc:HGNC:6206]	TF_bZIP
ENSG00000067704	1797.129369	1579.543819	1509.756213	2646.599373	3186.626021	3360.8513	1628.8098	3064.692231	-0.911850441	2.10E-17	1.81E-16	IARS2	1	220094102	220148041	+	4165	protein_coding	isoleucyl-tRNA synthetase 2, mitochondrial [Source:HGNC Symbol;Acc:HGNC:29685]	-
ENSG00000157657	26.05837585	27.94799924	32.43797879	125.320516	131.2800156	148.1256678	28.81478463	134.9087332	-2.228278927	2.12E-17	1.83E-16	ZNF618	9	113876282	114056591	+	10384	protein_coding	zinc finger protein 618 [Source:HGNC Symbol;Acc:HGNC:29416]	zf-C2H2
ENSG00000084112	1295.730275	1102.500384	1201.132015	2029.555137	2056.720245	2194.862091	1199.787558	2093.712491	-0.803111463	2.18E-17	1.88E-16	SSH1	12	108778192	108857590	-	14537	protein_coding	slingshot protein phosphatase 1 [Source:HGNC Symbol;Acc:HGNC:30579]	-
ENSG00000153406	702.6775832	731.4666007	717.3427311	1603.67779	1210.693478	1383.173465	717.162305	1399.181578	-0.964581886	2.19E-17	1.89E-16	NMRAL1	16	4461680	4495763	-	3541	protein_coding	NmrA like redox sensor 1 [Source:HGNC Symbol;Acc:HGNC:24987]	-
ENSG00000158710	4907.061742	5425.766748	4896.281199	9559.406482	7884.655298	8579.278543	5076.369896	8674.446774	-0.773073795	2.35E-17	2.02E-16	TAGLN2	1	159918107	159925732	-	2487	protein_coding	transgelin 2 [Source:HGNC Symbol;Acc:HGNC:11554]	-
ENSG00000164615	1157.351314	1299.100102	1364.248708	2251.521136	2128.531536	2239.900301	1273.566708	2206.650991	-0.793285876	2.40E-17	2.07E-16	CAMLG	5	134738501	134752160	+	2221	protein_coding	calcium modulating ligand [Source:HGNC Symbol;Acc:HGNC:1471]	-
ENSG00000166508	1800.723628	1987.199118	1836.916399	3431.445655	2945.384966	3213.726482	1874.946382	3196.852368	-0.770072547	2.55E-17	2.20E-16	MCM7	7	100092728	100101940	-	4386	protein_coding	minichromosome maintenance complex component 7 [Source:HGNC Symbol;Acc:HGNC:6950]	-
ENSG00000078699	450.1809069	459.6964012	432.8153171	822.0176221	822.4636877	927.7871219	447.5642084	857.4228106	-0.938504727	2.68E-17	2.30E-16	CBFA2T2	20	33490075	33650036	+	9457	protein_coding	CBFA2/RUNX1 translocation partner 2 [Source:HGNC Symbol;Acc:HGNC:1536]	-
ENSG00000164985	460.0651184	393.1994375	405.9381346	767.8536703	911.1057495	848.7200425	419.7342302	842.5598208	-1.004500753	2.75E-17	2.36E-16	PSIP1	9	15464066	15511019	-	6768	protein_coding	PC4 and SFRS1 interacting protein 1 [Source:HGNC Symbol;Acc:HGNC:9527]	-
ENSG00000139405	382.7885556	424.0386091	443.0101104	951.5862912	779.8257339	809.6869273	416.612425	847.0329842	-1.024133892	3.02E-17	2.59E-16	RITA1	12	113185526	113192368	+	2309	protein_coding	RBPJ interacting and tubulin associated 1 [Source:HGNC Symbol;Acc:HGNC:25925]	-
ENSG00000171793	2253.600229	2336.067246	2089.005834	3463.306803	3991.136886	3823.243588	2226.224436	3759.229092	-0.755832836	3.14E-17	2.69E-16	CTPS1	1	40979335	41012565	+	11517	protein_coding	CTP synthase 1 [Source:HGNC Symbol;Acc:HGNC:2519]	-
ENSG00000161682	120.4076677	113.7194452	110.2891279	348.348553	259.193877	358.3039802	114.8054136	321.9488034	-1.488728607	3.30E-17	2.82E-16	FAM171A2	17	44353215	44363875	-	3592	protein_coding	family with sequence similarity 171 member A2 [Source:HGNC Symbol;Acc:HGNC:30480]	-
ENSG00000056998	1.797129369	0.963724112	11.12159273	91.33529135	76.29949627	86.07302318	4.62748207	84.56927026	-4.188196155	3.33E-17	2.85E-16	GYG2	X	2828788	2882820	+	3655	protein_coding	glycogenin 2 [Source:HGNC Symbol;Acc:HGNC:4700]	-
ENSG00000171914	167.1330313	138.7762721	138.0931097	343.0383617	406.1826125	362.3073766	148.0008044	370.5094503	-1.32233455	3.48E-17	2.97E-16	TLN2	15	62390526	62844631	+	16209	protein_coding	talin 2 [Source:HGNC Symbol;Acc:HGNC:15447]	-
ENSG00000204301	50.31962233	49.14992969	38.92557455	229.4002666	158.2092496	166.1409517	46.13170886	184.5834893	-2.000575285	3.61E-17	3.08E-16	NOTCH4	6	32194843	32224067	-	9748	protein_coding	notch 4 [Source:HGNC Symbol;Acc:HGNC:7884]	-
ENSG00000129911	657.749349	645.6951547	693.2459468	1251.081084	1110.830902	1312.113179	665.5634835	1224.675055	-0.880196034	3.69E-17	3.14E-16	KLF16	19	1852399	1863568	-	2955	protein_coding	Kruppel like factor 16 [Source:HGNC Symbol;Acc:HGNC:16857]	zf-C2H2
ENSG00000114631	111.4220209	121.4292381	83.41194547	335.6040938	268.1702883	314.2666195	105.4210681	306.0136672	-1.538763858	3.75E-17	3.19E-16	PODXL2	3	127629181	127672809	+	2186	protein_coding	podocalyxin like 2 [Source:HGNC Symbol;Acc:HGNC:17936]	-
ENSG00000140443	933.6087071	764.2332205	779.4382905	1620.670402	1438.469915	1573.334796	825.7600727	1544.158371	-0.902787709	3.76E-17	3.20E-16	IGF1R	15	98648539	98964530	+	13941	protein_coding	insulin like growth factor 1 receptor [Source:HGNC Symbol;Acc:HGNC:5465]	-
ENSG00000100784	11.6813409	12.52841345	16.68238909	90.27325308	98.74052458	102.0866089	13.63071448	97.03346218	-2.8322106	3.94E-17	3.35E-16	RPS6KA5	14	90847862	91060636	-	27976	protein_coding	ribosomal protein S6 kinase A5 [Source:HGNC Symbol;Acc:HGNC:10434]	-
[truncated: 4,017 more rows]
