# Supplementary material for: A synthesized olean-28,13β-lactam targets YTHDF1-GLS1 axis to induce ROS-dependent metabolic crisis and cell death in pancreatic adenocarcinoma
Source: Cancer Cell Int. 2022 Apr 2;22:143. doi: 10.1186/s12935-022-02562-6 (PMC8976991; doi:10.1186/s12935-022-02562-6)
Supplement: Supplementary file 3 — Additional file 3. List of KEGG enrich significant genes in B28 vs. vehicle samples. [file 12935_2022_2562_MOESM3_ESM.xls]

KEGGID	Description	GeneRatio	BgRatio	pvalue	padj	geneID	geneName	keggID	Count	Up	Up_Gene_names	Down	Down_Gene_names
hsa04141	Protein processing in endoplasmic reticulum	122/3500	152/5922	1.61580315165994e-08	5.00898977014582e-06	ENSG00000173110/ENSG00000080824/ENSG00000086061/ENSG00000116661/ENSG00000166598/ENSG00000132002/ENSG00000175197/ENSG00000058262/ENSG00000044574/ENSG00000132432/ENSG00000087074/ENSG00000109971/ENSG00000072849/ENSG00000086232/ENSG00000067167/ENSG00000160803/ENSG00000120694/ENSG00000090520/ENSG00000127022/ENSG00000138073/ENSG00000131871/ENSG00000051108/ENSG00000150961/ENSG00000114850/ENSG00000025796…	HSPA6/HSP90AA1/DNAJA1/FBXO2/HSP90B1/DNAJB1/DDIT3/SEC61A1/HSPA5/SEC61G/PPP1R15A/HSPA8/DERL2/EIF2AK1/TRAM1/UBQLN4/HSPH1/DNAJB11/CANX/PREB/SELENOS/HERPUD1/SEC24D/SSR3/SEC63/RAD23A/SAR1B/HYOU1/PDIA3/DNAJC5/CALR/P4HB/ATF6/STT3A/UBE4B/SEC24C/HSP90AB1/DNAJC3/DAD1/UFD1/SEC23B/NPLOC4/SYVN1/STUB1/SEC61B/UBE2D3/EDEM1/NSFL1C/SSR1/CUL1/LMAN2/PDIA4/RRBP1/BAG2/HSPA4L/RNF185/SAR1A/FBXO6/RPN2/EIF2S1/DNAJB2/UBE2J2…	hsa:3310/hsa:3320/hsa:3301/hsa:26232/hsa:7184/hsa:3337/hsa:1649/hsa:29927/hsa:3309/hsa:23480/hsa:23645/hsa:3312/hsa:51009/hsa:27102/hsa:23471/hsa:56893/hsa:10808/hsa:51726/hsa:821/hsa:10113/hsa:55829/hsa:9709/hsa:9871/hsa:6747/hsa:11231/hsa:5886/hsa:51128/hsa:10525/hsa:2923/hsa:80331/hsa:811/hsa:5034/hsa:22926/hsa:3703/hsa:10277/hsa:9632/hsa:3326/hsa:5611/hsa:1603/hsa:7353/hsa:10483/hsa:55666/hsa…	122	95	ENSG00000173110/ENSG00000080824/ENSG00000086061/ENSG00000166598/ENSG00000132002/ENSG00000175197/ENSG00000058262/ENSG00000044574/ENSG00000132432/ENSG00000087074/ENSG00000109971/ENSG00000072849/ENSG00000067167/ENSG00000120694/ENSG00000090520/ENSG00000127022/ENSG00000138073/ENSG00000131871/ENSG00000051108/ENSG00000150961/ENSG00000114850/ENSG00000025796/ENSG00000152700/ENSG00000149428/ENSG00000167004…	27	ENSG00000116661/ENSG00000086232/ENSG00000160803/ENSG00000179262/ENSG00000130939/ENSG00000103266/ENSG00000134109/ENSG00000140943/ENSG00000167671/ENSG00000177239/ENSG00000126803/ENSG00000089248/ENSG00000130175/ENSG00000128829/ENSG00000050748/ENSG00000185345/ENSG00000014216/ENSG00000107262/ENSG00000087088/ENSG00000066427/ENSG00000197442/ENSG00000111885/ENSG00000072401/ENSG00000117643/ENSG00000109339…
hsa01524	Platinum drug resistance	49/3500	61/5922	0.000345608232338591	0.025726491732211	ENSG00000136868/ENSG00000012048/ENSG00000102882/ENSG00000089685/ENSG00000105221/ENSG00000141682/ENSG00000141510/ENSG00000124762/ENSG00000116062/ENSG00000076242/ENSG00000105327/ENSG00000134202/ENSG00000170899/ENSG00000168765/ENSG00000171552/ENSG00000149311/ENSG00000131747/ENSG00000171608/ENSG00000023445/ENSG00000171791/ENSG00000168040/ENSG00000172115/ENSG00000030110/ENSG00000110330/ENSG00000143198…	SLC31A1/BRCA1/MAPK3/BIRC5/AKT2/PMAIP1/TP53/CDKN1A/MSH6/MLH1/BBC3/GSTM3/GSTA4/GSTM4/BCL2L1/ATM/TOP2A/PIK3CD/BIRC3/BCL2/FADD/CYCS/BAK1/BIRC2/MGST3/POLH/ERCC1/TOP2B/ATP7A/GSTT2B/AKT1/FAS/GSTO1/GSTM2/MGST2/BAX/APAF1/MAP3K5/BAD/ATP7B/MGST1/GSTP1/BID/MAPK1/PIK3CA/PDPK1/ABCC2/GSTO2/CASP3	hsa:1317/hsa:672/hsa:5595/hsa:332/hsa:208/hsa:5366/hsa:7157/hsa:1026/hsa:2956/hsa:4292/hsa:27113/hsa:2947/hsa:2941/hsa:2948/hsa:598/hsa:472/hsa:7153/hsa:5293/hsa:330/hsa:596/hsa:8772/hsa:54205/hsa:578/hsa:329/hsa:4259/hsa:5429/hsa:2067/hsa:7155/hsa:538/hsa:653689/hsa:207/hsa:355/hsa:9446/hsa:2946/hsa:4258/hsa:581/hsa:317/hsa:4217/hsa:572/hsa:540/hsa:4257/hsa:2950/hsa:637/hsa:5594/hsa:5290/hsa:517…	49	25	ENSG00000136868/ENSG00000012048/ENSG00000089685/ENSG00000141682/ENSG00000124762/ENSG00000076242/ENSG00000131747/ENSG00000171791/ENSG00000168040/ENSG00000172115/ENSG00000030110/ENSG00000110330/ENSG00000170734/ENSG00000026103/ENSG00000148834/ENSG00000085871/ENSG00000120868/ENSG00000002330/ENSG00000084207/ENSG00000015475/ENSG00000100030/ENSG00000121879/ENSG00000140992/ENSG00000023839/ENSG00000164305	24	ENSG00000102882/ENSG00000105221/ENSG00000141510/ENSG00000116062/ENSG00000105327/ENSG00000134202/ENSG00000170899/ENSG00000168765/ENSG00000171552/ENSG00000149311/ENSG00000171608/ENSG00000023445/ENSG00000143198/ENSG00000012061/ENSG00000077097/ENSG00000165240/ENSG00000133433/ENSG00000142208/ENSG00000213366/ENSG00000087088/ENSG00000197442/ENSG00000123191/ENSG00000008394/ENSG00000065621
hsa04210	Apoptosis	91/3500	123/5922	0.000361475075999222	0.025726491732211	ENSG00000140379/ENSG00000130222/ENSG00000116717/ENSG00000175197/ENSG00000102882/ENSG00000174080/ENSG00000089685/ENSG00000170345/ENSG00000184009/ENSG00000056558/ENSG00000135047/ENSG00000105221/ENSG00000123416/ENSG00000141682/ENSG00000177595/ENSG00000134259/ENSG00000141510/ENSG00000167553/ENSG00000096433/ENSG00000126934/ENSG00000143799/ENSG00000103811/ENSG00000109861/ENSG00000167552/ENSG00000174775…	BCL2A1/GADD45G/GADD45A/DDIT3/MAPK3/CTSF/BIRC5/FOS/ACTG1/TRAF1/CTSL/AKT2/TUBA1B/PMAIP1/PIDD1/NGF/TP53/TUBA1C/ITPR3/MAP2K2/PARP1/CTSH/CTSC/TUBA1A/HRAS/BBC3/LMNA/ACTB/BCL2L1/ATM/HTRA2/EIF2S1/IL3RA/DAB2IP/PIK3CD/BCL2L11/PARP2/BIRC3/BCL2/FADD/CYCS/ITPR1/BAK1/CASP7/BIRC2/DFFB/HRK/GADD45B/TNFRSF10B/CTSO/RIPK1/NFKBIA/CTSD/AKT1/MAPK9/CAPN1/CAPN2/DFFA/EIF2AK3/FAS/CTSV/JUN/CTSZ/BAX/APAF1/ERN1/MAP3K5/BAD/IKB…	hsa:597/hsa:10912/hsa:1647/hsa:1649/hsa:5595/hsa:8722/hsa:332/hsa:2353/hsa:71/hsa:7185/hsa:1514/hsa:208/hsa:10376/hsa:5366/hsa:55367/hsa:4803/hsa:7157/hsa:84790/hsa:3710/hsa:5605/hsa:142/hsa:1512/hsa:1075/hsa:7846/hsa:3265/hsa:27113/hsa:4000/hsa:60/hsa:598/hsa:472/hsa:27429/hsa:1965/hsa:3563/hsa:153090/hsa:5293/hsa:10018/hsa:10038/hsa:330/hsa:596/hsa:8772/hsa:54205/hsa:3708/hsa:578/hsa:840/hsa:32…	91	47	ENSG00000140379/ENSG00000130222/ENSG00000116717/ENSG00000175197/ENSG00000089685/ENSG00000056558/ENSG00000135047/ENSG00000123416/ENSG00000141682/ENSG00000134259/ENSG00000167553/ENSG00000174775/ENSG00000134001/ENSG00000136848/ENSG00000129484/ENSG00000171791/ENSG00000168040/ENSG00000172115/ENSG00000030110/ENSG00000165806/ENSG00000110330/ENSG00000135116/ENSG00000099860/ENSG00000120889/ENSG00000137275…	44	ENSG00000102882/ENSG00000174080/ENSG00000170345/ENSG00000184009/ENSG00000105221/ENSG00000177595/ENSG00000141510/ENSG00000096433/ENSG00000126934/ENSG00000143799/ENSG00000103811/ENSG00000109861/ENSG00000167552/ENSG00000105327/ENSG00000160789/ENSG00000075624/ENSG00000171552/ENSG00000149311/ENSG00000115317/ENSG00000185291/ENSG00000171608/ENSG00000153094/ENSG00000023445/ENSG00000150995/ENSG00000169598…
hsa05225	Hepatocellular carcinoma	108/3500	149/5922	0.000404349168658071	0.025726491732211	ENSG00000100292/ENSG00000166949/ENSG00000162337/ENSG00000198431/ENSG00000110092/ENSG00000130222/ENSG00000116717/ENSG00000102882/ENSG00000092969/ENSG00000111186/ENSG00000184009/ENSG00000174804/ENSG00000004975/ENSG00000197763/ENSG00000105221/ENSG00000141510/ENSG00000124762/ENSG00000113712/ENSG00000126934/ENSG00000152284/ENSG00000162552/ENSG00000082014/ENSG00000124181/ENSG00000180340/ENSG00000011332…	HMOX1/SMAD3/LRP5/TXNRD1/CCND1/GADD45G/GADD45A/MAPK3/TGFB2/WNT5B/ACTG1/FZD4/DVL2/TXNRD3/AKT2/TP53/CDKN1A/CSNK1A1/MAP2K2/TCF7L1/WNT4/SMARCD3/PLCG1/FZD2/DPF1/SMARCD1/PRKCG/WNT9A/HRAS/GSTM3/KEAP1/GSTA4/ACTB/GSTM4/FRAT2/NQO1/DPF3/IGF1R/BCL2L1/PRKCA/ARID1A/MET/SHC2/TXNRD2/SMAD2/FZD9/MYC/PIK3CD/LEF1/TGFA/BAK1/APC2/MGST3/SMARCD2/SMARCA2/PLCG2/GADD45B/FRAT1/HGF/DVL3/GSTT2B/WNT10B/FZD8/AKT1/AXIN1/RPS6KB1/T…	hsa:3162/hsa:4088/hsa:4041/hsa:7296/hsa:595/hsa:10912/hsa:1647/hsa:5595/hsa:7042/hsa:81029/hsa:71/hsa:8322/hsa:1856/hsa:114112/hsa:208/hsa:7157/hsa:1026/hsa:1452/hsa:5605/hsa:83439/hsa:54361/hsa:6604/hsa:5335/hsa:2535/hsa:8193/hsa:6602/hsa:5582/hsa:7483/hsa:3265/hsa:2947/hsa:9817/hsa:2941/hsa:60/hsa:2948/hsa:23401/hsa:1728/hsa:8110/hsa:3480/hsa:598/hsa:5578/hsa:8289/hsa:4233/hsa:25759/hsa:10587/h…	108	41	ENSG00000100292/ENSG00000198431/ENSG00000130222/ENSG00000116717/ENSG00000124762/ENSG00000113712/ENSG00000011332/ENSG00000066117/ENSG00000174775/ENSG00000079999/ENSG00000181019/ENSG00000205683/ENSG00000117713/ENSG00000105976/ENSG00000138795/ENSG00000163235/ENSG00000030110/ENSG00000080503/ENSG00000099860/ENSG00000161202/ENSG00000160691/ENSG00000148834/ENSG00000168036/ENSG00000049618/ENSG00000085871…	67	ENSG00000166949/ENSG00000162337/ENSG00000110092/ENSG00000102882/ENSG00000092969/ENSG00000111186/ENSG00000184009/ENSG00000174804/ENSG00000004975/ENSG00000197763/ENSG00000105221/ENSG00000141510/ENSG00000126934/ENSG00000152284/ENSG00000162552/ENSG00000082014/ENSG00000124181/ENSG00000180340/ENSG00000126583/ENSG00000143816/ENSG00000134202/ENSG00000170899/ENSG00000075624/ENSG00000168765/ENSG00000181274…
hsa04115	p53 signaling pathway	55/3500	70/5922	0.000440043280896674	0.025726491732211	ENSG00000175793/ENSG00000134057/ENSG00000075218/ENSG00000110092/ENSG00000130766/ENSG00000130222/ENSG00000042286/ENSG00000116717/ENSG00000118971/ENSG00000112378/ENSG00000138764/ENSG00000141682/ENSG00000177595/ENSG00000141510/ENSG00000124762/ENSG00000115129/ENSG00000112576/ENSG00000146674/ENSG00000115107/ENSG00000157456/ENSG00000105173/ENSG00000170312/ENSG00000105327/ENSG00000113328/ENSG00000172667…	SFN/CCNB1/GTSE1/CCND1/SESN2/GADD45G/AIFM2/GADD45A/CCND2/PERP/CCNG2/PMAIP1/PIDD1/TP53/CDKN1A/TP53I3/CCND3/IGFBP3/STEAP3/CCNB2/CCNE1/CDK1/BBC3/CCNG1/ZMAT3/BCL2L1/ATM/BCL2/CYCS/CD82/THBS1/CCNE2/GADD45B/TNFRSF10B/SERPINE1/RRM2B/COP1/RRM2/FAS/CDK6/TP73/PPM1D/GORAB/BAX/APAF1/PTEN/SHISA5/TSC2/CHEK2/BID/ATR/RCHY1/CHEK1/CASP3/ADGRB1	hsa:2810/hsa:891/hsa:51512/hsa:595/hsa:83667/hsa:10912/hsa:84883/hsa:1647/hsa:894/hsa:64065/hsa:901/hsa:5366/hsa:55367/hsa:7157/hsa:1026/hsa:9540/hsa:896/hsa:3486/hsa:55240/hsa:9133/hsa:898/hsa:983/hsa:27113/hsa:900/hsa:64393/hsa:598/hsa:472/hsa:596/hsa:54205/hsa:3732/hsa:7057/hsa:9134/hsa:4616/hsa:8795/hsa:5054/hsa:50484/hsa:64326/hsa:6241/hsa:355/hsa:1021/hsa:7161/hsa:8493/hsa:92344/hsa:581/hsa…	55	34	ENSG00000175793/ENSG00000134057/ENSG00000075218/ENSG00000130766/ENSG00000130222/ENSG00000042286/ENSG00000116717/ENSG00000118971/ENSG00000141682/ENSG00000124762/ENSG00000115129/ENSG00000112576/ENSG00000146674/ENSG00000157456/ENSG00000105173/ENSG00000170312/ENSG00000171791/ENSG00000172115/ENSG00000175305/ENSG00000099860/ENSG00000120889/ENSG00000106366/ENSG00000143207/ENSG00000171848/ENSG00000026103…	21	ENSG00000110092/ENSG00000112378/ENSG00000138764/ENSG00000177595/ENSG00000141510/ENSG00000115107/ENSG00000105327/ENSG00000113328/ENSG00000172667/ENSG00000171552/ENSG00000149311/ENSG00000085117/ENSG00000137801/ENSG00000048392/ENSG00000105810/ENSG00000078900/ENSG00000087088/ENSG00000164054/ENSG00000103197/ENSG00000183765/ENSG00000175054
hsa04144	Endocytosis	155/3500	222/5922	0.000497932098042794	0.025726491732211	ENSG00000173110/ENSG00000166949/ENSG00000160867/ENSG00000130164/ENSG00000137486/ENSG00000088280/ENSG00000131242/ENSG00000109971/ENSG00000102981/ENSG00000105971/ENSG00000129219/ENSG00000006125/ENSG00000156011/ENSG00000090487/ENSG00000024422/ENSG00000072274/ENSG00000107862/ENSG00000077549/ENSG00000111237/ENSG00000106976/ENSG00000136950/ENSG00000105974/ENSG00000185359/ENSG00000155256/ENSG00000141480…	HSPA6/SMAD3/FGFR4/LDLR/ARRB1/ASAP3/RAB11FIP4/HSPA8/PARD6A/CAV2/PLD2/AP2B1/PSD3/SPG21/EHD2/TFRC/GBF1/CAPZB/VPS29/DNM1/ARPC5L/CAV1/HGS/ZFYVE27/ARRB2/ARPC4/RAB31/ZFYVE9/MVB12A/RAB11B/SH3KBP1/GRK5/HRAS/SNX3/ARF6/SMAP2/CXCR4/SPART/AP2A1/SH3GLB2/IGF1R/VPS36/CHMP6/PLD1/VPS4A/RAB35/CYTH1/SH3GLB1/FGFR3/AGAP3/DAB2/VPS37A/SMAD2/GIT1/RAB11A/NEDD4/GRK2/RAB4A/SH3GL1/CLTB/ASAP1/SNX6/SNX5/TSG101/RBSN/EHD4/SNX32/…	hsa:3310/hsa:4088/hsa:2264/hsa:3949/hsa:408/hsa:55616/hsa:84440/hsa:3312/hsa:50855/hsa:858/hsa:5338/hsa:163/hsa:23362/hsa:51324/hsa:30846/hsa:7037/hsa:8729/hsa:832/hsa:51699/hsa:1759/hsa:81873/hsa:857/hsa:9146/hsa:118813/hsa:409/hsa:10093/hsa:11031/hsa:9372/hsa:93343/hsa:9230/hsa:30011/hsa:2869/hsa:3265/hsa:8724/hsa:382/hsa:64744/hsa:7852/hsa:23111/hsa:160/hsa:56904/hsa:3480/hsa:51028/hsa:79643/h…	155	72	ENSG00000173110/ENSG00000109971/ENSG00000006125/ENSG00000107862/ENSG00000111237/ENSG00000136950/ENSG00000185359/ENSG00000155256/ENSG00000241553/ENSG00000157077/ENSG00000174775/ENSG00000112335/ENSG00000084070/ENSG00000121966/ENSG00000133104/ENSG00000136100/ENSG00000176108/ENSG00000132612/ENSG00000111737/ENSG00000097033/ENSG00000153071/ENSG00000155975/ENSG00000069869/ENSG00000141985/ENSG00000175416…	83	ENSG00000166949/ENSG00000160867/ENSG00000130164/ENSG00000137486/ENSG00000088280/ENSG00000131242/ENSG00000102981/ENSG00000105971/ENSG00000129219/ENSG00000156011/ENSG00000090487/ENSG00000024422/ENSG00000072274/ENSG00000077549/ENSG00000106976/ENSG00000105974/ENSG00000141480/ENSG00000168461/ENSG00000141971/ENSG00000185236/ENSG00000147010/ENSG00000198873/ENSG00000165527/ENSG00000196961/ENSG00000148341…
