# Supplementary material for: A synthesized olean-28,13β-lactam targets YTHDF1-GLS1 axis to induce ROS-dependent metabolic crisis and cell death in pancreatic adenocarcinoma
Source: Cancer Cell Int. 2022 Apr 2;22:143. doi: 10.1186/s12935-022-02562-6 (PMC8976991; doi:10.1186/s12935-022-02562-6)
Supplement: Supplementary file 4 — Additional file 4. List of GO enrich significant genes in B28 vs. vehicle samples. [file 12935_2022_2562_MOESM4_ESM.xls]

Category	GOID	Description	GeneRatio	BgRatio	pvalue	padj	geneID	geneName	Count	Up	Up_Gene_names	Down	Down_Gene_names
BP	GO:0034976	response to endoplasmic reticulum stress	199/8175	257/14162	1.78189125106631e-11	1.00302658522523e-07	ENSG00000204389/ENSG00000135842/ENSG00000162772/ENSG00000128590/ENSG00000101294/ENSG00000110092/ENSG00000116661/ENSG00000120742/ENSG00000166598/ENSG00000130766/ENSG00000175197/ENSG00000113739/ENSG00000101255/ENSG00000058262/ENSG00000044574/ENSG00000132432/ENSG00000104695/ENSG00000087074/ENSG00000128228/ENSG00000106541/ENSG00000072849/ENSG00000108433/ENSG00000168936/ENSG00000169429/ENSG00000167658…	HSPA1A/FAM129A/ATF3/DNAJB9/HM13/CCND1/FBXO2/SERP1/HSP90B1/SESN2/DDIT3/STC2/TRIB3/SEC61A1/HSPA5/SEC61G/PPP2CB/PPP1R15A/SDF2L1/AGR2/DERL2/GOSR2/TMEM129/CXCL8/EEF2/TMBIM6/SRPRB/PMAIP1/DNAJB11/CCL2/TP53/PREB/SELENOS/PSMC2/HERPUD1/SEC63/TMCO1/CREB3/HYOU1/PDIA3/CALR/P4HB/TSPYL2/CASP4/ATF6/CAV1/SELENOK/BFAR/UBE4B/ACADVL/DNAJC3/PSMC4/TXNDC11/UFD1/PSMC5/TARDBP/NPLOC4/SYVN1/STUB1/SEC61B/EDEM1/SCAMP5/ATF6B/…	199	142	ENSG00000204389/ENSG00000135842/ENSG00000162772/ENSG00000128590/ENSG00000101294/ENSG00000120742/ENSG00000166598/ENSG00000130766/ENSG00000175197/ENSG00000113739/ENSG00000101255/ENSG00000058262/ENSG00000044574/ENSG00000132432/ENSG00000104695/ENSG00000087074/ENSG00000128228/ENSG00000106541/ENSG00000072849/ENSG00000108433/ENSG00000169429/ENSG00000139644/ENSG00000144867/ENSG00000141682/ENSG00000090520…	57	ENSG00000110092/ENSG00000116661/ENSG00000168936/ENSG00000167658/ENSG00000108691/ENSG00000141510/ENSG00000105974/ENSG00000130939/ENSG00000103266/ENSG00000134109/ENSG00000198794/ENSG00000160789/ENSG00000166479/ENSG00000198836/ENSG00000204977/ENSG00000153094/ENSG00000150995/ENSG00000140943/ENSG00000184381/ENSG00000134882/ENSG00000174851/ENSG00000177239/ENSG00000175215/ENSG00000137801/ENSG00000012232…
BP	GO:0035966	response to topologically incorrect protein	145/8175	181/14162	1.23379063976347e-10	3.47250375561428e-07	ENSG00000204389/ENSG00000173110/ENSG00000080824/ENSG00000086061/ENSG00000162772/ENSG00000128590/ENSG00000162616/ENSG00000110092/ENSG00000120742/ENSG00000166598/ENSG00000132002/ENSG00000175197/ENSG00000113739/ENSG00000058262/ENSG00000044574/ENSG00000132432/ENSG00000149257/ENSG00000087074/ENSG00000109971/ENSG00000128228/ENSG00000106541/ENSG00000094631/ENSG00000072849/ENSG00000108433/ENSG00000168936…	HSPA1A/HSPA6/HSP90AA1/DNAJA1/ATF3/DNAJB9/DNAJB4/CCND1/SERP1/HSP90B1/DNAJB1/DDIT3/STC2/SEC61A1/HSPA5/SEC61G/SERPINH1/PPP1R15A/HSPA8/SDF2L1/AGR2/HDAC6/DERL2/GOSR2/TMEM129/CXCL8/TMBIM6/HSPB1/HSPD1/SRPRB/MANF/HSPH1/DNAJB11/CCL2/PREB/SELENOS/HERPUD1/SEC63/CREB3/HYOU1/CALR/TSPYL2/ATF6/BFAR/HSPE1/ACADVL/HSP90AB1/DNAJC3/UFD1/SYVN1/STUB1/SEC61B/EDEM1/ATF6B/SSR1/LMNA/HSPA4L/ATP6V0D1/RNF185/PPP2R5B/COPS5/TB…	145	105	ENSG00000204389/ENSG00000173110/ENSG00000080824/ENSG00000086061/ENSG00000162772/ENSG00000128590/ENSG00000162616/ENSG00000120742/ENSG00000166598/ENSG00000132002/ENSG00000175197/ENSG00000113739/ENSG00000058262/ENSG00000044574/ENSG00000132432/ENSG00000149257/ENSG00000087074/ENSG00000109971/ENSG00000128228/ENSG00000106541/ENSG00000072849/ENSG00000108433/ENSG00000169429/ENSG00000139644/ENSG00000106211…	40	ENSG00000110092/ENSG00000094631/ENSG00000168936/ENSG00000108691/ENSG00000103266/ENSG00000134109/ENSG00000160789/ENSG00000153094/ENSG00000131187/ENSG00000140943/ENSG00000174851/ENSG00000104343/ENSG00000175215/ENSG00000137801/ENSG00000110011/ENSG00000012232/ENSG00000036257/ENSG00000126803/ENSG00000112530/ENSG00000185345/ENSG00000136816/ENSG00000060566/ENSG00000157613/ENSG00000009830/ENSG00000163516…
BP	GO:0006986	response to unfolded protein	128/8175	163/14162	1.55487291521015e-08	2.91745987990598e-05	ENSG00000204389/ENSG00000173110/ENSG00000080824/ENSG00000086061/ENSG00000162772/ENSG00000128590/ENSG00000162616/ENSG00000110092/ENSG00000120742/ENSG00000166598/ENSG00000132002/ENSG00000175197/ENSG00000113739/ENSG00000058262/ENSG00000044574/ENSG00000132432/ENSG00000149257/ENSG00000087074/ENSG00000109971/ENSG00000106541/ENSG00000072849/ENSG00000108433/ENSG00000168936/ENSG00000169429/ENSG00000139644…	HSPA1A/HSPA6/HSP90AA1/DNAJA1/ATF3/DNAJB9/DNAJB4/CCND1/SERP1/HSP90B1/DNAJB1/DDIT3/STC2/SEC61A1/HSPA5/SEC61G/SERPINH1/PPP1R15A/HSPA8/AGR2/DERL2/GOSR2/TMEM129/CXCL8/TMBIM6/HSPB1/HSPD1/SRPRB/MANF/HSPH1/DNAJB11/CCL2/PREB/SELENOS/HERPUD1/SEC63/CREB3/HYOU1/CALR/TSPYL2/ATF6/BFAR/HSPE1/ACADVL/HSP90AB1/DNAJC3/SYVN1/STUB1/SEC61B/EDEM1/ATF6B/SSR1/LMNA/HSPA4L/ATP6V0D1/PPP2R5B/COPS5/TBL2/ERP44/FBXO6/EIF2S1/DNA…	128	96	ENSG00000204389/ENSG00000173110/ENSG00000080824/ENSG00000086061/ENSG00000162772/ENSG00000128590/ENSG00000162616/ENSG00000120742/ENSG00000166598/ENSG00000132002/ENSG00000175197/ENSG00000113739/ENSG00000058262/ENSG00000044574/ENSG00000132432/ENSG00000149257/ENSG00000087074/ENSG00000109971/ENSG00000106541/ENSG00000072849/ENSG00000108433/ENSG00000169429/ENSG00000139644/ENSG00000106211/ENSG00000144381…	32	ENSG00000110092/ENSG00000168936/ENSG00000108691/ENSG00000103266/ENSG00000134109/ENSG00000160789/ENSG00000153094/ENSG00000140943/ENSG00000174851/ENSG00000175215/ENSG00000137801/ENSG00000110011/ENSG00000012232/ENSG00000126803/ENSG00000112530/ENSG00000185345/ENSG00000136816/ENSG00000060566/ENSG00000157613/ENSG00000175354/ENSG00000143578/ENSG00000124702/ENSG00000070540/ENSG00000137094/ENSG00000087088…
BP	GO:0035967	cellular response to topologically incorrect protein	113/8175	142/14162	2.78778485442627e-08	3.92311023639136e-05	ENSG00000204389/ENSG00000162772/ENSG00000128590/ENSG00000110092/ENSG00000120742/ENSG00000166598/ENSG00000175197/ENSG00000113739/ENSG00000058262/ENSG00000044574/ENSG00000132432/ENSG00000087074/ENSG00000128228/ENSG00000106541/ENSG00000094631/ENSG00000072849/ENSG00000108433/ENSG00000169429/ENSG00000139644/ENSG00000144867/ENSG00000090520/ENSG00000108691/ENSG00000138073/ENSG00000131871/ENSG00000051108…	HSPA1A/ATF3/DNAJB9/CCND1/SERP1/HSP90B1/DDIT3/STC2/SEC61A1/HSPA5/SEC61G/PPP1R15A/SDF2L1/AGR2/HDAC6/DERL2/GOSR2/CXCL8/TMBIM6/SRPRB/DNAJB11/CCL2/PREB/SELENOS/HERPUD1/SEC63/CREB3/HYOU1/CALR/TSPYL2/ATF6/BFAR/ACADVL/DNAJC3/UFD1/SYVN1/STUB1/SEC61B/EDEM1/ATF6B/SSR1/LMNA/ATP6V0D1/RNF185/PPP2R5B/COPS5/TBL2/EIF2S1/DAB2IP/GFPT1/BCL2L11/VAPB/MBTPS1/BAK1/YIF1A/CREB3L2/UBE2W/CTDSP2/ARFGAP1/SEC31A/YOD1/EXTL3/CUL…	113	81	ENSG00000204389/ENSG00000162772/ENSG00000128590/ENSG00000120742/ENSG00000166598/ENSG00000175197/ENSG00000113739/ENSG00000058262/ENSG00000044574/ENSG00000132432/ENSG00000087074/ENSG00000128228/ENSG00000106541/ENSG00000072849/ENSG00000108433/ENSG00000169429/ENSG00000139644/ENSG00000144867/ENSG00000090520/ENSG00000138073/ENSG00000131871/ENSG00000051108/ENSG00000025796/ENSG00000107175/ENSG00000149428…	32	ENSG00000110092/ENSG00000094631/ENSG00000108691/ENSG00000103266/ENSG00000134109/ENSG00000160789/ENSG00000153094/ENSG00000140943/ENSG00000174851/ENSG00000104343/ENSG00000175215/ENSG00000012232/ENSG00000036257/ENSG00000112530/ENSG00000185345/ENSG00000060566/ENSG00000157613/ENSG00000009830/ENSG00000163516/ENSG00000175354/ENSG00000143578/ENSG00000124702/ENSG00000070540/ENSG00000204308/ENSG00000087088…
BP	GO:0043161	proteasome-mediated ubiquitin-dependent protein catabolic process	264/8175	371/14162	4.15577391818599e-08	4.67857027709378e-05	ENSG00000204389/ENSG00000134057/ENSG00000128590/ENSG00000117399/ENSG00000178381/ENSG00000092010/ENSG00000075218/ENSG00000116661/ENSG00000166598/ENSG00000010704/ENSG00000240065/ENSG00000137486/ENSG00000175197/ENSG00000087586/ENSG00000101255/ENSG00000044574/ENSG00000104695/ENSG00000018408/ENSG00000133243/ENSG00000146535/ENSG00000072849/ENSG00000168936/ENSG00000168078/ENSG00000164611/ENSG00000160803…	HSPA1A/CCNB1/DNAJB9/CDC20/ZFAND2A/PSME1/GTSE1/FBXO2/HSP90B1/HFE/PSMB9/ARRB1/DDIT3/AURKA/TRIB3/HSPA5/PPP2CB/WWTR1/BTBD2/GNA12/DERL2/TMEM129/PBK/PTTG1/UBQLN4/TBL1XR1/PSMD2/PLK1/KCTD13/TP53/SELENOS/PSMC2/HERPUD1/RAD23A/GCLC/UBE2S/UBE2C/BUB1B/ABTB1/FBXL15/CSNK1A1/CAV1/MAD2L1/PSMD14/RNF44/BFAR/KIF14/UBE4B/ARRB2/PCBP2/HSP90AB1/DDB1/PSMC4/UFD1/CDK1/PSMC5/NPLOC4/SYVN1/AMER1/STUB1/SEC61B/UBE2D3/RNF4/EDEM1…	264	170	ENSG00000204389/ENSG00000134057/ENSG00000128590/ENSG00000117399/ENSG00000178381/ENSG00000075218/ENSG00000166598/ENSG00000175197/ENSG00000087586/ENSG00000101255/ENSG00000044574/ENSG00000104695/ENSG00000072849/ENSG00000168078/ENSG00000164611/ENSG00000175166/ENSG00000166851/ENSG00000131871/ENSG00000161057/ENSG00000051108/ENSG00000001084/ENSG00000108106/ENSG00000175063/ENSG00000156970/ENSG00000113712…	94	ENSG00000092010/ENSG00000116661/ENSG00000010704/ENSG00000240065/ENSG00000137486/ENSG00000018408/ENSG00000133243/ENSG00000146535/ENSG00000168936/ENSG00000160803/ENSG00000177565/ENSG00000174943/ENSG00000141510/ENSG00000179262/ENSG00000114626/ENSG00000107872/ENSG00000105974/ENSG00000146083/ENSG00000130939/ENSG00000141480/ENSG00000197111/ENSG00000167986/ENSG00000184675/ENSG00000103266/ENSG00000134109…
BP	GO:0010498	proteasomal protein catabolic process	281/8175	399/14162	7.45314368273877e-08	6.99229096502275e-05	ENSG00000204389/ENSG00000134057/ENSG00000128590/ENSG00000117399/ENSG00000178381/ENSG00000092010/ENSG00000075218/ENSG00000116661/ENSG00000166598/ENSG00000010704/ENSG00000240065/ENSG00000137486/ENSG00000175197/ENSG00000087586/ENSG00000101255/ENSG00000044574/ENSG00000104695/ENSG00000018408/ENSG00000133243/ENSG00000158828/ENSG00000146535/ENSG00000072849/ENSG00000168936/ENSG00000168078/ENSG00000164611…	HSPA1A/CCNB1/DNAJB9/CDC20/ZFAND2A/PSME1/GTSE1/FBXO2/HSP90B1/HFE/PSMB9/ARRB1/DDIT3/AURKA/TRIB3/HSPA5/PPP2CB/WWTR1/BTBD2/PINK1/GNA12/DERL2/TMEM129/PBK/PTTG1/PMAIP1/UBQLN4/TBL1XR1/PSMD2/PLK1/KCTD13/TP53/SELENOS/PSMC2/HERPUD1/RAD23A/GCLC/UBE2S/UBE2C/BUB1B/ABTB1/FBXL15/CSNK1A1/CAV1/MAD2L1/PSMD14/RNF44/BFAR/KIF14/UBE4B/ARRB2/PCBP2/HSP90AB1/DDB1/PSMC4/UFD1/CDK1/PSMC5/NPLOC4/SYVN1/AMER1/STUB1/SEC61B/UBE2…	281	179	ENSG00000204389/ENSG00000134057/ENSG00000128590/ENSG00000117399/ENSG00000178381/ENSG00000075218/ENSG00000166598/ENSG00000175197/ENSG00000087586/ENSG00000101255/ENSG00000044574/ENSG00000104695/ENSG00000072849/ENSG00000168078/ENSG00000164611/ENSG00000141682/ENSG00000175166/ENSG00000166851/ENSG00000131871/ENSG00000161057/ENSG00000051108/ENSG00000001084/ENSG00000108106/ENSG00000175063/ENSG00000156970…	102	ENSG00000092010/ENSG00000116661/ENSG00000010704/ENSG00000240065/ENSG00000137486/ENSG00000018408/ENSG00000133243/ENSG00000158828/ENSG00000146535/ENSG00000168936/ENSG00000160803/ENSG00000177565/ENSG00000174943/ENSG00000141510/ENSG00000179262/ENSG00000114626/ENSG00000107872/ENSG00000105974/ENSG00000146083/ENSG00000130939/ENSG00000141480/ENSG00000197111/ENSG00000167986/ENSG00000184675/ENSG00000103266…
BP	GO:0090150	establishment of protein localization to membrane	256/8175	364/14162	3.39670361724884e-07	0.000273143495164196	ENSG00000173801/ENSG00000039068/ENSG00000080824/ENSG00000175793/ENSG00000104081/ENSG00000130702/ENSG00000099282/ENSG00000099864/ENSG00000148175/ENSG00000058262/ENSG00000167964/ENSG00000106541/ENSG00000155463/ENSG00000131378/ENSG00000130762/ENSG00000105221/ENSG00000171867/ENSG00000144867/ENSG00000143457/ENSG00000141682/ENSG00000183087/ENSG00000067167/ENSG00000127603/ENSG00000108691/ENSG00000179820…	JUP/CDH1/HSP90AA1/SFN/BMF/LAMA5/TSPAN15/PALM/STOM/SEC61A1/RAB26/AGR2/OXA1L/RFTN1/ARHGEF16/AKT2/PRNP/SRPRB/GOLPH3L/PMAIP1/GAS6/TRAM1/MACF1/CCL2/MYADM/TP53/MICALL1/SSR3/F11R/SEC63/PKP3/ACSL3/GOLGA7B/CDK5/YWHAG/PTCH1/REEP2/ITGB1/RILPL2/KRT18/WNT4/BBS2/SRP68/PACS2/RPL22/RPL7A/RAB31/RPL3/PEX5/PKP2/SNAP25/RAB11B/COX18/PDCD5/SEC61B/SPTBN4/PLS1/EXOC4/RPS3/RANGRF/TCAF1/TIMM22/ARF6/SSR1/KCNB1/CHP1/RPS2/RAB…	256	94	ENSG00000080824/ENSG00000175793/ENSG00000058262/ENSG00000106541/ENSG00000131378/ENSG00000171867/ENSG00000144867/ENSG00000143457/ENSG00000141682/ENSG00000067167/ENSG00000100139/ENSG00000114850/ENSG00000025796/ENSG00000170027/ENSG00000167881/ENSG00000105185/ENSG00000106803/ENSG00000108961/ENSG00000177370/ENSG00000124783/ENSG00000154710/ENSG00000086598/ENSG00000153037/ENSG00000117475/ENSG00000165943…	162	ENSG00000173801/ENSG00000039068/ENSG00000104081/ENSG00000130702/ENSG00000099282/ENSG00000099864/ENSG00000148175/ENSG00000167964/ENSG00000155463/ENSG00000130762/ENSG00000105221/ENSG00000183087/ENSG00000127603/ENSG00000108691/ENSG00000179820/ENSG00000141510/ENSG00000158769/ENSG00000184363/ENSG00000123983/ENSG00000155265/ENSG00000164885/ENSG00000185920/ENSG00000132563/ENSG00000150093/ENSG00000150977…
BP	GO:0036294	cellular response to decreased oxygen levels	134/8175	178/14162	6.70766519497833e-07	0.000471968092281663	ENSG00000100292/ENSG00000148677/ENSG00000134057/ENSG00000092010/ENSG00000090020/ENSG00000240065/ENSG00000113739/ENSG00000159167/ENSG00000104419/ENSG00000104332/ENSG00000158828/ENSG00000064393/ENSG00000112759/ENSG00000139644/ENSG00000141682/ENSG00000113742/ENSG00000175166/ENSG00000141510/ENSG00000185650/ENSG00000161057/ENSG00000145386/ENSG00000149428/ENSG00000073756/ENSG00000185624/ENSG00000114023…	HMOX1/ANKRD1/CCNB1/PSME1/SLC9A1/PSMB9/STC2/STC1/NDRG1/SFRP1/PINK1/HIPK2/SLC29A1/TMBIM6/PMAIP1/CPEB4/PSMD2/TP53/ZFP36L1/PSMC2/CCNA2/HYOU1/PTGS2/P4HB/FAM162A/PSMD14/SLC2A4/EPAS1/PSMC4/ELOB/RORA/PSMC5/ICAM1/UBE2D3/PSMC3/PSMA7/CREBBP/FOXO3/PSME2/LMNA/EEF2K/ANGPT4/PSMD3/SEM1/TBL2/AJUBA/GATA6/PRKCE/GNB1/PSME3/MGARP/PSMC1/MYC/PDK3/HIF1A/VEGFA/BCL2/VASN/LIMD1/HIGD1A/PSMB7/SUV39H1/IRAK1/PSMD6/BNIP3L/UBQLN…	134	87	ENSG00000100292/ENSG00000148677/ENSG00000134057/ENSG00000090020/ENSG00000113739/ENSG00000104419/ENSG00000064393/ENSG00000139644/ENSG00000141682/ENSG00000113742/ENSG00000175166/ENSG00000161057/ENSG00000145386/ENSG00000149428/ENSG00000073756/ENSG00000185624/ENSG00000115233/ENSG00000013275/ENSG00000069667/ENSG00000087191/ENSG00000109332/ENSG00000165916/ENSG00000101182/ENSG00000005339/ENSG00000118689…	47	ENSG00000092010/ENSG00000240065/ENSG00000159167/ENSG00000104332/ENSG00000158828/ENSG00000112759/ENSG00000141510/ENSG00000185650/ENSG00000114023/ENSG00000181856/ENSG00000116016/ENSG00000103363/ENSG00000090339/ENSG00000100911/ENSG00000160789/ENSG00000103319/ENSG00000137463/ENSG00000136997/ENSG00000067992/ENSG00000100644/ENSG00000168140/ENSG00000104765/ENSG00000143437/ENSG00000165240/ENSG00000132356…
BP	GO:0071456	cellular response to hypoxia	129/8175	171/14162	8.8490010956674e-07	0.00051441206869934	ENSG00000100292/ENSG00000148677/ENSG00000134057/ENSG00000092010/ENSG00000090020/ENSG00000240065/ENSG00000113739/ENSG00000159167/ENSG00000104419/ENSG00000104332/ENSG00000158828/ENSG00000064393/ENSG00000112759/ENSG00000139644/ENSG00000141682/ENSG00000175166/ENSG00000141510/ENSG00000185650/ENSG00000161057/ENSG00000145386/ENSG00000149428/ENSG00000073756/ENSG00000185624/ENSG00000114023/ENSG00000115233…	HMOX1/ANKRD1/CCNB1/PSME1/SLC9A1/PSMB9/STC2/STC1/NDRG1/SFRP1/PINK1/HIPK2/SLC29A1/TMBIM6/PMAIP1/PSMD2/TP53/ZFP36L1/PSMC2/CCNA2/HYOU1/PTGS2/P4HB/FAM162A/PSMD14/SLC2A4/EPAS1/PSMC4/ELOB/RORA/PSMC5/ICAM1/UBE2D3/PSMC3/PSMA7/CREBBP/FOXO3/PSME2/LMNA/ANGPT4/PSMD3/SEM1/TBL2/AJUBA/GATA6/PRKCE/GNB1/PSME3/MGARP/PSMC1/MYC/PDK3/HIF1A/VEGFA/BCL2/VASN/LIMD1/HIGD1A/PSMB7/SUV39H1/IRAK1/PSMD6/BNIP3L/UBQLN1/CHCHD2/PSM…	129	84	ENSG00000100292/ENSG00000148677/ENSG00000134057/ENSG00000090020/ENSG00000113739/ENSG00000104419/ENSG00000064393/ENSG00000139644/ENSG00000141682/ENSG00000175166/ENSG00000161057/ENSG00000145386/ENSG00000149428/ENSG00000073756/ENSG00000185624/ENSG00000115233/ENSG00000013275/ENSG00000069667/ENSG00000087191/ENSG00000109332/ENSG00000165916/ENSG00000101182/ENSG00000005339/ENSG00000118689/ENSG00000101280…	45	ENSG00000092010/ENSG00000240065/ENSG00000159167/ENSG00000104332/ENSG00000158828/ENSG00000112759/ENSG00000141510/ENSG00000185650/ENSG00000114023/ENSG00000181856/ENSG00000116016/ENSG00000103363/ENSG00000090339/ENSG00000100911/ENSG00000160789/ENSG00000137463/ENSG00000136997/ENSG00000067992/ENSG00000100644/ENSG00000168140/ENSG00000104765/ENSG00000143437/ENSG00000165240/ENSG00000132356/ENSG00000124212…
BP	GO:0036503	ERAD pathway	73/8175	89/14162	9.13860488007355e-07	0.00051441206869934	ENSG00000128590/ENSG00000101294/ENSG00000116661/ENSG00000166598/ENSG00000044574/ENSG00000128228/ENSG00000072849/ENSG00000168936/ENSG00000131871/ENSG00000161057/ENSG00000051108/ENSG00000105974/ENSG00000130939/ENSG00000013275/ENSG00000070010/ENSG00000087191/ENSG00000182446/ENSG00000162298/ENSG00000103266/ENSG00000106803/ENSG00000134109/ENSG00000165916/ENSG00000138942/ENSG00000115307/ENSG00000116663…	DNAJB9/HM13/FBXO2/HSP90B1/HSPA5/SDF2L1/DERL2/TMEM129/SELENOS/PSMC2/HERPUD1/CAV1/UBE4B/PSMC4/UFD1/PSMC5/NPLOC4/SYVN1/STUB1/SEC61B/EDEM1/PSMC3/RNF185/AUP1/FBXO6/TRIM25/UBE2J2/PSMC1/TRIM13/BCAP31/UBAC2/GET4/MAN1B1/SGTA/YOD1/UBE4A/UBQLN1/UBE2J1/ERLEC1/ERLIN1/RHBDD1/UBXN1/DNAJB12/TMEM259/EDEM3/RNF103/FAF2/PRKN/PSMC6/POMT2/TOR1A/DNAJC10/ANKZF1/STT3B/ERLIN2/RNF5/ECPAS/DERL1/ATXN3/TMUB1/CCDC47/UBXN4/RNF1…	73	52	ENSG00000128590/ENSG00000101294/ENSG00000166598/ENSG00000044574/ENSG00000128228/ENSG00000072849/ENSG00000131871/ENSG00000161057/ENSG00000051108/ENSG00000013275/ENSG00000070010/ENSG00000087191/ENSG00000182446/ENSG00000162298/ENSG00000106803/ENSG00000165916/ENSG00000138942/ENSG00000115307/ENSG00000116663/ENSG00000121060/ENSG00000160087/ENSG00000100764/ENSG00000185825/ENSG00000239857/ENSG00000104969…	21	ENSG00000116661/ENSG00000168936/ENSG00000105974/ENSG00000130939/ENSG00000103266/ENSG00000134109/ENSG00000204977/ENSG00000134882/ENSG00000177239/ENSG00000162191/ENSG00000182087/ENSG00000239305/ENSG00000185345/ENSG00000009830/ENSG00000163516/ENSG00000204308/ENSG00000066427/ENSG00000170881/ENSG00000137522/ENSG00000159461/ENSG00000198168
BP	GO:0034620	cellular response to unfolded protein	98/8175	126/14162	1.67813560509483e-06	0.000858747756461707	ENSG00000204389/ENSG00000162772/ENSG00000128590/ENSG00000110092/ENSG00000120742/ENSG00000166598/ENSG00000175197/ENSG00000113739/ENSG00000058262/ENSG00000044574/ENSG00000132432/ENSG00000087074/ENSG00000106541/ENSG00000072849/ENSG00000108433/ENSG00000169429/ENSG00000139644/ENSG00000144867/ENSG00000090520/ENSG00000108691/ENSG00000138073/ENSG00000131871/ENSG00000051108/ENSG00000025796/ENSG00000107175…	HSPA1A/ATF3/DNAJB9/CCND1/SERP1/HSP90B1/DDIT3/STC2/SEC61A1/HSPA5/SEC61G/PPP1R15A/AGR2/DERL2/GOSR2/CXCL8/TMBIM6/SRPRB/DNAJB11/CCL2/PREB/SELENOS/HERPUD1/SEC63/CREB3/HYOU1/CALR/TSPYL2/ATF6/BFAR/ACADVL/DNAJC3/SYVN1/STUB1/SEC61B/EDEM1/ATF6B/SSR1/LMNA/ATP6V0D1/PPP2R5B/COPS5/TBL2/EIF2S1/DAB2IP/GFPT1/BCL2L11/VAPB/MBTPS1/BAK1/YIF1A/CREB3L2/CTDSP2/ARFGAP1/SEC31A/YOD1/EXTL3/EP300/PDIA6/RHBDD1/SRPRA/PACRG/EDE…	98	73	ENSG00000204389/ENSG00000162772/ENSG00000128590/ENSG00000120742/ENSG00000166598/ENSG00000175197/ENSG00000113739/ENSG00000058262/ENSG00000044574/ENSG00000132432/ENSG00000087074/ENSG00000106541/ENSG00000072849/ENSG00000108433/ENSG00000169429/ENSG00000139644/ENSG00000144867/ENSG00000090520/ENSG00000138073/ENSG00000131871/ENSG00000051108/ENSG00000025796/ENSG00000107175/ENSG00000149428/ENSG00000179218…	25	ENSG00000110092/ENSG00000108691/ENSG00000103266/ENSG00000134109/ENSG00000160789/ENSG00000153094/ENSG00000140943/ENSG00000174851/ENSG00000175215/ENSG00000012232/ENSG00000112530/ENSG00000185345/ENSG00000060566/ENSG00000157613/ENSG00000175354/ENSG00000143578/ENSG00000124702/ENSG00000070540/ENSG00000087088/ENSG00000204628/ENSG00000137522/ENSG00000159461/ENSG00000108465/ENSG00000143321/ENSG00000185122
BP	GO:0010948	negative regulation of cell cycle process	188/8175	264/14162	3.34949769159681e-06	0.00157119354216654	ENSG00000197256/ENSG00000175793/ENSG00000134057/ENSG00000092010/ENSG00000075218/ENSG00000110092/ENSG00000240065/ENSG00000116717/ENSG00000087586/ENSG00000197343/ENSG00000099994/ENSG00000169136/ENSG00000135476/ENSG00000165891/ENSG00000012048/ENSG00000106462/ENSG00000080986/ENSG00000177595/ENSG00000175166/ENSG00000166851/ENSG00000141510/ENSG00000185650/ENSG00000161057/ENSG00000169679/ENSG00000140525…	KANK2/SFN/CCNB1/PSME1/GTSE1/CCND1/PSMB9/GADD45A/AURKA/ZNF655/SUSD2/ATF5/ESPL1/E2F7/BRCA1/EZH2/NDC80/PIDD1/PSMD2/PLK1/TP53/ZFP36L1/PSMC2/BUB1/FANCI/PLAGL1/CDKN1A/BUB1B/CALR/CDC25C/ZW10/MAD2L1/PSMD14/MUS81/RINT1/ATRX/PCID2/CDKN1B/CDK2AP2/HSP90AB1/PSMC4/CDK1/PSMC5/TFAP4/ZFYVE19/TICRR/CNOT8/CUL1/PSMC3/PSMA7/CTDSP1/PSME2/TRIM37/RBM14/FOXO4/MIIP/NME6/FOXN3/PSMD3/TTK/MLXIPL/PPP2R5B/NPM1/SEM1/LIF/RPS27L/…	188	123	ENSG00000175793/ENSG00000134057/ENSG00000075218/ENSG00000116717/ENSG00000087586/ENSG00000197343/ENSG00000169136/ENSG00000135476/ENSG00000165891/ENSG00000012048/ENSG00000106462/ENSG00000080986/ENSG00000175166/ENSG00000166851/ENSG00000161057/ENSG00000169679/ENSG00000140525/ENSG00000118495/ENSG00000124762/ENSG00000156970/ENSG00000179218/ENSG00000158402/ENSG00000086827/ENSG00000164109/ENSG00000115233…	65	ENSG00000197256/ENSG00000092010/ENSG00000110092/ENSG00000240065/ENSG00000099994/ENSG00000177595/ENSG00000141510/ENSG00000185650/ENSG00000085224/ENSG00000090447/ENSG00000166140/ENSG00000155508/ENSG00000144579/ENSG00000100911/ENSG00000108395/ENSG00000184481/ENSG00000116691/ENSG00000053254/ENSG00000009950/ENSG00000181163/ENSG00000128342/ENSG00000149311/ENSG00000128789/ENSG00000022267/ENSG00000188763…
BP	GO:0071453	cellular response to oxygen levels	137/8175	186/14162	4.04858618455172e-06	0.00175303781791089	ENSG00000100292/ENSG00000148677/ENSG00000134057/ENSG00000092010/ENSG00000090020/ENSG00000240065/ENSG00000113739/ENSG00000159167/ENSG00000104419/ENSG00000104332/ENSG00000158828/ENSG00000064393/ENSG00000112759/ENSG00000139644/ENSG00000141682/ENSG00000113742/ENSG00000175166/ENSG00000141510/ENSG00000185650/ENSG00000161057/ENSG00000145386/ENSG00000149428/ENSG00000073756/ENSG00000185624/ENSG00000114023…	HMOX1/ANKRD1/CCNB1/PSME1/SLC9A1/PSMB9/STC2/STC1/NDRG1/SFRP1/PINK1/HIPK2/SLC29A1/TMBIM6/PMAIP1/CPEB4/PSMD2/TP53/ZFP36L1/PSMC2/CCNA2/HYOU1/PTGS2/P4HB/FAM162A/CAV1/PSMD14/SLC2A4/EPAS1/PSMC4/ELOB/RORA/PSMC5/ICAM1/UBE2D3/PSMC3/PSMA7/CREBBP/FOXO3/PSME2/LMNA/EEF2K/ANGPT4/PSMD3/SEM1/TBL2/AJUBA/GATA6/PRKCE/GNB1/PSME3/MGARP/PSMC1/MYC/PDK3/HIF1A/VEGFA/BCL2/VASN/LIMD1/HIGD1A/PSMB7/SUV39H1/IRAK1/PSMD6/BNIP3L/…	137	89	ENSG00000100292/ENSG00000148677/ENSG00000134057/ENSG00000090020/ENSG00000113739/ENSG00000104419/ENSG00000064393/ENSG00000139644/ENSG00000141682/ENSG00000113742/ENSG00000175166/ENSG00000161057/ENSG00000145386/ENSG00000149428/ENSG00000073756/ENSG00000185624/ENSG00000115233/ENSG00000013275/ENSG00000069667/ENSG00000087191/ENSG00000109332/ENSG00000165916/ENSG00000101182/ENSG00000005339/ENSG00000118689…	48	ENSG00000092010/ENSG00000240065/ENSG00000159167/ENSG00000104332/ENSG00000158828/ENSG00000112759/ENSG00000141510/ENSG00000185650/ENSG00000114023/ENSG00000105974/ENSG00000181856/ENSG00000116016/ENSG00000103363/ENSG00000090339/ENSG00000100911/ENSG00000160789/ENSG00000103319/ENSG00000137463/ENSG00000136997/ENSG00000067992/ENSG00000100644/ENSG00000168140/ENSG00000104765/ENSG00000143437/ENSG00000165240…
BP	GO:0006415	translational termination	82/8175	104/14162	4.44630858337497e-06	0.00178773364398698	ENSG00000113048/ENSG00000164062/ENSG00000005007/ENSG00000112110/ENSG00000163319/ENSG00000169288/ENSG00000120705/ENSG00000167862/ENSG00000074071/ENSG00000175581/ENSG00000185608/ENSG00000132541/ENSG00000243927/ENSG00000112031/ENSG00000278845/ENSG00000132313/ENSG00000198015/ENSG00000130312/ENSG00000116898/ENSG00000105364/ENSG00000048544/ENSG00000183617/ENSG00000173113/ENSG00000135972/ENSG00000144029…	MRPS27/APEH/UPF1/MRPL18/MRPS18C/MRPL1/ETF1/MRPL58/MRPS34/MRPL48/MRPL40/RIDA/MRPS6/MTRF1L/MRPL45/MRPL35/MRPL42/MRPL34/MRPS15/MRPL4/MRPS10/MRPL54/TRMT112/MRPS9/MRPS5/MRPL49/MRPL17/MRPL19/PTCD3/ABCE1/MRPL10/MRRF/MRPL12/MRPL51/MRPL33/GSPT1/MRPL2/EIF5A2/MRPS26/MRPS25/MRPS18B/MRPL52/AURKAIP1/OGFOD1/MRPL44/MRPL57/MRPS12/MRPL41/MRPL22/GFM2/MRPL14/MRPL37/C12orf65/MRPL43/MRPL38/MRPS11/MRPL15/MRPS30/EIF5A/M…	82	41	ENSG00000005007/ENSG00000112110/ENSG00000163319/ENSG00000169288/ENSG00000120705/ENSG00000167862/ENSG00000175581/ENSG00000185608/ENSG00000112031/ENSG00000132313/ENSG00000183617/ENSG00000173113/ENSG00000111639/ENSG00000243147/ENSG00000103342/ENSG00000131368/ENSG00000172590/ENSG00000087263/ENSG00000173141/ENSG00000182154/ENSG00000164347/ENSG00000130921/ENSG00000181991/ENSG00000137547/ENSG00000132507…	41	ENSG00000113048/ENSG00000164062/ENSG00000074071/ENSG00000132541/ENSG00000243927/ENSG00000278845/ENSG00000198015/ENSG00000130312/ENSG00000116898/ENSG00000105364/ENSG00000048544/ENSG00000135972/ENSG00000144029/ENSG00000149792/ENSG00000158042/ENSG00000115364/ENSG00000132300/ENSG00000164163/ENSG00000159111/ENSG00000148187/ENSG00000262814/ENSG00000112651/ENSG00000163577/ENSG00000125901/ENSG00000204568…
BP	GO:2001233	regulation of apoptotic signaling pathway	239/8175	345/14162	5.1404554035782e-06	0.00192904156444945	ENSG00000100292/ENSG00000204389/ENSG00000148180/ENSG00000204388/ENSG00000166949/ENSG00000175793/ENSG00000086061/ENSG00000162772/ENSG00000104081/ENSG00000129355/ENSG00000172053/ENSG00000171951/ENSG00000023909/ENSG00000175197/ENSG00000112175/ENSG00000183691/ENSG00000012048/ENSG00000116560/ENSG00000108179/ENSG00000104332/ENSG00000158828/ENSG00000126709/ENSG00000092969/ENSG00000181284/ENSG00000112096…	HMOX1/HSPA1A/GSN/HSPA1B/SMAD3/SFN/DNAJA1/ATF3/BMF/CDKN2D/QARS/SCG2/GCLM/DDIT3/BMP5/NOG/BRCA1/SFPQ/PPIF/SFRP1/PINK1/IFI6/TGFB2/TMEM102/SOD2/TRAF7/TNFSF12/PEA15/CYLD/TRAF1/TMBIM6/HSPB1/PMAIP1/PIDD1/HSPH1/FIGNL1/DEDD2/TP53/SELENOS/HERPUD1/ITM2C/MLLT11/NDUFS3/CREB3/HYOU1/DEPTOR/PDIA3/GCLC/TNFRSF12A/YWHAG/PLAUR/ITGAV/PLEKHF1/PTGS2/NRP1/HYAL2/P4HB/FAM162A/PRKRA/CAV1/HMGB2/MAGED1/TRAP1/ARRB2/WNT4/SOD1/P…	239	123	ENSG00000100292/ENSG00000204389/ENSG00000204388/ENSG00000175793/ENSG00000086061/ENSG00000162772/ENSG00000023909/ENSG00000175197/ENSG00000012048/ENSG00000116560/ENSG00000108179/ENSG00000162734/ENSG00000083799/ENSG00000056558/ENSG00000139644/ENSG00000106211/ENSG00000141682/ENSG00000120694/ENSG00000132436/ENSG00000160570/ENSG00000131871/ENSG00000051108/ENSG00000213190/ENSG00000107175/ENSG00000149428…	116	ENSG00000148180/ENSG00000166949/ENSG00000104081/ENSG00000129355/ENSG00000172053/ENSG00000171951/ENSG00000112175/ENSG00000183691/ENSG00000104332/ENSG00000158828/ENSG00000126709/ENSG00000092969/ENSG00000181284/ENSG00000112096/ENSG00000131653/ENSG00000239697/ENSG00000177595/ENSG00000141510/ENSG00000135916/ENSG00000213619/ENSG00000155792/ENSG00000138448/ENSG00000166289/ENSG00000099250/ENSG00000068001…
BP	GO:0030968	endoplasmic reticulum unfolded protein response	93/8175	121/14162	7.62240426753388e-06	0.00268165710137176	ENSG00000204389/ENSG00000162772/ENSG00000128590/ENSG00000110092/ENSG00000120742/ENSG00000166598/ENSG00000175197/ENSG00000113739/ENSG00000058262/ENSG00000044574/ENSG00000132432/ENSG00000087074/ENSG00000106541/ENSG00000072849/ENSG00000108433/ENSG00000169429/ENSG00000139644/ENSG00000144867/ENSG00000090520/ENSG00000108691/ENSG00000138073/ENSG00000131871/ENSG00000051108/ENSG00000025796/ENSG00000107175…	HSPA1A/ATF3/DNAJB9/CCND1/SERP1/HSP90B1/DDIT3/STC2/SEC61A1/HSPA5/SEC61G/PPP1R15A/AGR2/DERL2/GOSR2/CXCL8/TMBIM6/SRPRB/DNAJB11/CCL2/PREB/SELENOS/HERPUD1/SEC63/CREB3/HYOU1/CALR/TSPYL2/ATF6/BFAR/ACADVL/DNAJC3/SYVN1/STUB1/SEC61B/EDEM1/ATF6B/SSR1/LMNA/ATP6V0D1/PPP2R5B/COPS5/TBL2/EIF2S1/DAB2IP/GFPT1/BCL2L11/VAPB/MBTPS1/BAK1/YIF1A/CREB3L2/CTDSP2/ARFGAP1/SEC31A/YOD1/EXTL3/EP300/PDIA6/SRPRA/EDEM3/PTPN1/SHC1…	93	71	ENSG00000204389/ENSG00000162772/ENSG00000128590/ENSG00000120742/ENSG00000166598/ENSG00000175197/ENSG00000113739/ENSG00000058262/ENSG00000044574/ENSG00000132432/ENSG00000087074/ENSG00000106541/ENSG00000072849/ENSG00000108433/ENSG00000169429/ENSG00000139644/ENSG00000144867/ENSG00000090520/ENSG00000138073/ENSG00000131871/ENSG00000051108/ENSG00000025796/ENSG00000107175/ENSG00000149428/ENSG00000179218…	22	ENSG00000110092/ENSG00000108691/ENSG00000103266/ENSG00000134109/ENSG00000160789/ENSG00000153094/ENSG00000140943/ENSG00000174851/ENSG00000175215/ENSG00000012232/ENSG00000060566/ENSG00000157613/ENSG00000175354/ENSG00000143578/ENSG00000124702/ENSG00000070540/ENSG00000087088/ENSG00000204628/ENSG00000137522/ENSG00000159461/ENSG00000108465/ENSG00000143321
BP	GO:1903320	regulation of protein modification by small protein conjugation or removal	197/8175	281/14162	1.03891539659567e-05	0.00344003221613941	ENSG00000204389/ENSG00000204388/ENSG00000080824/ENSG00000086061/ENSG00000134057/ENSG00000117399/ENSG00000167693/ENSG00000092010/ENSG00000064961/ENSG00000116661/ENSG00000010704/ENSG00000240065/ENSG00000137486/ENSG00000101255/ENSG00000044574/ENSG00000012048/ENSG00000158828/ENSG00000176170/ENSG00000175166/ENSG00000131788/ENSG00000166851/ENSG00000161057/ENSG00000051108/ENSG00000140525/ENSG00000164885…	HSPA1A/HSPA1B/HSP90AA1/DNAJA1/CCNB1/CDC20/NXN/PSME1/HMG20B/FBXO2/HFE/PSMB9/ARRB1/TRIB3/HSPA5/BRCA1/PINK1/SPHK1/PSMD2/PIAS3/PLK1/PSMC2/HERPUD1/FANCI/CDK5/GCLC/UBE2S/UBE2C/BUB1B/ISG15/CAV1/MAD2L1/PSMD14/ARRB2/HSP90AB1/SVBP/PSMC4/RASD2/CDK1/PSMC5/RAB1A/AMER1/STUB1/RPS3/PRKCG/FKBP1A/TSPO/CUL1/PSMC3/CHP1/PSMA7/RPL5/PSME2/MTA1/TRIM39/PSMD3/RNF111/SEM1/PIAS4/CLU/SIAH2/PRKCE/PTTG1IP/DNAJB2/PSME3/ARRDC3/Z…	197	129	ENSG00000204389/ENSG00000204388/ENSG00000080824/ENSG00000086061/ENSG00000134057/ENSG00000117399/ENSG00000101255/ENSG00000044574/ENSG00000012048/ENSG00000176170/ENSG00000175166/ENSG00000166851/ENSG00000161057/ENSG00000051108/ENSG00000140525/ENSG00000001084/ENSG00000108106/ENSG00000175063/ENSG00000156970/ENSG00000164109/ENSG00000115233/ENSG00000096384/ENSG00000013275/ENSG00000170312/ENSG00000087191…	68	ENSG00000167693/ENSG00000092010/ENSG00000064961/ENSG00000116661/ENSG00000010704/ENSG00000240065/ENSG00000137486/ENSG00000158828/ENSG00000131788/ENSG00000164885/ENSG00000187608/ENSG00000105974/ENSG00000141480/ENSG00000177868/ENSG00000100302/ENSG00000184675/ENSG00000103266/ENSG00000149273/ENSG00000126583/ENSG00000088832/ENSG00000100300/ENSG00000187446/ENSG00000122406/ENSG00000100911/ENSG00000182979…
BP	GO:0000075	cell cycle checkpoint	155/8175	216/14162	1.19653214872996e-05	0.00374182192511163	ENSG00000175793/ENSG00000134057/ENSG00000094804/ENSG00000075218/ENSG00000110092/ENSG00000116717/ENSG00000087586/ENSG00000104419/ENSG00000165891/ENSG00000012048/ENSG00000122952/ENSG00000143476/ENSG00000188486/ENSG00000080986/ENSG00000162734/ENSG00000138764/ENSG00000177595/ENSG00000166851/ENSG00000141510/ENSG00000169679/ENSG00000140525/ENSG00000118495/ENSG00000124762/ENSG00000160469/ENSG00000156970…	SFN/CCNB1/CDC6/GTSE1/CCND1/GADD45A/AURKA/NDRG1/E2F7/BRCA1/ZWINT/DTL/H2AFX/NDC80/PEA15/CCNG2/PIDD1/PLK1/TP53/BUB1/FANCI/PLAGL1/CDKN1A/BRSK1/BUB1B/CDC25C/ZW10/HASPIN/MAD2L1/MAP3K20/MUS81/RINT1/PCID2/CDKN1B/NABP1/CDK1/TICRR/INTS7/WNT9A/HRAS/ABRAXAS1/CNOT8/FOXO4/FOXN3/NEK6/TTK/NPM1/BCL2L1/RPS27L/ATM/RFWD3/FBXO6/TOP2A/PSMG2/SPDL1/WAC/CDC45/ZNF385A/XPC/RPA2/USP28/CARM1/ZWILCH/CLSPN/PRKDC/FANCG/NSUN2/AU…	155	96	ENSG00000175793/ENSG00000134057/ENSG00000094804/ENSG00000075218/ENSG00000116717/ENSG00000087586/ENSG00000104419/ENSG00000165891/ENSG00000012048/ENSG00000122952/ENSG00000143476/ENSG00000188486/ENSG00000080986/ENSG00000162734/ENSG00000166851/ENSG00000169679/ENSG00000140525/ENSG00000118495/ENSG00000124762/ENSG00000156970/ENSG00000158402/ENSG00000086827/ENSG00000177602/ENSG00000164109/ENSG00000172732…	59	ENSG00000110092/ENSG00000138764/ENSG00000177595/ENSG00000141510/ENSG00000160469/ENSG00000091436/ENSG00000143816/ENSG00000163322/ENSG00000155508/ENSG00000184481/ENSG00000053254/ENSG00000119408/ENSG00000181163/ENSG00000171552/ENSG00000149311/ENSG00000128789/ENSG00000161642/ENSG00000154767/ENSG00000048028/ENSG00000142453/ENSG00000253729/ENSG00000126457/ENSG00000090097/ENSG00000077097/ENSG00000140464…
BP	GO:0036293	response to decreased oxygen levels	216/8175	312/14162	1.54208070730449e-05	0.00456861700074578	ENSG00000100292/ENSG00000148677/ENSG00000166949/ENSG00000134057/ENSG00000092010/ENSG00000090020/ENSG00000175567/ENSG00000166598/ENSG00000240065/ENSG00000087245/ENSG00000113739/ENSG00000130402/ENSG00000159167/ENSG00000104419/ENSG00000104332/ENSG00000134013/ENSG00000142279/ENSG00000158828/ENSG00000064393/ENSG00000092969/ENSG00000112759/ENSG00000196839/ENSG00000139644/ENSG00000144381/ENSG00000141682…	HMOX1/ANKRD1/SMAD3/CCNB1/PSME1/SLC9A1/UCP2/HSP90B1/PSMB9/MMP2/STC2/ACTN4/STC1/NDRG1/SFRP1/LOXL2/WTIP/PINK1/HIPK2/TGFB2/SLC29A1/ADA/TMBIM6/HSPD1/PMAIP1/CCL2/CPEB4/PSMD2/TP53/ZFP36L1/PSMC2/CCNA2/HYOU1/PTGS2/P4HB/FAM162A/VEGFB/CAT/CAV1/AHCY/PSMD14/LDHA/SLC2A4/EPAS1/CDKN1B/PSMC4/ELOB/RORA/PSMC5/PDLIM1/ICAM1/UBE2D3/MB/HMOX2/ETS1/PSMC3/PLAU/PSMA7/ERCC2/CREBBP/CXCR4/FOXO3/PSME2/ATP1B1/LMNA/EEF2K/ANGPT4/…	216	119	ENSG00000100292/ENSG00000148677/ENSG00000134057/ENSG00000090020/ENSG00000166598/ENSG00000113739/ENSG00000104419/ENSG00000142279/ENSG00000064393/ENSG00000139644/ENSG00000144381/ENSG00000141682/ENSG00000113742/ENSG00000175166/ENSG00000161057/ENSG00000145386/ENSG00000149428/ENSG00000073756/ENSG00000185624/ENSG00000115233/ENSG00000111276/ENSG00000013275/ENSG00000069667/ENSG00000087191/ENSG00000109332…	97	ENSG00000166949/ENSG00000092010/ENSG00000175567/ENSG00000240065/ENSG00000087245/ENSG00000130402/ENSG00000159167/ENSG00000104332/ENSG00000134013/ENSG00000158828/ENSG00000092969/ENSG00000112759/ENSG00000196839/ENSG00000108691/ENSG00000141510/ENSG00000185650/ENSG00000114023/ENSG00000173511/ENSG00000121691/ENSG00000105974/ENSG00000101444/ENSG00000134333/ENSG00000181856/ENSG00000116016/ENSG00000103363…
BP	GO:0045930	negative regulation of mitotic cell cycle	187/8175	267/14162	1.89988126028745e-05	0.00534721580707902	ENSG00000197256/ENSG00000166949/ENSG00000175793/ENSG00000134057/ENSG00000092010/ENSG00000075218/ENSG00000110092/ENSG00000240065/ENSG00000116717/ENSG00000087586/ENSG00000197343/ENSG00000165891/ENSG00000106462/ENSG00000122952/ENSG00000080986/ENSG00000035862/ENSG00000177595/ENSG00000175166/ENSG00000166851/ENSG00000141510/ENSG00000185650/ENSG00000161057/ENSG00000169679/ENSG00000140525/ENSG00000118495…	KANK2/SMAD3/SFN/CCNB1/PSME1/GTSE1/CCND1/PSMB9/GADD45A/AURKA/ZNF655/E2F7/EZH2/ZWINT/NDC80/TIMP2/PIDD1/PSMD2/PLK1/TP53/ZFP36L1/PSMC2/BUB1/FANCI/PLAGL1/CDKN1A/BUB1B/CDC25C/ZW10/MAD2L1/PSMD14/MUS81/RINT1/ATRX/PCID2/CDKN1B/CDK2AP2/NABP1/PSMC4/CDK1/PSMC5/TICRR/WNT9A/HRAS/CNOT8/CUL1/PSMC3/PSMA7/CTDSP1/PSME2/FOXO4/BTG3/MIIP/NME6/FOXN3/PSMD3/TTK/NPM1/BCL2L1/FOXC1/SEM1/RPS27L/ATM/SLC9A3R1/RFWD3/TOP2A/PSME3…	187	122	ENSG00000175793/ENSG00000134057/ENSG00000075218/ENSG00000116717/ENSG00000087586/ENSG00000197343/ENSG00000165891/ENSG00000106462/ENSG00000122952/ENSG00000080986/ENSG00000175166/ENSG00000166851/ENSG00000161057/ENSG00000169679/ENSG00000140525/ENSG00000118495/ENSG00000124762/ENSG00000156970/ENSG00000158402/ENSG00000086827/ENSG00000164109/ENSG00000115233/ENSG00000172732/ENSG00000135249/ENSG00000126226…	65	ENSG00000197256/ENSG00000166949/ENSG00000092010/ENSG00000110092/ENSG00000240065/ENSG00000035862/ENSG00000177595/ENSG00000141510/ENSG00000185650/ENSG00000085224/ENSG00000143816/ENSG00000155508/ENSG00000144579/ENSG00000100911/ENSG00000184481/ENSG00000116691/ENSG00000053254/ENSG00000181163/ENSG00000171552/ENSG00000149311/ENSG00000109062/ENSG00000128789/ENSG00000022267/ENSG00000175662/ENSG00000161642…
BP	GO:0006839	mitochondrial transport	206/8175	297/14162	1.99624982629564e-05	0.0053509001296277	ENSG00000204389/ENSG00000072310/ENSG00000100075/ENSG00000198911/ENSG00000080824/ENSG00000175793/ENSG00000104081/ENSG00000278540/ENSG00000090020/ENSG00000175567/ENSG00000131791/ENSG00000075415/ENSG00000108179/ENSG00000158828/ENSG00000099624/ENSG00000147454/ENSG00000181284/ENSG00000144381/ENSG00000141682/ENSG00000125652/ENSG00000125434/ENSG00000141510/ENSG00000152234/ENSG00000168610/ENSG00000170027…	HSPA1A/SREBF1/SLC25A1/SREBF2/HSP90AA1/SFN/BMF/ACACA/SLC9A1/UCP2/PRKAB2/SLC25A3/PPIF/PINK1/ATP5F1D/SLC25A37/TMEM102/HSPD1/PMAIP1/ALKBH7/SLC25A35/TP53/ATP5F1A/STAT3/YWHAG/TIMM44/HK2/SLC25A6/HNMT/RTL10/SLC25A30/MRPL18/TOMM20/FLVCR1/AFG3L2/AIP/NRG1/ELMOD1/NAIF1/MICU2/PDCD5/UBE2D3/ACACB/MIS18A/TIMM22/PEMT/TSPO/SLC25A26/SLC25A11/EYA2/SLC25A40/TST/FAM20B/BCL2L1/MOAP1/UGCG/DYNLL1/HAX1/HTRA2/ATP5F1B/DYNLL…	206	95	ENSG00000204389/ENSG00000080824/ENSG00000175793/ENSG00000090020/ENSG00000131791/ENSG00000108179/ENSG00000144381/ENSG00000141682/ENSG00000170027/ENSG00000104980/ENSG00000159399/ENSG00000112110/ENSG00000157168/ENSG00000110675/ENSG00000171169/ENSG00000105185/ENSG00000109332/ENSG00000159055/ENSG00000177370/ENSG00000165943/ENSG00000088986/ENSG00000143575/ENSG00000264364/ENSG00000097033/ENSG00000160087…	111	ENSG00000072310/ENSG00000100075/ENSG00000198911/ENSG00000104081/ENSG00000278540/ENSG00000175567/ENSG00000075415/ENSG00000158828/ENSG00000099624/ENSG00000147454/ENSG00000181284/ENSG00000125652/ENSG00000125434/ENSG00000141510/ENSG00000152234/ENSG00000168610/ENSG00000169100/ENSG00000150540/ENSG00000215012/ENSG00000174032/ENSG00000173726/ENSG00000162769/ENSG00000141385/ENSG00000110711/ENSG00000165487…
BP	GO:1901991	negative regulation of mitotic cell cycle phase transition	142/8175	198/14162	2.87584406662899e-05	0.00735158345191083	ENSG00000197256/ENSG00000175793/ENSG00000134057/ENSG00000092010/ENSG00000075218/ENSG00000110092/ENSG00000240065/ENSG00000116717/ENSG00000087586/ENSG00000197343/ENSG00000165891/ENSG00000106462/ENSG00000080986/ENSG00000177595/ENSG00000175166/ENSG00000166851/ENSG00000141510/ENSG00000185650/ENSG00000161057/ENSG00000169679/ENSG00000140525/ENSG00000118495/ENSG00000124762/ENSG00000156970/ENSG00000158402…	KANK2/SFN/CCNB1/PSME1/GTSE1/CCND1/PSMB9/GADD45A/AURKA/ZNF655/E2F7/EZH2/NDC80/PIDD1/PSMD2/PLK1/TP53/ZFP36L1/PSMC2/BUB1/FANCI/PLAGL1/CDKN1A/BUB1B/CDC25C/ZW10/MAD2L1/PSMD14/MUS81/RINT1/PCID2/CDKN1B/CDK2AP2/PSMC4/CDK1/PSMC5/TICRR/CNOT8/CUL1/PSMC3/PSMA7/CTDSP1/PSME2/FOXO4/MIIP/FOXN3/PSMD3/TTK/NPM1/SEM1/RPS27L/ATM/RFWD3/PSME3/PSMG2/FHL1/PSMC1/ZNF385A/BCL2/USP47/RPA2/PSMB7/CARM1/CLSPN/PRKDC/CTDSP2/PSMD6…	142	94	ENSG00000175793/ENSG00000134057/ENSG00000075218/ENSG00000116717/ENSG00000087586/ENSG00000197343/ENSG00000165891/ENSG00000106462/ENSG00000080986/ENSG00000175166/ENSG00000166851/ENSG00000161057/ENSG00000169679/ENSG00000140525/ENSG00000118495/ENSG00000124762/ENSG00000156970/ENSG00000158402/ENSG00000086827/ENSG00000164109/ENSG00000115233/ENSG00000172732/ENSG00000135249/ENSG00000126226/ENSG00000111276…	48	ENSG00000197256/ENSG00000092010/ENSG00000110092/ENSG00000240065/ENSG00000177595/ENSG00000141510/ENSG00000185650/ENSG00000155508/ENSG00000144579/ENSG00000100911/ENSG00000184481/ENSG00000116691/ENSG00000053254/ENSG00000181163/ENSG00000149311/ENSG00000128789/ENSG00000022267/ENSG00000161642/ENSG00000142453/ENSG00000253729/ENSG00000175215/ENSG00000126457/ENSG00000090097/ENSG00000140464/ENSG00000118762…
BP	GO:0007006	mitochondrial membrane organization	80/8175	104/14162	3.09574940180234e-05	0.00735158345191083	ENSG00000204389/ENSG00000080824/ENSG00000175793/ENSG00000104081/ENSG00000090020/ENSG00000145335/ENSG00000108179/ENSG00000158828/ENSG00000181284/ENSG00000141682/ENSG00000125652/ENSG00000141510/ENSG00000168610/ENSG00000170027/ENSG00000159399/ENSG00000169100/ENSG00000215012/ENSG00000159685/ENSG00000173726/ENSG00000141385/ENSG00000171169/ENSG00000163626/ENSG00000105185/ENSG00000177370/ENSG00000064655…	HSPA1A/HSP90AA1/SFN/BMF/SLC9A1/SNCA/PPIF/PINK1/TMEM102/PMAIP1/ALKBH7/TP53/STAT3/YWHAG/HK2/SLC25A6/RTL10/CHCHD6/TOMM20/AFG3L2/NAIF1/COX18/PDCD5/TIMM22/EYA2/BCL2L1/MOAP1/DYNLL1/CALM1/DYNLL2/CNP/TOMM22/FZD9/OPA1/NDUFA13/SLC25A5/PPP3CC/BCL2L11/BCL2/BAK1/PPP1R13B/BLOC1S2/BNIP3L/RHOT1/TP53BP2/MTCH2/CALM3/TAZ/MUL1/HIP1R/ZNF205/MAIP1/ACAA2/ATP5IF1/TP73/UQCC3/YWHAQ/APOOL/BAX/YWHAB/SAMM50/GSK3B/SLC35F6/NMT…	80	43	ENSG00000204389/ENSG00000080824/ENSG00000175793/ENSG00000090020/ENSG00000108179/ENSG00000141682/ENSG00000170027/ENSG00000159399/ENSG00000171169/ENSG00000105185/ENSG00000177370/ENSG00000165943/ENSG00000088986/ENSG00000198668/ENSG00000264364/ENSG00000186010/ENSG00000120910/ENSG00000171791/ENSG00000030110/ENSG00000088808/ENSG00000196072/ENSG00000143514/ENSG00000160014/ENSG00000102125/ENSG00000090432…	37	ENSG00000104081/ENSG00000145335/ENSG00000158828/ENSG00000181284/ENSG00000125652/ENSG00000141510/ENSG00000168610/ENSG00000169100/ENSG00000215012/ENSG00000159685/ENSG00000173726/ENSG00000141385/ENSG00000163626/ENSG00000064655/ENSG00000171552/ENSG00000173786/ENSG00000100216/ENSG00000188763/ENSG00000198836/ENSG00000005022/ENSG00000153094/ENSG00000104765/ENSG00000126858/ENSG00000109919/ENSG00000167315…
BP	GO:0031396	regulation of protein ubiquitination	181/8175	259/14162	3.14919913413482e-05	0.00735158345191083	ENSG00000204389/ENSG00000204388/ENSG00000080824/ENSG00000086061/ENSG00000134057/ENSG00000117399/ENSG00000167693/ENSG00000092010/ENSG00000116661/ENSG00000010704/ENSG00000240065/ENSG00000137486/ENSG00000101255/ENSG00000044574/ENSG00000012048/ENSG00000158828/ENSG00000176170/ENSG00000175166/ENSG00000166851/ENSG00000161057/ENSG00000051108/ENSG00000140525/ENSG00000164885/ENSG00000001084/ENSG00000108106…	HSPA1A/HSPA1B/HSP90AA1/DNAJA1/CCNB1/CDC20/NXN/PSME1/FBXO2/HFE/PSMB9/ARRB1/TRIB3/HSPA5/BRCA1/PINK1/SPHK1/PSMD2/PLK1/PSMC2/HERPUD1/FANCI/CDK5/GCLC/UBE2S/UBE2C/BUB1B/ISG15/CAV1/MAD2L1/PSMD14/ARRB2/HSP90AB1/SVBP/PSMC4/RASD2/CDK1/PSMC5/RAB1A/AMER1/STUB1/RPS3/PRKCG/FKBP1A/TSPO/CUL1/PSMC3/CHP1/PSMA7/RPL5/PSME2/MTA1/TRIM39/PSMD3/RNF111/SEM1/CLU/SIAH2/PRKCE/PTTG1IP/DNAJB2/PSME3/ARRDC3/ZYG11B/PSMC1/DCUN1D5…	181	119	ENSG00000204389/ENSG00000204388/ENSG00000080824/ENSG00000086061/ENSG00000134057/ENSG00000117399/ENSG00000101255/ENSG00000044574/ENSG00000012048/ENSG00000176170/ENSG00000175166/ENSG00000166851/ENSG00000161057/ENSG00000051108/ENSG00000140525/ENSG00000001084/ENSG00000108106/ENSG00000175063/ENSG00000156970/ENSG00000164109/ENSG00000115233/ENSG00000096384/ENSG00000013275/ENSG00000170312/ENSG00000087191…	62	ENSG00000167693/ENSG00000092010/ENSG00000116661/ENSG00000010704/ENSG00000240065/ENSG00000137486/ENSG00000158828/ENSG00000164885/ENSG00000187608/ENSG00000105974/ENSG00000141480/ENSG00000177868/ENSG00000100302/ENSG00000184675/ENSG00000103266/ENSG00000149273/ENSG00000126583/ENSG00000088832/ENSG00000100300/ENSG00000187446/ENSG00000122406/ENSG00000100911/ENSG00000182979/ENSG00000162378/ENSG00000023445…
BP	GO:0043620	regulation of DNA-templated transcription in response to stress	88/8175	116/14162	3.26504861072607e-05	0.00735158345191083	ENSG00000100292/ENSG00000204389/ENSG00000151929/ENSG00000162772/ENSG00000092010/ENSG00000132002/ENSG00000130766/ENSG00000240065/ENSG00000175197/ENSG00000044574/ENSG00000087074/ENSG00000139644/ENSG00000175166/ENSG00000141510/ENSG00000161057/ENSG00000118217/ENSG00000115233/ENSG00000116016/ENSG00000013275/ENSG00000103363/ENSG00000087191/ENSG00000117676/ENSG00000109332/ENSG00000213676/ENSG00000165916…	HMOX1/HSPA1A/BAG3/ATF3/PSME1/DNAJB1/SESN2/PSMB9/DDIT3/HSPA5/PPP1R15A/TMBIM6/PSMD2/TP53/PSMC2/ATF6/PSMD14/EPAS1/PSMC4/ELOB/PSMC5/RPS6KA1/UBE2D3/ATF6B/PSMC3/IMPACT/PSMA7/CREBBP/PSME2/PSMD3/SEM1/PSME3/SIN3A/PSMC1/NEDD4/HIF1A/VEGFA/LIMD1/HIGD1A/PSMB7/PSMD6/PSMA1/RGS14/ARNT/UBC/EP300/NOTCH1/KLF2/PSMD12/PSMD4/PSMB6/EGLN1/PSMB3/ELOC/PSMA5/CREB3L3/CITED2/PSMC6/CREB3L1/PSMD13/JUN/NCK2/HIF1AN/UBB/PSMB1/PSM…	88	66	ENSG00000100292/ENSG00000204389/ENSG00000151929/ENSG00000162772/ENSG00000132002/ENSG00000130766/ENSG00000175197/ENSG00000044574/ENSG00000087074/ENSG00000139644/ENSG00000175166/ENSG00000161057/ENSG00000118217/ENSG00000115233/ENSG00000013275/ENSG00000087191/ENSG00000109332/ENSG00000213676/ENSG00000165916/ENSG00000101182/ENSG00000005339/ENSG00000108344/ENSG00000127922/ENSG00000131467/ENSG00000100764…	22	ENSG00000092010/ENSG00000240065/ENSG00000141510/ENSG00000116016/ENSG00000103363/ENSG00000117676/ENSG00000154059/ENSG00000100911/ENSG00000169375/ENSG00000100644/ENSG00000169220/ENSG00000143437/ENSG00000060566/ENSG00000164442/ENSG00000157613/ENSG00000204264/ENSG00000168214/ENSG00000068903/ENSG00000095261/ENSG00000072401/ENSG00000185122/ENSG00000156273
BP	GO:0030433	ubiquitin-dependent ERAD pathway	58/8175	72/14162	3.50775051756967e-05	0.00759427987053834	ENSG00000128590/ENSG00000116661/ENSG00000166598/ENSG00000044574/ENSG00000072849/ENSG00000168936/ENSG00000131871/ENSG00000161057/ENSG00000051108/ENSG00000105974/ENSG00000130939/ENSG00000013275/ENSG00000087191/ENSG00000182446/ENSG00000162298/ENSG00000103266/ENSG00000106803/ENSG00000134109/ENSG00000165916/ENSG00000138942/ENSG00000115307/ENSG00000116663/ENSG00000121060/ENSG00000160087/ENSG00000100764…	DNAJB9/FBXO2/HSP90B1/HSPA5/DERL2/TMEM129/SELENOS/PSMC2/HERPUD1/CAV1/UBE4B/PSMC4/PSMC5/NPLOC4/SYVN1/STUB1/SEC61B/EDEM1/PSMC3/RNF185/AUP1/FBXO6/TRIM25/UBE2J2/PSMC1/TRIM13/BCAP31/MAN1B1/SGTA/YOD1/UBE4A/UBQLN1/UBE2J1/ERLEC1/ERLIN1/EDEM3/RNF103/FAF2/PRKN/PSMC6/DNAJC10/ANKZF1/STT3B/ERLIN2/RNF5/ECPAS/DERL1/TMUB1/CCDC47/UBXN4/RNF139/EDEM2/RNF121/NFE2L2/UBE2G2/AMFR/SVIP/MARCH6	58	42	ENSG00000128590/ENSG00000166598/ENSG00000044574/ENSG00000072849/ENSG00000131871/ENSG00000161057/ENSG00000051108/ENSG00000013275/ENSG00000087191/ENSG00000182446/ENSG00000162298/ENSG00000106803/ENSG00000165916/ENSG00000138942/ENSG00000115307/ENSG00000116663/ENSG00000121060/ENSG00000160087/ENSG00000100764/ENSG00000185825/ENSG00000104969/ENSG00000180667/ENSG00000110344/ENSG00000135018/ENSG00000198833…	16	ENSG00000116661/ENSG00000168936/ENSG00000105974/ENSG00000130939/ENSG00000103266/ENSG00000134109/ENSG00000204977/ENSG00000177239/ENSG00000239305/ENSG00000185345/ENSG00000163516/ENSG00000204308/ENSG00000170881/ENSG00000137522/ENSG00000159461/ENSG00000198168
BP	GO:0001666	response to hypoxia	209/8175	304/14162	4.20252412514858e-05	0.00876148455572642	ENSG00000100292/ENSG00000148677/ENSG00000166949/ENSG00000134057/ENSG00000092010/ENSG00000090020/ENSG00000175567/ENSG00000166598/ENSG00000240065/ENSG00000087245/ENSG00000113739/ENSG00000130402/ENSG00000159167/ENSG00000104419/ENSG00000104332/ENSG00000134013/ENSG00000142279/ENSG00000158828/ENSG00000064393/ENSG00000092969/ENSG00000112759/ENSG00000196839/ENSG00000139644/ENSG00000144381/ENSG00000141682…	HMOX1/ANKRD1/SMAD3/CCNB1/PSME1/SLC9A1/UCP2/HSP90B1/PSMB9/MMP2/STC2/ACTN4/STC1/NDRG1/SFRP1/LOXL2/WTIP/PINK1/HIPK2/TGFB2/SLC29A1/ADA/TMBIM6/HSPD1/PMAIP1/CCL2/PSMD2/TP53/ZFP36L1/PSMC2/CCNA2/HYOU1/PTGS2/P4HB/FAM162A/VEGFB/CAT/CAV1/AHCY/PSMD14/LDHA/SLC2A4/EPAS1/CDKN1B/PSMC4/ELOB/RORA/PSMC5/PDLIM1/ICAM1/UBE2D3/MB/HMOX2/ETS1/PSMC3/PLAU/PSMA7/ERCC2/CREBBP/CXCR4/FOXO3/PSME2/ATP1B1/LMNA/ANGPT4/PSMD3/SEM1/A…	209	115	ENSG00000100292/ENSG00000148677/ENSG00000134057/ENSG00000090020/ENSG00000166598/ENSG00000113739/ENSG00000104419/ENSG00000142279/ENSG00000064393/ENSG00000139644/ENSG00000144381/ENSG00000141682/ENSG00000175166/ENSG00000161057/ENSG00000145386/ENSG00000149428/ENSG00000073756/ENSG00000185624/ENSG00000115233/ENSG00000111276/ENSG00000013275/ENSG00000069667/ENSG00000087191/ENSG00000109332/ENSG00000103415…	94	ENSG00000166949/ENSG00000092010/ENSG00000175567/ENSG00000240065/ENSG00000087245/ENSG00000130402/ENSG00000159167/ENSG00000104332/ENSG00000134013/ENSG00000158828/ENSG00000092969/ENSG00000112759/ENSG00000196839/ENSG00000108691/ENSG00000141510/ENSG00000185650/ENSG00000114023/ENSG00000173511/ENSG00000121691/ENSG00000105974/ENSG00000101444/ENSG00000134333/ENSG00000181856/ENSG00000116016/ENSG00000103363…
BP	GO:1901990	regulation of mitotic cell cycle phase transition	212/8175	309/14162	4.54422537994346e-05	0.00913551595132205	ENSG00000197256/ENSG00000175793/ENSG00000134057/ENSG00000094804/ENSG00000117399/ENSG00000115738/ENSG00000146670/ENSG00000092010/ENSG00000075218/ENSG00000110092/ENSG00000240065/ENSG00000116717/ENSG00000087586/ENSG00000197343/ENSG00000118971/ENSG00000135476/ENSG00000165891/ENSG00000106462/ENSG00000135046/ENSG00000080986/ENSG00000161692/ENSG00000177595/ENSG00000158290/ENSG00000175166/ENSG00000166851…	KANK2/SFN/CCNB1/CDC6/CDC20/ID2/CDCA5/PSME1/GTSE1/CCND1/PSMB9/GADD45A/AURKA/ZNF655/CCND2/ESPL1/E2F7/EZH2/ANXA1/NDC80/DBF4B/PIDD1/CUL4B/PSMD2/PLK1/TP53/ZFP36L1/PSMC2/DLGAP5/BUB1/CCNA2/FANCI/PLAGL1/CDKN1A/UBE2C/BUB1B/CDC25C/ZW10/MAD2L1/PSMD14/MUS81/RINT1/ANLN/PTPN6/KIF14/PCID2/SMARCD3/CDKN1B/CDK2AP2/DDB1/PSMC4/CDK1/PSMC5/TFAP4/MTA3/TICRR/MEPCE/CNOT8/CUL1/PSMC3/CENPE/PSMA7/ERCC2/CTDSP1/PSME2/FOXO4/MI…	212	131	ENSG00000175793/ENSG00000134057/ENSG00000094804/ENSG00000117399/ENSG00000115738/ENSG00000146670/ENSG00000075218/ENSG00000116717/ENSG00000087586/ENSG00000197343/ENSG00000118971/ENSG00000135476/ENSG00000165891/ENSG00000106462/ENSG00000135046/ENSG00000080986/ENSG00000161692/ENSG00000175166/ENSG00000166851/ENSG00000161057/ENSG00000126787/ENSG00000169679/ENSG00000145386/ENSG00000140525/ENSG00000118495…	81	ENSG00000197256/ENSG00000092010/ENSG00000110092/ENSG00000240065/ENSG00000177595/ENSG00000158290/ENSG00000141510/ENSG00000185650/ENSG00000111679/ENSG00000082014/ENSG00000167986/ENSG00000090447/ENSG00000057935/ENSG00000155508/ENSG00000104884/ENSG00000144579/ENSG00000100911/ENSG00000184481/ENSG00000116691/ENSG00000053254/ENSG00000119408/ENSG00000181163/ENSG00000149311/ENSG00000169375/ENSG00000128789…
BP	GO:1901988	negative regulation of cell cycle phase transition	145/8175	204/14162	4.98943142257989e-05	0.00968465844058696	ENSG00000197256/ENSG00000175793/ENSG00000134057/ENSG00000092010/ENSG00000075218/ENSG00000110092/ENSG00000240065/ENSG00000116717/ENSG00000087586/ENSG00000197343/ENSG00000099994/ENSG00000169136/ENSG00000165891/ENSG00000106462/ENSG00000080986/ENSG00000177595/ENSG00000175166/ENSG00000166851/ENSG00000141510/ENSG00000185650/ENSG00000161057/ENSG00000169679/ENSG00000140525/ENSG00000118495/ENSG00000124762…	KANK2/SFN/CCNB1/PSME1/GTSE1/CCND1/PSMB9/GADD45A/AURKA/ZNF655/SUSD2/ATF5/E2F7/EZH2/NDC80/PIDD1/PSMD2/PLK1/TP53/ZFP36L1/PSMC2/BUB1/FANCI/PLAGL1/CDKN1A/BUB1B/CDC25C/ZW10/MAD2L1/PSMD14/MUS81/RINT1/PCID2/CDKN1B/CDK2AP2/PSMC4/CDK1/PSMC5/TICRR/CNOT8/CUL1/PSMC3/PSMA7/CTDSP1/PSME2/FOXO4/MIIP/FOXN3/PSMD3/TTK/NPM1/SEM1/RPS27L/ATM/RFWD3/PSME3/PSMG2/FHL1/PSMC1/ZNF385A/BCL2/USP47/RPA2/PSMB7/CARM1/CLSPN/PRKDC/C…	145	96	ENSG00000175793/ENSG00000134057/ENSG00000075218/ENSG00000116717/ENSG00000087586/ENSG00000197343/ENSG00000169136/ENSG00000165891/ENSG00000106462/ENSG00000080986/ENSG00000175166/ENSG00000166851/ENSG00000161057/ENSG00000169679/ENSG00000140525/ENSG00000118495/ENSG00000124762/ENSG00000156970/ENSG00000158402/ENSG00000086827/ENSG00000164109/ENSG00000115233/ENSG00000172732/ENSG00000135249/ENSG00000126226…	49	ENSG00000197256/ENSG00000092010/ENSG00000110092/ENSG00000240065/ENSG00000099994/ENSG00000177595/ENSG00000141510/ENSG00000185650/ENSG00000155508/ENSG00000144579/ENSG00000100911/ENSG00000184481/ENSG00000116691/ENSG00000053254/ENSG00000181163/ENSG00000149311/ENSG00000128789/ENSG00000022267/ENSG00000161642/ENSG00000142453/ENSG00000253729/ENSG00000175215/ENSG00000126457/ENSG00000090097/ENSG00000140464…
BP	GO:0043618	regulation of transcription from RNA polymerase II promoter in response to stress	84/8175	111/14162	5.73427037486251e-05	0.0107594026467004	ENSG00000100292/ENSG00000204389/ENSG00000151929/ENSG00000162772/ENSG00000092010/ENSG00000132002/ENSG00000130766/ENSG00000240065/ENSG00000175197/ENSG00000044574/ENSG00000087074/ENSG00000139644/ENSG00000175166/ENSG00000141510/ENSG00000161057/ENSG00000118217/ENSG00000115233/ENSG00000116016/ENSG00000013275/ENSG00000103363/ENSG00000087191/ENSG00000109332/ENSG00000213676/ENSG00000165916/ENSG00000154059…	HMOX1/HSPA1A/BAG3/ATF3/PSME1/DNAJB1/SESN2/PSMB9/DDIT3/HSPA5/PPP1R15A/TMBIM6/PSMD2/TP53/PSMC2/ATF6/PSMD14/EPAS1/PSMC4/ELOB/PSMC5/UBE2D3/ATF6B/PSMC3/IMPACT/PSMA7/CREBBP/PSME2/PSMD3/SEM1/PSME3/SIN3A/PSMC1/NEDD4/HIF1A/VEGFA/LIMD1/HIGD1A/PSMB7/PSMD6/PSMA1/ARNT/UBC/EP300/NOTCH1/KLF2/PSMD12/PSMD4/PSMB6/EGLN1/PSMB3/ELOC/PSMA5/CREB3L3/CITED2/PSMC6/CREB3L1/PSMD13/JUN/NCK2/HIF1AN/UBB/PSMB1/PSMB8/PSMD7/RBPJ/…	84	64	ENSG00000100292/ENSG00000204389/ENSG00000151929/ENSG00000162772/ENSG00000132002/ENSG00000130766/ENSG00000175197/ENSG00000044574/ENSG00000087074/ENSG00000139644/ENSG00000175166/ENSG00000161057/ENSG00000118217/ENSG00000115233/ENSG00000013275/ENSG00000087191/ENSG00000109332/ENSG00000213676/ENSG00000165916/ENSG00000101182/ENSG00000005339/ENSG00000108344/ENSG00000127922/ENSG00000131467/ENSG00000100764…	20	ENSG00000092010/ENSG00000240065/ENSG00000141510/ENSG00000116016/ENSG00000103363/ENSG00000154059/ENSG00000100911/ENSG00000169375/ENSG00000100644/ENSG00000143437/ENSG00000060566/ENSG00000164442/ENSG00000157613/ENSG00000204264/ENSG00000168214/ENSG00000068903/ENSG00000095261/ENSG00000072401/ENSG00000185122/ENSG00000156273
BP	GO:0070482	response to oxygen levels	222/8175	326/14162	6.39263009022644e-05	0.011607778960608	ENSG00000100292/ENSG00000108821/ENSG00000148677/ENSG00000166949/ENSG00000134057/ENSG00000092010/ENSG00000090020/ENSG00000175567/ENSG00000166598/ENSG00000240065/ENSG00000087245/ENSG00000113739/ENSG00000130402/ENSG00000159167/ENSG00000104419/ENSG00000104332/ENSG00000134013/ENSG00000142279/ENSG00000158828/ENSG00000064393/ENSG00000092969/ENSG00000112759/ENSG00000196839/ENSG00000139644/ENSG00000144381…	HMOX1/COL1A1/ANKRD1/SMAD3/CCNB1/PSME1/SLC9A1/UCP2/HSP90B1/PSMB9/MMP2/STC2/ACTN4/STC1/NDRG1/SFRP1/LOXL2/WTIP/PINK1/HIPK2/TGFB2/SLC29A1/ADA/TMBIM6/HSPD1/PMAIP1/CCL2/CPEB4/PSMD2/TP53/ZFP36L1/PSMC2/CCNA2/HYOU1/CDKN1A/PTGS2/P4HB/FAM162A/VEGFB/CAT/CAV1/AHCY/PSMD14/LDHA/SLC2A4/EPAS1/CDKN1B/PSMC4/ELOB/RORA/PSMC5/PDLIM1/HDAC2/ICAM1/UBE2D3/MB/HMOX2/ETS1/PSMC3/PLAU/PSMA7/ERCC2/CREBBP/CXCR4/FOXO3/PSME2/ATP1B…	222	122	ENSG00000100292/ENSG00000148677/ENSG00000134057/ENSG00000090020/ENSG00000166598/ENSG00000113739/ENSG00000104419/ENSG00000142279/ENSG00000064393/ENSG00000139644/ENSG00000144381/ENSG00000141682/ENSG00000113742/ENSG00000175166/ENSG00000161057/ENSG00000145386/ENSG00000149428/ENSG00000124762/ENSG00000073756/ENSG00000185624/ENSG00000115233/ENSG00000111276/ENSG00000013275/ENSG00000069667/ENSG00000087191…	100	ENSG00000108821/ENSG00000166949/ENSG00000092010/ENSG00000175567/ENSG00000240065/ENSG00000087245/ENSG00000130402/ENSG00000159167/ENSG00000104332/ENSG00000134013/ENSG00000158828/ENSG00000092969/ENSG00000112759/ENSG00000196839/ENSG00000108691/ENSG00000141510/ENSG00000185650/ENSG00000114023/ENSG00000173511/ENSG00000121691/ENSG00000105974/ENSG00000101444/ENSG00000134333/ENSG00000181856/ENSG00000116016…
BP	GO:0007062	sister chromatid cohesion	91/8175	122/14162	7.41261382303178e-05	0.0130392510030768	ENSG00000117399/ENSG00000146670/ENSG00000142945/ENSG00000135476/ENSG00000116560/ENSG00000122952/ENSG00000089685/ENSG00000134690/ENSG00000080986/ENSG00000167842/ENSG00000154839/ENSG00000166851/ENSG00000169679/ENSG00000123219/ENSG00000138092/ENSG00000156970/ENSG00000086827/ENSG00000177602/ENSG00000149636/ENSG00000168496/ENSG00000164109/ENSG00000166451/ENSG00000085224/ENSG00000143228/ENSG00000090273…	CDC20/CDCA5/KIF2C/ESPL1/SFPQ/ZWINT/BIRC5/CDCA8/NDC80/MIS12/SKA1/PLK1/BUB1/CENPK/CENPO/BUB1B/ZW10/HASPIN/DSN1/FEN1/MAD2L1/CENPN/ATRX/NUF2/NUDC/STAG1/ESCO1/NDEL1/CENPL/PAFAH1B1/SGO1/CENPE/SPC25/RANGAP1/MAPRE1/CENPA/ERCC6L/SPDL1/SEC13/WAPL/SGO2/SEH1L/RAD51C/SPC24/NSL1/SMC3/CENPT/ZWILCH/CENPM/AURKB/KIF18A/FBXW7/CENPS/KIF22/KNL1/ITGB3BP/MAU2/CTCF/NUP133/PHB2/CENPI/CENPU/NAA50/SLF2/CHTF8/CLIP1/CTNNB1/N…	91	72	ENSG00000117399/ENSG00000146670/ENSG00000142945/ENSG00000135476/ENSG00000116560/ENSG00000122952/ENSG00000089685/ENSG00000134690/ENSG00000080986/ENSG00000167842/ENSG00000154839/ENSG00000166851/ENSG00000169679/ENSG00000123219/ENSG00000138092/ENSG00000156970/ENSG00000086827/ENSG00000177602/ENSG00000149636/ENSG00000168496/ENSG00000164109/ENSG00000166451/ENSG00000143228/ENSG00000090273/ENSG00000118007…	19	ENSG00000085224/ENSG00000141446/ENSG00000085415/ENSG00000117697/ENSG00000108055/ENSG00000069248/ENSG00000215021/ENSG00000119906/ENSG00000153044/ENSG00000072864/ENSG00000030066/ENSG00000105568/ENSG00000153207/ENSG00000074054/ENSG00000244588/ENSG00000020922/ENSG00000198887/ENSG00000160783/ENSG00000082898
BP	GO:0022411	cellular component disassembly	329/8175	499/14162	8.18152341146632e-05	0.0139556955403466	ENSG00000072310/ENSG00000117115/ENSG00000148180/ENSG00000039068/ENSG00000164251/ENSG00000197457/ENSG00000198911/ENSG00000162337/ENSG00000189060/ENSG00000134057/ENSG00000160867/ENSG00000174705/ENSG00000102265/ENSG00000196611/ENSG00000142945/ENSG00000140941/ENSG00000113048/ENSG00000087245/ENSG00000132182/ENSG00000164062/ENSG00000134324/ENSG00000109971/ENSG00000196878/ENSG00000133816/ENSG00000158828…	SREBF1/PADI2/GSN/CDH1/F2RL1/STMN3/SREBF2/LRP5/H1F0/CCNB1/FGFR4/SH3PXD2B/TIMP1/MMP1/KIF2C/MAP1LC3B/MRPS27/MMP2/NUP210/APEH/LPIN1/HSPA8/LAMB3/MICAL2/PINK1/DYRK3/HDAC6/TGFB2/FSCN1/LAMC2/KIF24/KIF18B/DVL2/TRIOBP/CTSL/TIMP2/DEDD2/PLK1/MAP1LC3A/DDR1/HTRA1/GBF1/CAPZB/LRP1/CDC37/HK2/MMP15/CSNK1A1/CAV1/UPF1/HMGB2/MRPL18/SPP1/ADAM15/SMARCD3/PELO/FZD2/SQSTM1/CCNB2/TWF2/CD44/MRPS18C/HSPG2/CDK1/NDEL1/TARDBP/A…	329	163	ENSG00000134057/ENSG00000102265/ENSG00000196611/ENSG00000142945/ENSG00000140941/ENSG00000109971/ENSG00000196878/ENSG00000143479/ENSG00000058085/ENSG00000186638/ENSG00000186185/ENSG00000135047/ENSG00000160570/ENSG00000166851/ENSG00000107862/ENSG00000105401/ENSG00000159399/ENSG00000113712/ENSG00000005007/ENSG00000164104/ENSG00000112110/ENSG00000118785/ENSG00000152684/ENSG00000161011/ENSG00000157456…	166	ENSG00000072310/ENSG00000117115/ENSG00000148180/ENSG00000039068/ENSG00000164251/ENSG00000197457/ENSG00000198911/ENSG00000162337/ENSG00000189060/ENSG00000160867/ENSG00000174705/ENSG00000113048/ENSG00000087245/ENSG00000132182/ENSG00000164062/ENSG00000134324/ENSG00000133816/ENSG00000158828/ENSG00000094631/ENSG00000092969/ENSG00000075618/ENSG00000004975/ENSG00000100106/ENSG00000035862/ENSG00000101460…
BP	GO:1901987	regulation of cell cycle phase transition	222/8175	327/14162	8.59522555139765e-05	0.0141653790953305	ENSG00000197256/ENSG00000175793/ENSG00000134057/ENSG00000094804/ENSG00000117399/ENSG00000115738/ENSG00000146670/ENSG00000092010/ENSG00000075218/ENSG00000110092/ENSG00000240065/ENSG00000116717/ENSG00000087586/ENSG00000197343/ENSG00000099994/ENSG00000169136/ENSG00000118971/ENSG00000101447/ENSG00000135476/ENSG00000165891/ENSG00000106462/ENSG00000135046/ENSG00000080986/ENSG00000161692/ENSG00000177595…	KANK2/SFN/CCNB1/CDC6/CDC20/ID2/CDCA5/PSME1/GTSE1/CCND1/PSMB9/GADD45A/AURKA/ZNF655/SUSD2/ATF5/CCND2/FAM83D/ESPL1/E2F7/EZH2/ANXA1/NDC80/DBF4B/PIDD1/CUL4B/ATP2B4/PSMD2/PLK1/TP53/ZFP36L1/PSMC2/DLGAP5/BUB1/CCNA2/FANCI/PLAGL1/CDKN1A/UBE2C/BUB1B/CDC25C/ZW10/MAD2L1/PSMD14/MUS81/RINT1/ANLN/PTPN6/KIF14/PCID2/SMARCD3/CDKN1B/CDK2AP2/DDB1/PSMC4/CDK1/PSMC5/TFAP4/MTA3/TICRR/MEPCE/CNOT8/CUL1/PSMC3/CENPE/PSMA7/ER…	222	137	ENSG00000175793/ENSG00000134057/ENSG00000094804/ENSG00000117399/ENSG00000115738/ENSG00000146670/ENSG00000075218/ENSG00000116717/ENSG00000087586/ENSG00000197343/ENSG00000169136/ENSG00000118971/ENSG00000101447/ENSG00000135476/ENSG00000165891/ENSG00000106462/ENSG00000135046/ENSG00000080986/ENSG00000161692/ENSG00000175166/ENSG00000166851/ENSG00000161057/ENSG00000126787/ENSG00000169679/ENSG00000145386…	85	ENSG00000197256/ENSG00000092010/ENSG00000110092/ENSG00000240065/ENSG00000099994/ENSG00000177595/ENSG00000158290/ENSG00000058668/ENSG00000141510/ENSG00000185650/ENSG00000111679/ENSG00000082014/ENSG00000167986/ENSG00000090447/ENSG00000057935/ENSG00000155508/ENSG00000104884/ENSG00000144579/ENSG00000100911/ENSG00000184481/ENSG00000116691/ENSG00000053254/ENSG00000119408/ENSG00000181163/ENSG00000149311…
BP	GO:0043624	cellular protein complex disassembly	137/8175	193/14162	8.80775037016464e-05	0.0141653790953305	ENSG00000148180/ENSG00000164251/ENSG00000197457/ENSG00000142945/ENSG00000113048/ENSG00000164062/ENSG00000109971/ENSG00000133816/ENSG00000094631/ENSG00000186638/ENSG00000186185/ENSG00000100106/ENSG00000077549/ENSG00000005007/ENSG00000112110/ENSG00000247596/ENSG00000163319/ENSG00000160460/ENSG00000169288/ENSG00000159753/ENSG00000135596/ENSG00000116584/ENSG00000142669/ENSG00000120705/ENSG00000079691…	GSN/F2RL1/STMN3/KIF2C/MRPS27/APEH/HSPA8/MICAL2/HDAC6/KIF24/KIF18B/TRIOBP/CAPZB/UPF1/MRPL18/TWF2/MRPS18C/SPTBN4/MRPL1/CARMIL2/MICAL1/ARHGEF2/SH3BGRL3/ETF1/CARMIL1/MRPL58/MRPS34/MRPL48/MRPL40/KATNB1/RIDA/MRPS6/MTRF1L/MRPL45/MRPL35/MRPL42/VPS4A/MRPL34/CFL2/MRPS15/MRPL4/SPTBN2/SPECC1L/MRPS10/SH3GL1/MRPL54/CKAP2/TRMT112/MRPS9/MRPS5/MRPL49/CIB1/MRPL17/MRPL19/MICAL3/STMN1/KIF18A/SCIN/WASHC2C/TMOD1/PTCD3…	137	71	ENSG00000142945/ENSG00000109971/ENSG00000186638/ENSG00000186185/ENSG00000005007/ENSG00000112110/ENSG00000163319/ENSG00000169288/ENSG00000135596/ENSG00000116584/ENSG00000142669/ENSG00000120705/ENSG00000167862/ENSG00000175581/ENSG00000185608/ENSG00000140854/ENSG00000112031/ENSG00000132313/ENSG00000132612/ENSG00000165410/ENSG00000173898/ENSG00000100014/ENSG00000141985/ENSG00000183617/ENSG00000136108…	66	ENSG00000148180/ENSG00000164251/ENSG00000197457/ENSG00000113048/ENSG00000164062/ENSG00000133816/ENSG00000094631/ENSG00000100106/ENSG00000077549/ENSG00000247596/ENSG00000160460/ENSG00000159753/ENSG00000079691/ENSG00000074071/ENSG00000132541/ENSG00000243927/ENSG00000278845/ENSG00000198015/ENSG00000130312/ENSG00000116898/ENSG00000105364/ENSG00000048544/ENSG00000135972/ENSG00000144029/ENSG00000149792…
BP	GO:0042787	protein ubiquitination involved in ubiquitin-dependent protein catabolic process	144/8175	204/14162	9.14339133504713e-05	0.0142563447875644	ENSG00000134057/ENSG00000117399/ENSG00000092010/ENSG00000010704/ENSG00000240065/ENSG00000087586/ENSG00000133243/ENSG00000164611/ENSG00000158290/ENSG00000175166/ENSG00000166851/ENSG00000161057/ENSG00000175063/ENSG00000119771/ENSG00000156970/ENSG00000114626/ENSG00000164109/ENSG00000115233/ENSG00000103429/ENSG00000130939/ENSG00000163376/ENSG00000167986/ENSG00000013275/ENSG00000170312/ENSG00000087191…	CCNB1/CDC20/PSME1/HFE/PSMB9/AURKA/BTBD2/PTTG1/CUL4B/PSMD2/PLK1/PSMC2/UBE2C/KLHL29/BUB1B/ABTB1/MAD2L1/PSMD14/BFAR/UBE4B/KBTBD8/DDB1/PSMC4/CDK1/PSMC5/SYVN1/STUB1/CUL1/RNF34/PSMC3/PSMA7/RNF19A/RPL5/PSME2/TRIM39/PSMD3/RNF185/RNF111/SEM1/C18orf25/RFFL/CLU/PSME3/RNF115/TRIM25/PSMC1/NEDD4/RNF145/RMND5B/KLHL25/KLHL11/PSMB7/RBBP6/SGTA/SPOP/PSMD6/AURKB/PSEN1/UBA6/RNF144A/PSMA1/CUL3/UBC/RPL23/PSMD12/PML/FBX…	144	97	ENSG00000134057/ENSG00000117399/ENSG00000087586/ENSG00000164611/ENSG00000175166/ENSG00000166851/ENSG00000161057/ENSG00000175063/ENSG00000119771/ENSG00000156970/ENSG00000164109/ENSG00000115233/ENSG00000103429/ENSG00000163376/ENSG00000013275/ENSG00000170312/ENSG00000087191/ENSG00000162298/ENSG00000055130/ENSG00000170633/ENSG00000165916/ENSG00000101182/ENSG00000034677/ENSG00000204599/ENSG00000108344…	47	ENSG00000092010/ENSG00000010704/ENSG00000240065/ENSG00000133243/ENSG00000158290/ENSG00000114626/ENSG00000130939/ENSG00000167986/ENSG00000103266/ENSG00000122406/ENSG00000100911/ENSG00000145860/ENSG00000033178/ENSG00000151692/ENSG00000036257/ENSG00000125691/ENSG00000140464/ENSG00000107882/ENSG00000115539/ENSG00000133874/ENSG00000171863/ENSG00000141552/ENSG00000167196/ENSG00000103126/ENSG00000185345…
BP	GO:0070126	mitochondrial translational termination	68/8175	88/14162	9.37084308296114e-05	0.0142563447875644	ENSG00000113048/ENSG00000112110/ENSG00000163319/ENSG00000169288/ENSG00000167862/ENSG00000074071/ENSG00000175581/ENSG00000185608/ENSG00000243927/ENSG00000112031/ENSG00000278845/ENSG00000132313/ENSG00000198015/ENSG00000130312/ENSG00000116898/ENSG00000105364/ENSG00000048544/ENSG00000183617/ENSG00000135972/ENSG00000144029/ENSG00000149792/ENSG00000158042/ENSG00000115364/ENSG00000132300/ENSG00000159111…	MRPS27/MRPL18/MRPS18C/MRPL1/MRPL58/MRPS34/MRPL48/MRPL40/MRPS6/MTRF1L/MRPL45/MRPL35/MRPL42/MRPL34/MRPS15/MRPL4/MRPS10/MRPL54/MRPS9/MRPS5/MRPL49/MRPL17/MRPL19/PTCD3/MRPL10/MRRF/MRPL12/MRPL51/MRPL33/MRPL2/MRPS26/MRPS25/MRPS18B/MRPL52/AURKAIP1/MRPL44/MRPL57/MRPS12/MRPL41/MRPL22/GFM2/MRPL14/MRPL37/MRPL43/MRPL38/MRPS11/MRPL15/MRPS30/MRPS33/MRPL9/MRPS31/MRPL46/MRPS22/MRPS35/CHCHD1/MRPL53/MRPL39/MRPS36/M…	68	32	ENSG00000112110/ENSG00000163319/ENSG00000169288/ENSG00000167862/ENSG00000175581/ENSG00000185608/ENSG00000112031/ENSG00000132313/ENSG00000183617/ENSG00000111639/ENSG00000243147/ENSG00000131368/ENSG00000172590/ENSG00000173141/ENSG00000182154/ENSG00000164347/ENSG00000181991/ENSG00000137547/ENSG00000090263/ENSG00000143436/ENSG00000102738/ENSG00000259494/ENSG00000172586/ENSG00000204822/ENSG00000154719…	36	ENSG00000113048/ENSG00000074071/ENSG00000243927/ENSG00000278845/ENSG00000198015/ENSG00000130312/ENSG00000116898/ENSG00000105364/ENSG00000048544/ENSG00000135972/ENSG00000144029/ENSG00000149792/ENSG00000158042/ENSG00000115364/ENSG00000132300/ENSG00000159111/ENSG00000148187/ENSG00000262814/ENSG00000112651/ENSG00000125901/ENSG00000204568/ENSG00000175756/ENSG00000135900/ENSG00000128626/ENSG00000082515…
BP	GO:2001235	positive regulation of apoptotic signaling pathway	120/8175	167/14162	0.000101543803076594	0.0150418438820565	ENSG00000148180/ENSG00000166949/ENSG00000175793/ENSG00000162772/ENSG00000104081/ENSG00000175197/ENSG00000116560/ENSG00000108179/ENSG00000104332/ENSG00000158828/ENSG00000092969/ENSG00000131653/ENSG00000239697/ENSG00000162734/ENSG00000083799/ENSG00000141682/ENSG00000177595/ENSG00000160570/ENSG00000141510/ENSG00000135916/ENSG00000213190/ENSG00000167004/ENSG00000006327/ENSG00000170027/ENSG00000011422…	GSN/SMAD3/SFN/ATF3/BMF/DDIT3/SFPQ/PPIF/SFRP1/PINK1/TGFB2/TRAF7/TNFSF12/PEA15/CYLD/PMAIP1/PIDD1/DEDD2/TP53/ITM2C/MLLT11/PDIA3/TNFRSF12A/YWHAG/PLAUR/PLEKHF1/HYAL2/FAM162A/PRKRA/CAV1/MAGED1/SOD1/CTSH/MSX1/CTSC/TFAP4/PDCD5/RPS3/SKIL/RBCK1/BBC3/DAPK3/TRIM39/CTNNA1/BCL2L1/MOAP1/DYNLL1/PIAS4/SLC9A3R1/HTRA2/DYNLL2/DAB2IP/PPP3CC/BCL2L11/BCL2/FADD/BCAP31/PLA2G6/BAK1/PPP1R13B/BCL10/THBS1/SPOP/TP53INP1/NFATC…	120	62	ENSG00000175793/ENSG00000162772/ENSG00000175197/ENSG00000116560/ENSG00000108179/ENSG00000162734/ENSG00000083799/ENSG00000141682/ENSG00000160570/ENSG00000213190/ENSG00000167004/ENSG00000006327/ENSG00000170027/ENSG00000011422/ENSG00000142168/ENSG00000163132/ENSG00000105185/ENSG00000167657/ENSG00000204599/ENSG00000044115/ENSG00000165943/ENSG00000088986/ENSG00000264364/ENSG00000136848/ENSG00000120910…	58	ENSG00000148180/ENSG00000166949/ENSG00000104081/ENSG00000104332/ENSG00000158828/ENSG00000092969/ENSG00000131653/ENSG00000239697/ENSG00000177595/ENSG00000141510/ENSG00000135916/ENSG00000166289/ENSG00000068001/ENSG00000114023/ENSG00000180228/ENSG00000105974/ENSG00000179222/ENSG00000103811/ENSG00000109861/ENSG00000090447/ENSG00000149273/ENSG00000136603/ENSG00000125826/ENSG00000105327/ENSG00000171552…
BP	GO:0043241	protein complex disassembly	159/8175	228/14162	0.00011042214159234	0.0159375957698277	ENSG00000148180/ENSG00000164251/ENSG00000197457/ENSG00000162337/ENSG00000142945/ENSG00000113048/ENSG00000164062/ENSG00000109971/ENSG00000133816/ENSG00000094631/ENSG00000186638/ENSG00000186185/ENSG00000004975/ENSG00000100106/ENSG00000077549/ENSG00000113712/ENSG00000105974/ENSG00000005007/ENSG00000112110/ENSG00000180340/ENSG00000247596/ENSG00000163319/ENSG00000184675/ENSG00000160460/ENSG00000169288…	GSN/F2RL1/STMN3/LRP5/KIF2C/MRPS27/APEH/HSPA8/MICAL2/HDAC6/KIF24/KIF18B/DVL2/TRIOBP/CAPZB/CSNK1A1/CAV1/UPF1/MRPL18/FZD2/TWF2/MRPS18C/AMER1/SPTBN4/MRPL1/CARMIL2/MICAL1/ARHGEF2/SH3BGRL3/ETF1/FRAT2/CARMIL1/MRPL58/MRPS34/MRPL48/MRPL40/KATNB1/RIDA/MRPS6/MTRF1L/MRPL45/MRPL35/MRPL42/VPS4A/MRPL34/CFL2/MRPS15/GBA/MRPL4/SPTBN2/SPECC1L/MRPS10/SH3GL1/MRPL54/CKAP2/TRMT112/CHMP2A/MRPS9/MRPS5/MRPL49/CIB1/MRPL17/…	159	77	ENSG00000142945/ENSG00000109971/ENSG00000186638/ENSG00000186185/ENSG00000113712/ENSG00000005007/ENSG00000112110/ENSG00000163319/ENSG00000169288/ENSG00000135596/ENSG00000116584/ENSG00000142669/ENSG00000120705/ENSG00000167862/ENSG00000175581/ENSG00000185608/ENSG00000140854/ENSG00000112031/ENSG00000132313/ENSG00000132612/ENSG00000165410/ENSG00000173898/ENSG00000100014/ENSG00000141985/ENSG00000183617…	82	ENSG00000148180/ENSG00000164251/ENSG00000197457/ENSG00000162337/ENSG00000113048/ENSG00000164062/ENSG00000133816/ENSG00000094631/ENSG00000004975/ENSG00000100106/ENSG00000077549/ENSG00000105974/ENSG00000180340/ENSG00000247596/ENSG00000184675/ENSG00000160460/ENSG00000159753/ENSG00000181274/ENSG00000079691/ENSG00000074071/ENSG00000132541/ENSG00000243927/ENSG00000278845/ENSG00000198015/ENSG00000130312…
BP	GO:0097193	intrinsic apoptotic signaling pathway	183/8175	266/14162	0.000116047907392906	0.0163308417678666	ENSG00000100292/ENSG00000204389/ENSG00000173545/ENSG00000175793/ENSG00000086061/ENSG00000104081/ENSG00000181026/ENSG00000129355/ENSG00000175197/ENSG00000101255/ENSG00000087074/ENSG00000012048/ENSG00000116560/ENSG00000108179/ENSG00000158828/ENSG00000112378/ENSG00000064393/ENSG00000112096/ENSG00000069399/ENSG00000165304/ENSG00000083799/ENSG00000139644/ENSG00000106211/ENSG00000141682/ENSG00000120694…	HMOX1/HSPA1A/ZNF622/SFN/DNAJA1/BMF/AEN/CDKN2D/DDIT3/TRIB3/PPP1R15A/BRCA1/SFPQ/PPIF/PINK1/PERP/HIPK2/SOD2/BCL3/MELK/CYLD/TMBIM6/HSPB1/PMAIP1/HSPH1/FIGNL1/TP53/SELENOS/HERPUD1/MLLT11/NDUFS3/CREB3/HYOU1/CDKN1A/PLAUR/PLEKHF1/PTGS2/P4HB/CASP4/MSH6/PRKRA/CAV1/TNFRSF1B/SELENOK/TRAP1/DDX5/MYBBP1A/SOD1/PARP1/MSX1/CD44/MLH1/STK11/SYVN1/RPS3/SKIL/HRAS/BBC3/CUL1/ARHGEF2/PDK2/ARL6IP5/RRN3/ZMAT3/BCL2L1/MOAP1/Y…	183	106	ENSG00000100292/ENSG00000204389/ENSG00000173545/ENSG00000175793/ENSG00000086061/ENSG00000181026/ENSG00000175197/ENSG00000101255/ENSG00000087074/ENSG00000012048/ENSG00000116560/ENSG00000108179/ENSG00000064393/ENSG00000165304/ENSG00000083799/ENSG00000139644/ENSG00000106211/ENSG00000141682/ENSG00000120694/ENSG00000132436/ENSG00000131871/ENSG00000051108/ENSG00000213190/ENSG00000107175/ENSG00000149428…	77	ENSG00000104081/ENSG00000129355/ENSG00000158828/ENSG00000112378/ENSG00000112096/ENSG00000069399/ENSG00000141510/ENSG00000213619/ENSG00000166289/ENSG00000116062/ENSG00000180228/ENSG00000105974/ENSG00000028137/ENSG00000126602/ENSG00000132382/ENSG00000143799/ENSG00000026508/ENSG00000118046/ENSG00000149273/ENSG00000136603/ENSG00000105327/ENSG00000005882/ENSG00000172667/ENSG00000171552/ENSG00000149311…
BP	GO:0072655	establishment of protein localization to mitochondrion	130/8175	183/14162	0.000124931476027255	0.0168199874269074	ENSG00000072310/ENSG00000198911/ENSG00000080824/ENSG00000175793/ENSG00000086061/ENSG00000104081/ENSG00000175197/ENSG00000158828/ENSG00000144381/ENSG00000141682/ENSG00000120694/ENSG00000141510/ENSG00000170027/ENSG00000104980/ENSG00000159399/ENSG00000169100/ENSG00000150540/ENSG00000173726/ENSG00000110711/ENSG00000157168/ENSG00000110675/ENSG00000163626/ENSG00000105185/ENSG00000109332/ENSG00000159055…	SREBF1/SREBF2/HSP90AA1/SFN/DNAJA1/BMF/DDIT3/PINK1/HSPD1/PMAIP1/HSPH1/TP53/YWHAG/TIMM44/HK2/SLC25A6/HNMT/TOMM20/AIP/NRG1/ELMOD1/COX18/PDCD5/UBE2D3/MIS18A/TIMM22/PEMT/TSPO/FAM20B/MOAP1/UGCG/DYNLL1/CALM1/HAX1/HTRA2/DYNLL2/SH3GLB1/MGARP/MICALL2/UQCRC2/TOMM22/UBE2J2/TIMM17A/GDAP1/NDUFA13/PPP3CC/BCL2L11/BCL2/TOMM34/PPP1R13B/PSMB7/WBP11/BNIP3L/ZBED3/ZDHHC8/RUVBL1/TIMM8B/IMMP2L/SAE1/CHCHD4/TP53BP2/MTCH2/…	130	71	ENSG00000080824/ENSG00000175793/ENSG00000086061/ENSG00000175197/ENSG00000144381/ENSG00000141682/ENSG00000120694/ENSG00000170027/ENSG00000104980/ENSG00000159399/ENSG00000157168/ENSG00000110675/ENSG00000105185/ENSG00000109332/ENSG00000159055/ENSG00000177370/ENSG00000165943/ENSG00000088986/ENSG00000198668/ENSG00000143575/ENSG00000264364/ENSG00000097033/ENSG00000160087/ENSG00000134375/ENSG00000186010…	59	ENSG00000072310/ENSG00000198911/ENSG00000104081/ENSG00000158828/ENSG00000141510/ENSG00000169100/ENSG00000150540/ENSG00000173726/ENSG00000110711/ENSG00000163626/ENSG00000133027/ENSG00000100300/ENSG00000116199/ENSG00000148154/ENSG00000115317/ENSG00000137463/ENSG00000164877/ENSG00000140740/ENSG00000100216/ENSG00000104381/ENSG00000153094/ENSG00000104765/ENSG00000132846/ENSG00000099904/ENSG00000175792…
BP	GO:0051348	negative regulation of transferase activity	228/8175	338/14162	0.000128814904464356	0.0168199874269074	ENSG00000113161/ENSG00000162337/ENSG00000175793/ENSG00000086061/ENSG00000134057/ENSG00000117399/ENSG00000130203/ENSG00000140105/ENSG00000129355/ENSG00000137642/ENSG00000172053/ENSG00000092010/ENSG00000110172/ENSG00000240065/ENSG00000116717/ENSG00000146729/ENSG00000101255/ENSG00000018408/ENSG00000104332/ENSG00000138166/ENSG00000100100/ENSG00000106211/ENSG00000175166/ENSG00000178913/ENSG00000166851…	HMGCR/LRP5/SFN/DNAJA1/CCNB1/CDC20/APOE/WARS/CDKN2D/SORL1/QARS/PSME1/CHORDC1/PSMB9/GADD45A/NIPSNAP2/TRIB3/WWTR1/SFRP1/DUSP5/PIK3IP1/HSPB1/PSMD2/TAF7/PLK1/TP53/PSMC2/DUSP16/LRRC3/DEPTOR/CDKN1A/YWHAG/UBE2C/BUB1B/HYAL2/PTPRJ/SOCS3/CAV1/MAD2L1/FLRT2/PSMD14/PTPN6/PIF1/GPRC5A/CDKN1B/DNAJC3/PSMC4/ERRFI1/CORO1C/CDK1/PSMC5/TFAP4/HHEX/DUSP9/DUSP8/CDKN2C/PSMC3/CHP1/SMPD1/PSMA7/RTN4R/RPL5/PSME2/CAMK2N1/SOCS2/…	228	128	ENSG00000175793/ENSG00000086061/ENSG00000134057/ENSG00000117399/ENSG00000140105/ENSG00000110172/ENSG00000116717/ENSG00000101255/ENSG00000138166/ENSG00000106211/ENSG00000175166/ENSG00000178913/ENSG00000166851/ENSG00000161057/ENSG00000111266/ENSG00000124762/ENSG00000170027/ENSG00000175063/ENSG00000156970/ENSG00000164109/ENSG00000185070/ENSG00000115233/ENSG00000140451/ENSG00000013588/ENSG00000111276…	100	ENSG00000113161/ENSG00000162337/ENSG00000130203/ENSG00000129355/ENSG00000137642/ENSG00000172053/ENSG00000092010/ENSG00000240065/ENSG00000146729/ENSG00000018408/ENSG00000104332/ENSG00000100100/ENSG00000141510/ENSG00000160233/ENSG00000155792/ENSG00000068001/ENSG00000149177/ENSG00000184557/ENSG00000105974/ENSG00000111679/ENSG00000116285/ENSG00000090447/ENSG00000130829/ENSG00000187446/ENSG00000040608…
BP	GO:0007346	regulation of mitotic cell cycle	321/8175	488/14162	0.000129248520079281	0.0168199874269074	ENSG00000204389/ENSG00000197256/ENSG00000204388/ENSG00000166949/ENSG00000100311/ENSG00000162337/ENSG00000175793/ENSG00000134057/ENSG00000094804/ENSG00000117399/ENSG00000115738/ENSG00000146670/ENSG00000092010/ENSG00000075218/ENSG00000137193/ENSG00000110092/ENSG00000198355/ENSG00000240065/ENSG00000116717/ENSG00000087586/ENSG00000101224/ENSG00000197343/ENSG00000118971/ENSG00000088325/ENSG00000135476…	HSPA1A/KANK2/HSPA1B/SMAD3/PDGFB/LRP5/SFN/CCNB1/CDC6/CDC20/ID2/CDCA5/PSME1/GTSE1/PIM1/CCND1/PIM3/PSMB9/GADD45A/AURKA/CDC25B/ZNF655/CCND2/TPX2/ESPL1/E2F7/CAV2/EZH2/ZWINT/SIK1/SPHK1/BIRC5/ANXA1/NDC80/PIM2/CYLD/SH2B1/TIMP2/DBF4B/STAT5B/PIDD1/CUL4B/PSMD2/PLK1/TP53/ZFP36L1/PSMC2/DLGAP5/BUB1/CCNA2/FANCI/GBF1/PSRC1/PLAGL1/CDKN1A/UBE2C/BUB1B/TMEM8B/PTCH1/CDC25C/ZW10/MAD2L1/PSMD14/MUS81/RINT1/ANLN/PTPN6/KI…	321	195	ENSG00000204389/ENSG00000204388/ENSG00000175793/ENSG00000134057/ENSG00000094804/ENSG00000117399/ENSG00000115738/ENSG00000146670/ENSG00000075218/ENSG00000116717/ENSG00000087586/ENSG00000197343/ENSG00000118971/ENSG00000088325/ENSG00000135476/ENSG00000165891/ENSG00000106462/ENSG00000122952/ENSG00000176170/ENSG00000089685/ENSG00000135046/ENSG00000080986/ENSG00000083799/ENSG00000178188/ENSG00000161692…	126	ENSG00000197256/ENSG00000166949/ENSG00000100311/ENSG00000162337/ENSG00000092010/ENSG00000137193/ENSG00000110092/ENSG00000198355/ENSG00000240065/ENSG00000101224/ENSG00000105971/ENSG00000142178/ENSG00000102096/ENSG00000035862/ENSG00000173757/ENSG00000177595/ENSG00000158290/ENSG00000141510/ENSG00000185650/ENSG00000137103/ENSG00000185920/ENSG00000111679/ENSG00000085224/ENSG00000082014/ENSG00000167986…
BP	GO:0010035	response to inorganic substance	287/8175	433/14162	0.000131476185252074	0.0168199874269074	ENSG00000100292/ENSG00000148180/ENSG00000112972/ENSG00000039068/ENSG00000108821/ENSG00000134057/ENSG00000169715/ENSG00000198431/ENSG00000115738/ENSG00000116161/ENSG00000125148/ENSG00000110092/ENSG00000175567/ENSG00000010704/ENSG00000170385/ENSG00000166347/ENSG00000044574/ENSG00000145335/ENSG00000104695/ENSG00000160211/ENSG00000104419/ENSG00000175592/ENSG00000108179/ENSG00000134013/ENSG00000102882…	HMOX1/GSN/HMGCS1/CDH1/COL1A1/CCNB1/MT1E/TXNRD1/ID2/CACYBP/MT2A/CCND1/UCP2/HFE/SLC30A1/CYB5A/HSPA5/SNCA/PPP2CB/G6PD/NDRG1/FOSL1/PPIF/LOXL2/MAPK3/SYT1/PINK1/ATP5F1D/CACNA1G/EZH2/HDAC6/KRT8/FUS/SOD2/BMP6/ANXA1/FOS/ACTG1/SIPA1/PTGES/ADA/TXNRD3/EEF2/PRNP/HSPD1/HSPH1/ADAMTS13/ATP2B4/LCN2/MAP1LC3A/CCNA2/JUNB/ATIC/GCLC/TXNIP/KHK/PTGS2/COL18A1/CALR/PTCH1/CAT/FOSB/CAV1/ITPR3/STIM1/SORD/AXL/TRAP1/KCNMB4/SPA…	287	134	ENSG00000100292/ENSG00000134057/ENSG00000169715/ENSG00000198431/ENSG00000115738/ENSG00000116161/ENSG00000125148/ENSG00000170385/ENSG00000044574/ENSG00000104695/ENSG00000104419/ENSG00000175592/ENSG00000108179/ENSG00000106462/ENSG00000089280/ENSG00000153162/ENSG00000135046/ENSG00000171867/ENSG00000144381/ENSG00000120694/ENSG00000148346/ENSG00000145386/ENSG00000001084/ENSG00000073756/ENSG00000179218…	153	ENSG00000148180/ENSG00000112972/ENSG00000039068/ENSG00000108821/ENSG00000110092/ENSG00000175567/ENSG00000010704/ENSG00000166347/ENSG00000145335/ENSG00000160211/ENSG00000134013/ENSG00000102882/ENSG00000067715/ENSG00000158828/ENSG00000099624/ENSG00000006283/ENSG00000094631/ENSG00000170421/ENSG00000112096/ENSG00000170345/ENSG00000184009/ENSG00000213445/ENSG00000148344/ENSG00000196839/ENSG00000197763…
BP	GO:1903364	positive regulation of cellular protein catabolic process	133/8175	188/14162	0.000142215545282675	0.0174428019956852	ENSG00000204389/ENSG00000134057/ENSG00000117399/ENSG00000130203/ENSG00000178381/ENSG00000092010/ENSG00000240065/ENSG00000087586/ENSG00000101255/ENSG00000175166/ENSG00000166851/ENSG00000161057/ENSG00000051108/ENSG00000179262/ENSG00000001084/ENSG00000175063/ENSG00000156970/ENSG00000113712/ENSG00000105974/ENSG00000164109/ENSG00000115233/ENSG00000013275/ENSG00000109861/ENSG00000170312/ENSG00000087191…	HSPA1A/CCNB1/CDC20/APOE/ZFAND2A/PSME1/PSMB9/AURKA/TRIB3/PSMD2/PLK1/PSMC2/HERPUD1/RAD23A/GCLC/UBE2C/BUB1B/CSNK1A1/CAV1/MAD2L1/PSMD14/PSMC4/CTSC/CDK1/PSMC5/AMER1/STUB1/SUMO2/CUL1/PSMC3/MSN/PSMA7/KEAP1/RNF19A/PSME2/PSMD3/TRIB2/SEM1/CLU/RNF114/PTTG1IP/PSME3/GBA/DAB2/PSMC1/DAB2IP/DDRGK1/BCAP31/CD81/PSMB7/SGTA/TNFAIP3/PSMD6/PSEN1/UBQLN1/RNF144A/PSMA1/UBC/CEBPA/RNF166/PLK3/PSMD12/FBXW7/FBXO5/SMAD7/PSMD4…	133	90	ENSG00000204389/ENSG00000134057/ENSG00000117399/ENSG00000178381/ENSG00000087586/ENSG00000101255/ENSG00000175166/ENSG00000166851/ENSG00000161057/ENSG00000051108/ENSG00000001084/ENSG00000175063/ENSG00000156970/ENSG00000113712/ENSG00000164109/ENSG00000115233/ENSG00000013275/ENSG00000170312/ENSG00000087191/ENSG00000055130/ENSG00000165916/ENSG00000147065/ENSG00000101182/ENSG00000079999/ENSG00000034677…	43	ENSG00000130203/ENSG00000092010/ENSG00000240065/ENSG00000179262/ENSG00000105974/ENSG00000109861/ENSG00000184675/ENSG00000103266/ENSG00000188612/ENSG00000100911/ENSG00000071575/ENSG00000177628/ENSG00000110651/ENSG00000151692/ENSG00000158717/ENSG00000101665/ENSG00000141552/ENSG00000171150/ENSG00000142208/ENSG00000167196/ENSG00000103126/ENSG00000013374/ENSG00000185345/ENSG00000102081/ENSG00000013561…
BP	GO:0034644	cellular response to UV	56/8175	71/14162	0.00014395200280981	0.0174428019956852	ENSG00000104081/ENSG00000164045/ENSG00000168078/ENSG00000158290/ENSG00000141510/ENSG00000124762/ENSG00000073756/ENSG00000068001/ENSG00000167986/ENSG00000118046/ENSG00000154059/ENSG00000005339/ENSG00000181163/ENSG00000181218/ENSG00000134001/ENSG00000152894/ENSG00000136997/ENSG00000069869/ENSG00000170242/ENSG00000154767/ENSG00000030110/ENSG00000171497/ENSG00000048028/ENSG00000258839/ENSG00000170734…	BMF/CDC25A/PBK/CUL4B/TP53/CDKN1A/PTGS2/HYAL2/DDB1/STK11/IMPACT/CREBBP/NPM1/HIST3H2A/EIF2S1/PTPRK/MYC/NEDD4/USP47/XPC/BAK1/PPID/USP28/MC1R/POLH/AURKB/TP53INP1/NFATC4/ERCC1/EP300/RHBDD1/RHNO1/EIF2AK4/FMR1/CRIP1/COPS9/TP73/RUVBL2/BAX/ACTR5/POLD1/PCNA/TRIAP1/NSMCE3/ERCC4/HYAL1/HYAL3/KDM1A/MME/ATR/CERS1/RPL26/TMEM161A/CHEK1/AQP1/ATF4	56	23	ENSG00000164045/ENSG00000168078/ENSG00000124762/ENSG00000073756/ENSG00000005339/ENSG00000134001/ENSG00000069869/ENSG00000170242/ENSG00000030110/ENSG00000171497/ENSG00000170734/ENSG00000178999/ENSG00000100393/ENSG00000144468/ENSG00000171792/ENSG00000172428/ENSG00000183207/ENSG00000170855/ENSG00000185115/ENSG00000175595/ENSG00000161970/ENSG00000149554/ENSG00000128272	33	ENSG00000104081/ENSG00000158290/ENSG00000141510/ENSG00000068001/ENSG00000167986/ENSG00000118046/ENSG00000154059/ENSG00000181163/ENSG00000181218/ENSG00000152894/ENSG00000136997/ENSG00000154767/ENSG00000048028/ENSG00000258839/ENSG00000164938/ENSG00000100968/ENSG00000012061/ENSG00000128829/ENSG00000102081/ENSG00000213145/ENSG00000078900/ENSG00000087088/ENSG00000101442/ENSG00000062822/ENSG00000132646…
BP	GO:0006413	translational initiation	131/8175	185/14162	0.000148739473404315	0.0174428019956852	ENSG00000100664/ENSG00000063046/ENSG00000087074/ENSG00000086232/ENSG00000106211/ENSG00000079785/ENSG00000114784/ENSG00000100129/ENSG00000197111/ENSG00000116251/ENSG00000148303/ENSG00000102580/ENSG00000100316/ENSG00000140534/ENSG00000130741/ENSG00000149273/ENSG00000154059/ENSG00000140988/ENSG00000122406/ENSG00000175390/ENSG00000181163/ENSG00000121022/ENSG00000173812/ENSG00000103707/ENSG00000198242…	EIF5/EIF4B/PPP1R15A/EIF2AK1/HSPB1/DDX1/EIF1B/EIF3L/PCBP2/RPL22/RPL7A/DNAJC3/RPL3/TICRR/EIF2S3/RPS3/IMPACT/RPS2/RPL5/EIF3F/NPM1/COPS5/EIF1/MTFMT/RPL23A/RPSA/RPL4/RPL13/EIF2S1/METTL3/RPL12/EIF4G1/RPLP0/RPL13A/RARA/PAIP2/KLHL25/RPL18/EIF2S2/EIF3D/RPS15/MCTS1/CCL5/RPL15/RPS15A/MTIF2/EIF3H/RPS11/DHX29/EIF4G2/EIF3J/YTHDF1/RPL29/EIF3A/EIF3E/EIF2B2/RPS4X/POLR2G/EIF2B5/RPL23/EIF2B1/ABCE1/RPS6/C8orf88/YAE1…	131	47	ENSG00000100664/ENSG00000087074/ENSG00000106211/ENSG00000079785/ENSG00000114784/ENSG00000102580/ENSG00000140534/ENSG00000121022/ENSG00000173812/ENSG00000134001/ENSG00000165819/ENSG00000114867/ENSG00000120727/ENSG00000183655/ENSG00000125977/ENSG00000232119/ENSG00000085760/ENSG00000067248/ENSG00000110321/ENSG00000104131/ENSG00000149658/ENSG00000119718/ENSG00000145191/ENSG00000111361/ENSG00000253250…	84	ENSG00000063046/ENSG00000086232/ENSG00000100129/ENSG00000197111/ENSG00000116251/ENSG00000148303/ENSG00000100316/ENSG00000130741/ENSG00000149273/ENSG00000154059/ENSG00000140988/ENSG00000122406/ENSG00000175390/ENSG00000181163/ENSG00000103707/ENSG00000198242/ENSG00000168028/ENSG00000174444/ENSG00000167526/ENSG00000197958/ENSG00000089157/ENSG00000142541/ENSG00000131759/ENSG00000063177/ENSG00000100353…
BP	GO:0070585	protein localization to mitochondrion	131/8175	185/14162	0.000148739473404315	0.0174428019956852	ENSG00000072310/ENSG00000198911/ENSG00000080824/ENSG00000175793/ENSG00000086061/ENSG00000104081/ENSG00000175197/ENSG00000158828/ENSG00000144381/ENSG00000141682/ENSG00000120694/ENSG00000141510/ENSG00000170027/ENSG00000104980/ENSG00000159399/ENSG00000169100/ENSG00000150540/ENSG00000173726/ENSG00000110711/ENSG00000157168/ENSG00000110675/ENSG00000163626/ENSG00000105185/ENSG00000109332/ENSG00000159055…	SREBF1/SREBF2/HSP90AA1/SFN/DNAJA1/BMF/DDIT3/PINK1/HSPD1/PMAIP1/HSPH1/TP53/YWHAG/TIMM44/HK2/SLC25A6/HNMT/TOMM20/AIP/NRG1/ELMOD1/COX18/PDCD5/UBE2D3/MIS18A/TIMM22/PEMT/TSPO/FAM20B/MOAP1/UGCG/DYNLL1/CALM1/HAX1/HTRA2/DYNLL2/SH3GLB1/MGARP/MICALL2/UQCRC2/TOMM22/UBE2J2/TIMM17A/GDAP1/NDUFA13/PPP3CC/BCL2L11/BCL2/TOMM34/PPP1R13B/PSMB7/WBP11/BNIP3L/ZBED3/ZDHHC8/RUVBL1/TIMM8B/IMMP2L/SAE1/CHCHD4/TP53BP2/MTCH2/…	131	72	ENSG00000080824/ENSG00000175793/ENSG00000086061/ENSG00000175197/ENSG00000144381/ENSG00000141682/ENSG00000120694/ENSG00000170027/ENSG00000104980/ENSG00000159399/ENSG00000157168/ENSG00000110675/ENSG00000105185/ENSG00000109332/ENSG00000159055/ENSG00000177370/ENSG00000165943/ENSG00000088986/ENSG00000198668/ENSG00000143575/ENSG00000264364/ENSG00000097033/ENSG00000160087/ENSG00000134375/ENSG00000186010…	59	ENSG00000072310/ENSG00000198911/ENSG00000104081/ENSG00000158828/ENSG00000141510/ENSG00000169100/ENSG00000150540/ENSG00000173726/ENSG00000110711/ENSG00000163626/ENSG00000133027/ENSG00000100300/ENSG00000116199/ENSG00000148154/ENSG00000115317/ENSG00000137463/ENSG00000164877/ENSG00000140740/ENSG00000100216/ENSG00000104381/ENSG00000153094/ENSG00000104765/ENSG00000132846/ENSG00000099904/ENSG00000175792…
BP	GO:1903322	positive regulation of protein modification by small protein conjugation or removal	138/8175	196/14162	0.0001533673493665	0.0176184655017149	ENSG00000134057/ENSG00000117399/ENSG00000092010/ENSG00000240065/ENSG00000137486/ENSG00000101255/ENSG00000044574/ENSG00000012048/ENSG00000158828/ENSG00000176170/ENSG00000175166/ENSG00000131788/ENSG00000166851/ENSG00000161057/ENSG00000140525/ENSG00000108106/ENSG00000175063/ENSG00000156970/ENSG00000105974/ENSG00000164109/ENSG00000115233/ENSG00000141480/ENSG00000013275/ENSG00000100302/ENSG00000170312…	CCNB1/CDC20/PSME1/PSMB9/ARRB1/TRIB3/HSPA5/BRCA1/PINK1/SPHK1/PSMD2/PIAS3/PLK1/PSMC2/FANCI/UBE2S/UBE2C/BUB1B/CAV1/MAD2L1/PSMD14/ARRB2/PSMC4/RASD2/CDK1/PSMC5/RAB1A/AMER1/STUB1/FKBP1A/CUL1/PSMC3/PSMA7/PSME2/MTA1/PSMD3/RNF111/SEM1/PIAS4/CLU/PTTG1IP/PSME3/ARRDC3/PSMC1/DCUN1D5/BIRC3/SKP2/CDK9/BCL10/BIRC2/PSMB7/ARRDC4/TOLLIP/PSMD6/UBQLN1/PSMA1/SART3/ARNT/UBC/CTR9/PELI1/COMMD1/PSMD12/FBXW7/FBXO5/TRAF6/MUL…	138	100	ENSG00000134057/ENSG00000117399/ENSG00000101255/ENSG00000044574/ENSG00000012048/ENSG00000176170/ENSG00000175166/ENSG00000166851/ENSG00000161057/ENSG00000140525/ENSG00000108106/ENSG00000175063/ENSG00000156970/ENSG00000164109/ENSG00000115233/ENSG00000013275/ENSG00000170312/ENSG00000087191/ENSG00000138069/ENSG00000055130/ENSG00000165916/ENSG00000101182/ENSG00000108344/ENSG00000157450/ENSG00000127922…	38	ENSG00000092010/ENSG00000240065/ENSG00000137486/ENSG00000158828/ENSG00000131788/ENSG00000105974/ENSG00000141480/ENSG00000100302/ENSG00000184675/ENSG00000103266/ENSG00000088832/ENSG00000100911/ENSG00000182979/ENSG00000105229/ENSG00000023445/ENSG00000145604/ENSG00000136807/ENSG00000140450/ENSG00000143437/ENSG00000101665/ENSG00000141552/ENSG00000167196/ENSG00000103126/ENSG00000185345/ENSG00000103275…
BP	GO:0048193	Golgi vesicle transport	220/8175	326/14162	0.000161305597068269	0.0181597841179457	ENSG00000186480/ENSG00000113719/ENSG00000137642/ENSG00000142945/ENSG00000007255/ENSG00000158623/ENSG00000144043/ENSG00000167964/ENSG00000184500/ENSG00000108433/ENSG00000196535/ENSG00000180398/ENSG00000131899/ENSG00000143771/ENSG00000143457/ENSG00000183087/ENSG00000127603/ENSG00000090889/ENSG00000138073/ENSG00000150961/ENSG00000265808/ENSG00000123983/ENSG00000107862/ENSG00000152700/ENSG00000166847…	INSIG1/ERGIC1/SORL1/KIF2C/TRAPPC6A/COPG2/TEX261/RAB26/PROS1/GOSR2/MYO18A/MCFD2/LLGL1/CNIH4/GOLPH3L/GAS6/MACF1/KIF4A/PREB/SEC24D/SEC22B/ACSL3/GBF1/SAR1B/DCTN5/HYOU1/MYO5A/RACGAP1/SURF4/SCAMP1/ARF4/ZW10/STEAP2/KIF3C/TGOLN2/RINT1/KRT18/BBS2/RAB31/SEC24C/TAPBP/CTSC/AP3B2/COL7A1/SEC23B/COPA/RAB1A/CD59/SPTBN4/EXOC4/RANGRF/LMF1/TRAPPC9/TFG/VTI1B/KIF11/CENPE/KIF23/LMAN2/STX18/ANK1/TMED2/CNIH1/AP2A1/NRBP1…	220	125	ENSG00000142945/ENSG00000144043/ENSG00000108433/ENSG00000180398/ENSG00000143771/ENSG00000143457/ENSG00000090889/ENSG00000138073/ENSG00000150961/ENSG00000265808/ENSG00000107862/ENSG00000152700/ENSG00000166847/ENSG00000149428/ENSG00000197535/ENSG00000161800/ENSG00000148248/ENSG00000168374/ENSG00000086827/ENSG00000135249/ENSG00000176986/ENSG00000101310/ENSG00000122218/ENSG00000138069/ENSG00000108961…	95	ENSG00000186480/ENSG00000113719/ENSG00000137642/ENSG00000007255/ENSG00000158623/ENSG00000167964/ENSG00000184500/ENSG00000196535/ENSG00000131899/ENSG00000183087/ENSG00000127603/ENSG00000123983/ENSG00000085365/ENSG00000157214/ENSG00000084731/ENSG00000152291/ENSG00000111057/ENSG00000125124/ENSG00000168461/ENSG00000231925/ENSG00000109861/ENSG00000103723/ENSG00000114270/ENSG00000085063/ENSG00000160460…
BP	GO:0031331	positive regulation of cellular catabolic process	233/8175	347/14162	0.000168978921368828	0.0185083741480587	ENSG00000100292/ENSG00000204389/ENSG00000186815/ENSG00000134057/ENSG00000117399/ENSG00000130203/ENSG00000178381/ENSG00000092010/ENSG00000130766/ENSG00000240065/ENSG00000087586/ENSG00000101255/ENSG00000145335/ENSG00000102882/ENSG00000158828/ENSG00000094631/ENSG00000114771/ENSG00000102096/ENSG00000105221/ENSG00000175166/ENSG00000166851/ENSG00000185650/ENSG00000161057/ENSG00000051108/ENSG00000179262…	HMOX1/HSPA1A/TPCN1/CCNB1/CDC20/APOE/ZFAND2A/PSME1/SESN2/PSMB9/AURKA/TRIB3/SNCA/MAPK3/PINK1/HDAC6/AADAC/PIM2/AKT2/PSMD2/PLK1/ZFP36L1/PSMC2/HERPUD1/RAD23A/GCLC/UBE2C/PIP4K2B/PLEKHF1/BUB1B/CDC37/HK2/PACSIN3/CSNK1A1/CAV1/UPF1/MAD2L1/TNFRSF1B/PSMD14/ABHD5/NANOS1/PSMC4/SH3BP4/STK11/CTSC/CDK1/PSMC5/IRS1/HNRNPR/AMER1/STUB1/MTDH/EPM2A/SUMO2/RALB/CNOT8/PNPLA2/CUL1/CAMKK2/PSMC3/MSN/PSMA7/KEAP1/RNF19A/PSME2/…	233	133	ENSG00000100292/ENSG00000204389/ENSG00000134057/ENSG00000117399/ENSG00000178381/ENSG00000130766/ENSG00000087586/ENSG00000101255/ENSG00000114771/ENSG00000175166/ENSG00000166851/ENSG00000161057/ENSG00000051108/ENSG00000001084/ENSG00000175063/ENSG00000156970/ENSG00000105401/ENSG00000159399/ENSG00000113712/ENSG00000005007/ENSG00000164109/ENSG00000115233/ENSG00000011198/ENSG00000013275/ENSG00000170312…	100	ENSG00000186815/ENSG00000130203/ENSG00000092010/ENSG00000240065/ENSG00000145335/ENSG00000102882/ENSG00000158828/ENSG00000094631/ENSG00000102096/ENSG00000105221/ENSG00000185650/ENSG00000179262/ENSG00000276293/ENSG00000166289/ENSG00000165912/ENSG00000105974/ENSG00000028137/ENSG00000188613/ENSG00000130147/ENSG00000118046/ENSG00000109861/ENSG00000169047/ENSG00000184675/ENSG00000103266/ENSG00000112425…
BP	GO:0006984	ER-nucleus signaling pathway	37/8175	44/14162	0.000176568766569608	0.0185083741480587	ENSG00000186480/ENSG00000162772/ENSG00000166598/ENSG00000175197/ENSG00000044574/ENSG00000087074/ENSG00000106541/ENSG00000169429/ENSG00000108691/ENSG00000141510/ENSG00000131871/ENSG00000051108/ENSG00000143183/ENSG00000179218/ENSG00000118217/ENSG00000213676/ENSG00000160789/ENSG00000174437/ENSG00000134001/ENSG00000114650/ENSG00000140943/ENSG00000107566/ENSG00000109670/ENSG00000196396/ENSG00000172071…	INSIG1/ATF3/HSP90B1/DDIT3/HSPA5/PPP1R15A/AGR2/CXCL8/CCL2/TP53/SELENOS/HERPUD1/TMCO1/CALR/ATF6/ATF6B/LMNA/ATP2A2/EIF2S1/SCAP/MBTPS1/ERLIN1/FBXW7/PTPN1/EIF2AK3/PTPN2/NCK2/ERLIN2/GSK3B/ATG10/CCDC47/PPP1R15B/ASNS/NFE2L2/INSIG2/MBTPS2/ATF4	37	27	ENSG00000162772/ENSG00000166598/ENSG00000175197/ENSG00000044574/ENSG00000087074/ENSG00000106541/ENSG00000169429/ENSG00000131871/ENSG00000051108/ENSG00000143183/ENSG00000179218/ENSG00000118217/ENSG00000213676/ENSG00000174437/ENSG00000134001/ENSG00000107566/ENSG00000109670/ENSG00000196396/ENSG00000172071/ENSG00000071051/ENSG00000147475/ENSG00000108588/ENSG00000158615/ENSG00000070669/ENSG00000116044…	10	ENSG00000186480/ENSG00000108691/ENSG00000141510/ENSG00000160789/ENSG00000114650/ENSG00000140943/ENSG00000175354/ENSG00000082701/ENSG00000152348/ENSG00000125629
BP	GO:1903052	positive regulation of proteolysis involved in cellular protein catabolic process	123/8175	173/14162	0.000177263138076582	0.0185083741480587	ENSG00000204389/ENSG00000134057/ENSG00000117399/ENSG00000178381/ENSG00000092010/ENSG00000240065/ENSG00000087586/ENSG00000101255/ENSG00000175166/ENSG00000166851/ENSG00000161057/ENSG00000051108/ENSG00000179262/ENSG00000001084/ENSG00000175063/ENSG00000156970/ENSG00000113712/ENSG00000105974/ENSG00000164109/ENSG00000115233/ENSG00000013275/ENSG00000109861/ENSG00000170312/ENSG00000087191/ENSG00000103266…	HSPA1A/CCNB1/CDC20/ZFAND2A/PSME1/PSMB9/AURKA/TRIB3/PSMD2/PLK1/PSMC2/HERPUD1/RAD23A/GCLC/UBE2C/BUB1B/CSNK1A1/CAV1/MAD2L1/PSMD14/PSMC4/CTSC/CDK1/PSMC5/STUB1/SUMO2/CUL1/PSMC3/PSMA7/KEAP1/RNF19A/PSME2/PSMD3/TRIB2/SEM1/CLU/RNF114/PSME3/GBA/DAB2/PSMC1/DAB2IP/DDRGK1/BCAP31/PSMB7/SGTA/PSMD6/PSEN1/UBQLN1/RNF144A/PSMA1/UBC/CEBPA/RNF166/PLK3/PSMD12/FBXW7/FBXO5/SMAD7/PSMD4/RNF144B/ANAPC11/CDC27/SOCS5/AKT1/FB…	123	85	ENSG00000204389/ENSG00000134057/ENSG00000117399/ENSG00000178381/ENSG00000087586/ENSG00000101255/ENSG00000175166/ENSG00000166851/ENSG00000161057/ENSG00000051108/ENSG00000001084/ENSG00000175063/ENSG00000156970/ENSG00000113712/ENSG00000164109/ENSG00000115233/ENSG00000013275/ENSG00000170312/ENSG00000087191/ENSG00000055130/ENSG00000165916/ENSG00000101182/ENSG00000079999/ENSG00000034677/ENSG00000108344…	38	ENSG00000092010/ENSG00000240065/ENSG00000179262/ENSG00000105974/ENSG00000109861/ENSG00000103266/ENSG00000188612/ENSG00000100911/ENSG00000071575/ENSG00000177628/ENSG00000151692/ENSG00000158717/ENSG00000101665/ENSG00000141552/ENSG00000171150/ENSG00000142208/ENSG00000167196/ENSG00000103126/ENSG00000013374/ENSG00000185345/ENSG00000102081/ENSG00000013561/ENSG00000162946/ENSG00000107404/ENSG00000082701…
BP	GO:0045862	positive regulation of proteolysis	236/8175	352/14162	0.00017755413110591	0.0185083741480587	ENSG00000204389/ENSG00000148180/ENSG00000166949/ENSG00000134057/ENSG00000160867/ENSG00000117399/ENSG00000130203/ENSG00000178381/ENSG00000092010/ENSG00000181104/ENSG00000240065/ENSG00000137486/ENSG00000087586/ENSG00000101255/ENSG00000145335/ENSG00000102882/ENSG00000158828/ENSG00000112378/ENSG00000144381/ENSG00000141682/ENSG00000177595/ENSG00000134259/ENSG00000127946/ENSG00000166681/ENSG00000175166…	HSPA1A/GSN/SMAD3/CCNB1/FGFR4/CDC20/APOE/ZFAND2A/PSME1/F2R/PSMB9/ARRB1/AURKA/TRIB3/SNCA/MAPK3/PINK1/PERP/HSPD1/PMAIP1/PIDD1/NGF/HIP1/BEX3/PSMD2/PLK1/PSMC2/HERPUD1/RAD23A/CYR61/GCLC/STAT3/UBE2C/BUB1B/PACSIN3/FAM162A/ANTXR1/NLRP1/CSNK1A1/CAV1/MAD2L1/TNFRSF1B/PSMD14/HSPE1/CTSH/CDKN1B/PSMC4/MYH9/CTSC/CDK1/PSMC5/HDAC2/TFAP4/STUB1/PDCD5/RPS3/SUMO2/CUL1/PSMC3/MBP/PSMA7/KEAP1/ADRM1/RNF19A/PSME2/SNX33/ARL6…	236	136	ENSG00000204389/ENSG00000134057/ENSG00000117399/ENSG00000178381/ENSG00000087586/ENSG00000101255/ENSG00000144381/ENSG00000141682/ENSG00000134259/ENSG00000175166/ENSG00000166851/ENSG00000161057/ENSG00000051108/ENSG00000001084/ENSG00000175063/ENSG00000156970/ENSG00000091592/ENSG00000113712/ENSG00000164109/ENSG00000115233/ENSG00000115541/ENSG00000111276/ENSG00000013275/ENSG00000170312/ENSG00000087191…	100	ENSG00000148180/ENSG00000166949/ENSG00000160867/ENSG00000130203/ENSG00000092010/ENSG00000181104/ENSG00000240065/ENSG00000137486/ENSG00000145335/ENSG00000102882/ENSG00000158828/ENSG00000112378/ENSG00000177595/ENSG00000127946/ENSG00000166681/ENSG00000179262/ENSG00000142871/ENSG00000168610/ENSG00000165912/ENSG00000114023/ENSG00000169604/ENSG00000105974/ENSG00000028137/ENSG00000103811/ENSG00000100345…
BP	GO:0006414	translational elongation	99/8175	136/14162	0.000181497554978824	0.0185754497631964	ENSG00000113048/ENSG00000167658/ENSG00000156508/ENSG00000114626/ENSG00000112110/ENSG00000163319/ENSG00000140598/ENSG00000169288/ENSG00000178952/ENSG00000103319/ENSG00000167862/ENSG00000074071/ENSG00000067704/ENSG00000175581/ENSG00000185608/ENSG00000243927/ENSG00000278845/ENSG00000132313/ENSG00000198015/ENSG00000130312/ENSG00000116898/ENSG00000090861/ENSG00000105364/ENSG00000048544/ENSG00000183617…	MRPS27/EEF2/EEF1A1/ABTB1/MRPL18/MRPS18C/EFL1/MRPL1/TUFM/EEF2K/MRPL58/MRPS34/IARS2/MRPL48/MRPL40/MRPS6/MRPL45/MRPL35/MRPL42/MRPL34/MRPS15/AARS/MRPL4/MRPS10/MRPL54/EEF1A2/USP16/SELENOT/MRPS9/MRPS5/MRPL49/GATC/MRPL17/MRPL19/DTD1/PTCD3/MRPL10/MRPL12/RPLP2/ZNF598/RPLP1/MRPL51/SEPSECS/MRPL33/MRPL2/EIF5A2/MRPS26/MRPS25/MRPS18B/MRPL52/AURKAIP1/HBS1L/MRPL44/MRPL57/MRPS12/SRP9/MRPL41/MRPL22/MRPL14/MRPL37/M…	99	45	ENSG00000112110/ENSG00000163319/ENSG00000140598/ENSG00000169288/ENSG00000167862/ENSG00000175581/ENSG00000185608/ENSG00000132313/ENSG00000090861/ENSG00000183617/ENSG00000156256/ENSG00000198843/ENSG00000257218/ENSG00000167962/ENSG00000111639/ENSG00000109618/ENSG00000243147/ENSG00000131368/ENSG00000172590/ENSG00000173141/ENSG00000143742/ENSG00000182154/ENSG00000132394/ENSG00000181991/ENSG00000137547…	54	ENSG00000113048/ENSG00000167658/ENSG00000156508/ENSG00000114626/ENSG00000178952/ENSG00000103319/ENSG00000074071/ENSG00000067704/ENSG00000243927/ENSG00000278845/ENSG00000198015/ENSG00000130312/ENSG00000116898/ENSG00000105364/ENSG00000048544/ENSG00000101210/ENSG00000135972/ENSG00000144029/ENSG00000149792/ENSG00000158042/ENSG00000115364/ENSG00000125821/ENSG00000132300/ENSG00000159111/ENSG00000262814…
BP	GO:0070972	protein localization to endoplasmic reticulum	93/8175	127/14162	0.000197629381425555	0.0198652819293652	ENSG00000058262/ENSG00000044574/ENSG00000132432/ENSG00000087074/ENSG00000144867/ENSG00000114850/ENSG00000025796/ENSG00000107862/ENSG00000167004/ENSG00000118363/ENSG00000167881/ENSG00000116251/ENSG00000148303/ENSG00000100316/ENSG00000106803/ENSG00000149273/ENSG00000140988/ENSG00000122406/ENSG00000153037/ENSG00000198242/ENSG00000168028/ENSG00000174444/ENSG00000167526/ENSG00000197958/ENSG00000089157…	SEC61A1/HSPA5/SEC61G/PPP1R15A/SRPRB/SSR3/SEC63/GBF1/PDIA3/SPCS2/SRP68/RPL22/RPL7A/RPL3/SEC61B/RPS3/RPS2/RPL5/SRP19/RPL23A/RPSA/RPL4/RPL13/RPL12/RPLP0/PMM2/DDRGK1/RPL13A/RAB3GAP2/MIA2/RPL18/BCAP31/UBAC2/RPS15/RTN4/RPL15/RPS15A/ANKRD13C/KDELR1/RPS11/SRP72/RPL29/RPS4X/RPL23/RPS6/RPS3A/RPL18A/RPS7/SRPRA/BCAP29/RPL32/GPAA1/RPLP2/RPL8/RPLP1/RPS18/RPS16/RPL6/RPS8/RPL31/RPL14/RPL34/RPS24/RPL10A/RPL28/RPL…	93	38	ENSG00000058262/ENSG00000044574/ENSG00000132432/ENSG00000087074/ENSG00000144867/ENSG00000114850/ENSG00000025796/ENSG00000107862/ENSG00000167004/ENSG00000118363/ENSG00000167881/ENSG00000106803/ENSG00000153037/ENSG00000140650/ENSG00000198171/ENSG00000118873/ENSG00000150527/ENSG00000185825/ENSG00000115310/ENSG00000118454/ENSG00000174780/ENSG00000182934/ENSG00000075790/ENSG00000197858/ENSG00000143742…	55	ENSG00000116251/ENSG00000148303/ENSG00000100316/ENSG00000149273/ENSG00000140988/ENSG00000122406/ENSG00000198242/ENSG00000168028/ENSG00000174444/ENSG00000167526/ENSG00000197958/ENSG00000089157/ENSG00000142541/ENSG00000063177/ENSG00000134882/ENSG00000115268/ENSG00000174748/ENSG00000134419/ENSG00000105438/ENSG00000142534/ENSG00000162244/ENSG00000198034/ENSG00000125691/ENSG00000137154/ENSG00000145425…
BP	GO:0008637	apoptotic mitochondrial changes	83/8175	112/14162	0.000220834576057845	0.0218083829584142	ENSG00000204389/ENSG00000175793/ENSG00000104081/ENSG00000042286/ENSG00000023909/ENSG00000104695/ENSG00000108179/ENSG00000158828/ENSG00000126709/ENSG00000181284/ENSG00000112096/ENSG00000144381/ENSG00000141682/ENSG00000141510/ENSG00000213190/ENSG00000001084/ENSG00000170027/ENSG00000011422/ENSG00000159399/ENSG00000114023/ENSG00000215012/ENSG00000141480/ENSG00000171169/ENSG00000105185/ENSG00000105327…	HSPA1A/SFN/BMF/AIFM2/GCLM/PPP2CB/PPIF/PINK1/IFI6/TMEM102/SOD2/HSPD1/PMAIP1/TP53/MLLT11/GCLC/YWHAG/PLAUR/HK2/FAM162A/RTL10/ARRB2/NAIF1/PDCD5/BBC3/EYA2/LMNA/BCL2L1/MOAP1/DYNLL1/CLU/DYNLL2/NDUFS1/FZD9/GPX1/OPA1/SLC25A5/PPP3CC/BCL2L11/BCL2/PLA2G6/BAK1/PPP1R13B/BLOC1S2/BNIP3L/RHOT1/ATG3/HRK/CCK/TP53BP2/MTCH2/HGF/MUL1/HIP1R/ZNF205/AKT1/ACAA2/PRKN/ATP5IF1/IFIT2/PYCARD/TP73/YWHAQ/JUN/BAX/YWHAB/FIS1/GSK3B…	83	43	ENSG00000204389/ENSG00000175793/ENSG00000042286/ENSG00000023909/ENSG00000104695/ENSG00000108179/ENSG00000144381/ENSG00000141682/ENSG00000213190/ENSG00000001084/ENSG00000170027/ENSG00000011422/ENSG00000159399/ENSG00000171169/ENSG00000105185/ENSG00000165943/ENSG00000088986/ENSG00000120885/ENSG00000264364/ENSG00000233276/ENSG00000120910/ENSG00000171791/ENSG00000030110/ENSG00000088808/ENSG00000196072…	40	ENSG00000104081/ENSG00000158828/ENSG00000126709/ENSG00000181284/ENSG00000112096/ENSG00000141510/ENSG00000114023/ENSG00000215012/ENSG00000141480/ENSG00000105327/ENSG00000064655/ENSG00000160789/ENSG00000171552/ENSG00000023228/ENSG00000188763/ENSG00000198836/ENSG00000005022/ENSG00000153094/ENSG00000184381/ENSG00000104765/ENSG00000126858/ENSG00000109919/ENSG00000019991/ENSG00000142208/ENSG00000167315…
BP	GO:0032984	macromolecular complex disassembly	176/8175	257/14162	0.00022557097614788	0.0218920521506279	ENSG00000148180/ENSG00000164251/ENSG00000197457/ENSG00000162337/ENSG00000142945/ENSG00000113048/ENSG00000164062/ENSG00000109971/ENSG00000133816/ENSG00000143479/ENSG00000094631/ENSG00000186638/ENSG00000186185/ENSG00000004975/ENSG00000100106/ENSG00000077549/ENSG00000113712/ENSG00000105974/ENSG00000005007/ENSG00000112110/ENSG00000082014/ENSG00000152684/ENSG00000180340/ENSG00000247596/ENSG00000163319…	GSN/F2RL1/STMN3/LRP5/KIF2C/MRPS27/APEH/HSPA8/MICAL2/DYRK3/HDAC6/KIF24/KIF18B/DVL2/TRIOBP/CAPZB/CSNK1A1/CAV1/UPF1/MRPL18/SMARCD3/PELO/FZD2/TWF2/MRPS18C/AMER1/SMARCD1/SPTBN4/MRPL1/CARMIL2/MICAL1/ARHGEF2/SH3BGRL3/ETF1/FRAT2/CARMIL1/MRPL58/MRPS34/MRPL48/MRPL40/KATNB1/HIST3H2A/RIDA/MRPS6/MTRF1L/MRPL45/MRPL35/MRPL42/ARID1A/VPS4A/MRPL34/CFL2/MRPS15/GBA/MRPL4/SPTBN2/MYC/SPECC1L/MRPS10/SH3GL1/MRPL54/CKAP2…	176	86	ENSG00000142945/ENSG00000109971/ENSG00000143479/ENSG00000186638/ENSG00000186185/ENSG00000113712/ENSG00000005007/ENSG00000112110/ENSG00000152684/ENSG00000163319/ENSG00000066117/ENSG00000169288/ENSG00000135596/ENSG00000116584/ENSG00000142669/ENSG00000120705/ENSG00000167862/ENSG00000175581/ENSG00000185608/ENSG00000140854/ENSG00000112031/ENSG00000132313/ENSG00000117713/ENSG00000132612/ENSG00000165410…	90	ENSG00000148180/ENSG00000164251/ENSG00000197457/ENSG00000162337/ENSG00000113048/ENSG00000164062/ENSG00000133816/ENSG00000094631/ENSG00000004975/ENSG00000100106/ENSG00000077549/ENSG00000105974/ENSG00000082014/ENSG00000180340/ENSG00000247596/ENSG00000184675/ENSG00000160460/ENSG00000159753/ENSG00000181274/ENSG00000079691/ENSG00000074071/ENSG00000181218/ENSG00000132541/ENSG00000243927/ENSG00000278845…
BP	GO:1902750	negative regulation of cell cycle G2/M phase transition	65/8175	85/14162	0.000229872691610145	0.021931413238534	ENSG00000092010/ENSG00000240065/ENSG00000087586/ENSG00000169136/ENSG00000175166/ENSG00000161057/ENSG00000140525/ENSG00000115233/ENSG00000172732/ENSG00000135249/ENSG00000013275/ENSG00000170312/ENSG00000087191/ENSG00000140534/ENSG00000055130/ENSG00000165916/ENSG00000101182/ENSG00000100911/ENSG00000184481/ENSG00000116691/ENSG00000053254/ENSG00000108344/ENSG00000127922/ENSG00000149311/ENSG00000131467…	PSME1/PSMB9/AURKA/ATF5/PSMD2/PSMC2/FANCI/PSMD14/MUS81/RINT1/PSMC4/CDK1/PSMC5/TICRR/CUL1/PSMC3/PSMA7/PSME2/FOXO4/MIIP/FOXN3/PSMD3/SEM1/ATM/PSME3/FHL1/PSMC1/USP47/PSMB7/CLSPN/PSMD6/LTO1/PSMA1/UBC/PSMD12/PSMD4/PSMB6/PSMB3/PSMA5/PSMC6/TOPBP1/PSMD13/TAOK3/SKP1/BLM/GPR132/MRNIP/UBB/RAD17/PSMB1/PSMB8/PSMD7/PSMB2/NBN/PSMD5/PSMA3/PSMD1/MRE11/HUS1/RBX1/PSMD8/HUS1B/CDK5RAP3/PSMA6/H2AFY	65	49	ENSG00000087586/ENSG00000169136/ENSG00000175166/ENSG00000161057/ENSG00000140525/ENSG00000115233/ENSG00000172732/ENSG00000135249/ENSG00000013275/ENSG00000170312/ENSG00000087191/ENSG00000140534/ENSG00000055130/ENSG00000165916/ENSG00000101182/ENSG00000108344/ENSG00000127922/ENSG00000131467/ENSG00000100764/ENSG00000170242/ENSG00000136930/ENSG00000092853/ENSG00000163636/ENSG00000149716/ENSG00000129084…	16	ENSG00000092010/ENSG00000240065/ENSG00000100911/ENSG00000184481/ENSG00000116691/ENSG00000053254/ENSG00000149311/ENSG00000022267/ENSG00000135090/ENSG00000183484/ENSG00000152942/ENSG00000204264/ENSG00000104320/ENSG00000095261/ENSG00000020922/ENSG00000108465
BP	GO:1903321	negative regulation of protein modification by small protein conjugation or removal	105/8175	146/14162	0.00025525735786168	0.0237065610985864	ENSG00000204389/ENSG00000204388/ENSG00000086061/ENSG00000134057/ENSG00000117399/ENSG00000167693/ENSG00000092010/ENSG00000064961/ENSG00000010704/ENSG00000240065/ENSG00000137486/ENSG00000175166/ENSG00000131788/ENSG00000161057/ENSG00000164885/ENSG00000001084/ENSG00000175063/ENSG00000156970/ENSG00000187608/ENSG00000105974/ENSG00000164109/ENSG00000115233/ENSG00000141480/ENSG00000177868/ENSG00000013275…	HSPA1A/HSPA1B/DNAJA1/CCNB1/CDC20/NXN/PSME1/HMG20B/HFE/PSMB9/ARRB1/PSMD2/PIAS3/PSMC2/CDK5/GCLC/UBE2C/BUB1B/ISG15/CAV1/MAD2L1/PSMD14/ARRB2/SVBP/PSMC4/RASD2/CDK1/PSMC5/RPS3/PRKCG/TSPO/PSMC3/CHP1/PSMA7/RPL5/PSME2/TRIM39/PSMD3/SEM1/PRKCE/PSME3/PSMC1/FYN/PSMB7/SGTA/TNFAIP3/PSMD6/PSEN1/OGT/PSMA1/LIMK1/UBC/RPL23/PSMD12/PML/FBXO5/UBXN1/SUFU/SMAD7/PDCL3/PSMD4/RPS7/ANAPC11/CDC27/PSMB6/PSMB3/PSMA5/PSMC6/OTUB…	105	64	ENSG00000204389/ENSG00000204388/ENSG00000086061/ENSG00000134057/ENSG00000117399/ENSG00000175166/ENSG00000161057/ENSG00000001084/ENSG00000175063/ENSG00000156970/ENSG00000164109/ENSG00000115233/ENSG00000013275/ENSG00000170312/ENSG00000087191/ENSG00000165916/ENSG00000101182/ENSG00000204599/ENSG00000108344/ENSG00000127922/ENSG00000171132/ENSG00000131467/ENSG00000100764/ENSG00000010810/ENSG00000136930…	41	ENSG00000167693/ENSG00000092010/ENSG00000064961/ENSG00000010704/ENSG00000240065/ENSG00000137486/ENSG00000131788/ENSG00000164885/ENSG00000187608/ENSG00000105974/ENSG00000141480/ENSG00000177868/ENSG00000100302/ENSG00000149273/ENSG00000126583/ENSG00000100300/ENSG00000187446/ENSG00000122406/ENSG00000100911/ENSG00000106683/ENSG00000125691/ENSG00000140464/ENSG00000162191/ENSG00000107882/ENSG00000101665…
BP	GO:0044839	cell cycle G2/M phase transition	165/8175	240/14162	0.000259259037028879	0.0237065610985864	ENSG00000080824/ENSG00000134057/ENSG00000092010/ENSG00000075218/ENSG00000110092/ENSG00000240065/ENSG00000087586/ENSG00000101224/ENSG00000169136/ENSG00000088325/ENSG00000164045/ENSG00000111206/ENSG00000139289/ENSG00000165304/ENSG00000161692/ENSG00000175166/ENSG00000166851/ENSG00000141510/ENSG00000161057/ENSG00000101004/ENSG00000145386/ENSG00000140525/ENSG00000124762/ENSG00000170027/ENSG00000126001…	HSP90AA1/CCNB1/PSME1/GTSE1/CCND1/PSMB9/AURKA/CDC25B/ATF5/TPX2/CDC25A/FOXM1/PHLDA1/MELK/DBF4B/PSMD2/PLK1/TP53/PSMC2/NINL/CCNA2/FANCI/CDKN1A/YWHAG/CEP250/CDC25C/FBXL15/TUBB4B/PSMD14/MUS81/RINT1/KIF14/SMARCD3/PSMC4/CCNB2/CDK1/PSMC5/TUBB4A/MTA3/TICRR/TUBA1A/BORA/CEP164/CUL1/PSMC3/PAFAH1B1/PSMA7/PSME2/FOXO4/MIIP/FOXN3/PSMD3/NPM1/SEM1/ALMS1/CDK14/DYNLL1/ATM/PPP1CB/MAPRE1/AJUBA/DCTN3/SFI1/CIT/MNAT1/PSME…	165	110	ENSG00000080824/ENSG00000134057/ENSG00000075218/ENSG00000087586/ENSG00000169136/ENSG00000088325/ENSG00000164045/ENSG00000111206/ENSG00000165304/ENSG00000161692/ENSG00000175166/ENSG00000166851/ENSG00000161057/ENSG00000145386/ENSG00000140525/ENSG00000124762/ENSG00000170027/ENSG00000158402/ENSG00000188229/ENSG00000115233/ENSG00000172732/ENSG00000135249/ENSG00000118193/ENSG00000013275/ENSG00000157456…	55	ENSG00000092010/ENSG00000110092/ENSG00000240065/ENSG00000101224/ENSG00000139289/ENSG00000141510/ENSG00000101004/ENSG00000126001/ENSG00000107872/ENSG00000082014/ENSG00000104833/ENSG00000057935/ENSG00000167552/ENSG00000100911/ENSG00000184481/ENSG00000116691/ENSG00000053254/ENSG00000181163/ENSG00000116127/ENSG00000149311/ENSG00000213639/ENSG00000198089/ENSG00000169375/ENSG00000092036/ENSG00000022267…
BP	GO:0007067	mitotic nuclear division	292/8175	444/14162	0.000261113303981588	0.0237065610985864	ENSG00000204389/ENSG00000204388/ENSG00000100311/ENSG00000162337/ENSG00000134057/ENSG00000094804/ENSG00000117399/ENSG00000146670/ENSG00000142945/ENSG00000087586/ENSG00000101224/ENSG00000076382/ENSG00000088325/ENSG00000101447/ENSG00000109805/ENSG00000164045/ENSG00000135476/ENSG00000105971/ENSG00000099812/ENSG00000162413/ENSG00000122952/ENSG00000089685/ENSG00000129195/ENSG00000134690/ENSG00000186185…	HSPA1A/HSPA1B/PDGFB/LRP5/CCNB1/CDC6/CDC20/CDCA5/KIF2C/AURKA/CDC25B/SPAG5/TPX2/FAM83D/NCAPG/CDC25A/ESPL1/CAV2/MISP/KLHL21/ZWINT/BIRC5/PIMREG/CDCA8/KIF18B/NDC80/PBK/SBDS/MIS12/TRIOBP/SH2B1/CCNG2/SKA1/PTTG1/NEK3/KIF4A/EML4/CENPW/MYBL2/PLK1/DLGAP5/CDCA3/BUB1/CCNA2/SMC4/PSRC1/KNSTRN/GEM/SAC3D1/UBE2S/RACGAP1/UBE2C/BUB1B/CDC25C/ZW10/HASPIN/CSNK1A1/STIL/DSN1/MAD2L1/CENPN/ANLN/FSD1/KIF14/SKA3/ATRX/PCID2/T…	292	199	ENSG00000204389/ENSG00000204388/ENSG00000134057/ENSG00000094804/ENSG00000117399/ENSG00000146670/ENSG00000142945/ENSG00000087586/ENSG00000076382/ENSG00000088325/ENSG00000101447/ENSG00000109805/ENSG00000164045/ENSG00000135476/ENSG00000162413/ENSG00000122952/ENSG00000089685/ENSG00000129195/ENSG00000134690/ENSG00000186185/ENSG00000080986/ENSG00000168078/ENSG00000126524/ENSG00000167842/ENSG00000178188…	93	ENSG00000100311/ENSG00000162337/ENSG00000101224/ENSG00000105971/ENSG00000099812/ENSG00000100106/ENSG00000138764/ENSG00000143924/ENSG00000168061/ENSG00000105255/ENSG00000085224/ENSG00000107816/ENSG00000149273/ENSG00000113328/ENSG00000173548/ENSG00000119408/ENSG00000149311/ENSG00000213024/ENSG00000021574/ENSG00000204899/ENSG00000116213/ENSG00000128789/ENSG00000092036/ENSG00000166582/ENSG00000166974…
BP	GO:0071478	cellular response to radiation	112/8175	157/14162	0.000273764674713918	0.0244606564121372	ENSG00000104081/ENSG00000116717/ENSG00000118971/ENSG00000164045/ENSG00000104332/ENSG00000188486/ENSG00000168078/ENSG00000105221/ENSG00000158290/ENSG00000132436/ENSG00000141510/ENSG00000124762/ENSG00000073756/ENSG00000068001/ENSG00000167986/ENSG00000118046/ENSG00000170430/ENSG00000143493/ENSG00000174775/ENSG00000154059/ENSG00000005339/ENSG00000164024/ENSG00000072042/ENSG00000181163/ENSG00000171552…	BMF/GADD45A/CCND2/CDC25A/SFRP1/H2AFX/PBK/AKT2/CUL4B/FIGNL1/TP53/CDKN1A/PTGS2/HYAL2/DDB1/STK11/MGMT/INTS7/HRAS/IMPACT/CREBBP/METAP1/RDH11/NPM1/BCL2L1/HIST3H2A/ATM/CALM1/GNB1/EIF2S1/SWI5/RAD51AP1/PTPRK/MYC/NEDD4/USP47/TLK2/XPC/BAK1/PPID/USP28/MC1R/NUCKS1/POLH/AURKB/TP53INP1/NFATC4/ERCC1/RAD1/EP300/MTCH2/MAPK14/CALM3/RHBDD1/TSPYL5/RHNO1/EIF2AK4/RAD9A/RHOB/NET1/CRY2/SPIDR/FMR1/GTF2H5/KDM4D/GUCA1B/DNM…	112	54	ENSG00000116717/ENSG00000118971/ENSG00000164045/ENSG00000188486/ENSG00000168078/ENSG00000132436/ENSG00000124762/ENSG00000073756/ENSG00000143493/ENSG00000174775/ENSG00000005339/ENSG00000198668/ENSG00000078369/ENSG00000134001/ENSG00000175854/ENSG00000111247/ENSG00000069869/ENSG00000170242/ENSG00000146872/ENSG00000030110/ENSG00000171497/ENSG00000170734/ENSG00000178999/ENSG00000113456/ENSG00000100393…	58	ENSG00000104081/ENSG00000104332/ENSG00000105221/ENSG00000158290/ENSG00000141510/ENSG00000068001/ENSG00000167986/ENSG00000118046/ENSG00000170430/ENSG00000154059/ENSG00000164024/ENSG00000072042/ENSG00000181163/ENSG00000171552/ENSG00000181218/ENSG00000149311/ENSG00000152894/ENSG00000136997/ENSG00000154767/ENSG00000048028/ENSG00000258839/ENSG00000069275/ENSG00000164938/ENSG00000100968/ENSG00000012061…
BP	GO:0090559	regulation of membrane permeability	56/8175	72/14162	0.000284188248581841	0.0246491978863246	ENSG00000204389/ENSG00000175793/ENSG00000104081/ENSG00000090020/ENSG00000108179/ENSG00000181284/ENSG00000141682/ENSG00000125652/ENSG00000141510/ENSG00000158769/ENSG00000168610/ENSG00000170027/ENSG00000159399/ENSG00000169100/ENSG00000215012/ENSG00000171169/ENSG00000064655/ENSG00000171552/ENSG00000165943/ENSG00000088986/ENSG00000264364/ENSG00000173786/ENSG00000188763/ENSG00000005022/ENSG00000120910…	HSPA1A/SFN/BMF/SLC9A1/PPIF/TMEM102/PMAIP1/ALKBH7/TP53/F11R/STAT3/YWHAG/HK2/SLC25A6/RTL10/NAIF1/EYA2/BCL2L1/MOAP1/DYNLL1/DYNLL2/CNP/FZD9/SLC25A5/PPP3CC/BCL2L11/BCL2/BAK1/PPP1R13B/BLOC1S2/BNIP3L/RHOT1/TP53BP2/MTCH2/MUL1/HIP1R/ZNF205/ACAA2/ATP5IF1/TP73/YWHAQ/BAX/YWHAB/GSK3B/SLC35F6/NMT1/BAD/THEM4/TJP2/BNIP3/HEBP2/PDCD6IP/BID/E2F1/TFDP2/MPV17L	56	30	ENSG00000204389/ENSG00000175793/ENSG00000090020/ENSG00000108179/ENSG00000141682/ENSG00000170027/ENSG00000159399/ENSG00000171169/ENSG00000165943/ENSG00000088986/ENSG00000264364/ENSG00000120910/ENSG00000171791/ENSG00000030110/ENSG00000088808/ENSG00000196072/ENSG00000143514/ENSG00000090432/ENSG00000130787/ENSG00000122386/ENSG00000130770/ENSG00000134308/ENSG00000166913/ENSG00000136448/ENSG00000002330…	26	ENSG00000104081/ENSG00000181284/ENSG00000125652/ENSG00000141510/ENSG00000158769/ENSG00000168610/ENSG00000169100/ENSG00000215012/ENSG00000064655/ENSG00000171552/ENSG00000173786/ENSG00000188763/ENSG00000005022/ENSG00000153094/ENSG00000104765/ENSG00000126858/ENSG00000109919/ENSG00000167315/ENSG00000078900/ENSG00000087088/ENSG00000082701/ENSG00000213699/ENSG00000159445/ENSG00000101412/ENSG00000114126…
BP	GO:0031397	negative regulation of protein ubiquitination	99/8175	137/14162	0.000284632770049938	0.0246491978863246	ENSG00000204389/ENSG00000204388/ENSG00000086061/ENSG00000134057/ENSG00000117399/ENSG00000167693/ENSG00000092010/ENSG00000010704/ENSG00000240065/ENSG00000137486/ENSG00000175166/ENSG00000161057/ENSG00000164885/ENSG00000001084/ENSG00000175063/ENSG00000156970/ENSG00000187608/ENSG00000105974/ENSG00000164109/ENSG00000115233/ENSG00000141480/ENSG00000177868/ENSG00000013275/ENSG00000100302/ENSG00000170312…	HSPA1A/HSPA1B/DNAJA1/CCNB1/CDC20/NXN/PSME1/HFE/PSMB9/ARRB1/PSMD2/PSMC2/CDK5/GCLC/UBE2C/BUB1B/ISG15/CAV1/MAD2L1/PSMD14/ARRB2/SVBP/PSMC4/RASD2/CDK1/PSMC5/RPS3/PRKCG/TSPO/PSMC3/CHP1/PSMA7/RPL5/PSME2/TRIM39/PSMD3/SEM1/PRKCE/PSME3/PSMC1/FYN/PSMB7/SGTA/TNFAIP3/PSMD6/PSEN1/OGT/PSMA1/LIMK1/UBC/RPL23/PSMD12/PML/FBXO5/UBXN1/SUFU/SMAD7/PDCL3/PSMD4/RPS7/ANAPC11/CDC27/PSMB6/PSMB3/PSMA5/PSMC6/OTUB1/VPS28/PSMD1…	99	61	ENSG00000204389/ENSG00000204388/ENSG00000086061/ENSG00000134057/ENSG00000117399/ENSG00000175166/ENSG00000161057/ENSG00000001084/ENSG00000175063/ENSG00000156970/ENSG00000164109/ENSG00000115233/ENSG00000013275/ENSG00000170312/ENSG00000087191/ENSG00000165916/ENSG00000101182/ENSG00000204599/ENSG00000108344/ENSG00000127922/ENSG00000171132/ENSG00000131467/ENSG00000100764/ENSG00000010810/ENSG00000136930…	38	ENSG00000167693/ENSG00000092010/ENSG00000010704/ENSG00000240065/ENSG00000137486/ENSG00000164885/ENSG00000187608/ENSG00000105974/ENSG00000141480/ENSG00000177868/ENSG00000100302/ENSG00000149273/ENSG00000126583/ENSG00000100300/ENSG00000187446/ENSG00000122406/ENSG00000100911/ENSG00000106683/ENSG00000125691/ENSG00000140464/ENSG00000162191/ENSG00000107882/ENSG00000101665/ENSG00000115539/ENSG00000171863…
BP	GO:0010639	negative regulation of organelle organization	203/8175	301/14162	0.00029944300527451	0.0255388587377305	ENSG00000204389/ENSG00000186480/ENSG00000148180/ENSG00000134057/ENSG00000107960/ENSG00000145335/ENSG00000135476/ENSG00000012048/ENSG00000108179/ENSG00000158828/ENSG00000111875/ENSG00000094631/ENSG00000080986/ENSG00000100106/ENSG00000125746/ENSG00000160803/ENSG00000139437/ENSG00000178913/ENSG00000179820/ENSG00000166851/ENSG00000169679/ENSG00000077549/ENSG00000161681/ENSG00000108828/ENSG00000156970…	HSPA1A/INSIG1/GSN/CCNB1/STN1/SNCA/ESPL1/BRCA1/PPIF/PINK1/ASF1A/HDAC6/NDC80/TRIOBP/EML2/UBQLN4/TCHP/TAF7/MYADM/PLK1/BUB1/CAPZB/SHANK1/VAT1/BUB1B/ZW10/FEZ2/TMSB4X/MAD2L1/FKBP4/PIF1/ARRB2/FHOD3/ATRX/PCID2/PARP1/TWF2/TUBB4A/H3F3A/SPTBN4/SUPT6H/CARMIL2/LIG3/TSPO/ARHGEF2/TRIM37/LMNA/RBM14/ARPIN/CARMIL1/NME6/TTK/KATNB1/NPM1/BCL2L1/SMCR8/LIF/ESPN/ATM/MAPRE1/CLU/INPP5K/KDM5A/SIN3A/MET/PSMG2/FZD9/SPTBN2/GP…	203	105	ENSG00000204389/ENSG00000134057/ENSG00000135476/ENSG00000012048/ENSG00000108179/ENSG00000111875/ENSG00000080986/ENSG00000139437/ENSG00000178913/ENSG00000166851/ENSG00000169679/ENSG00000161681/ENSG00000156970/ENSG00000086827/ENSG00000164109/ENSG00000004478/ENSG00000140451/ENSG00000126226/ENSG00000109111/ENSG00000116584/ENSG00000239306/ENSG00000242498/ENSG00000172113/ENSG00000112742/ENSG00000140854…	98	ENSG00000186480/ENSG00000148180/ENSG00000107960/ENSG00000145335/ENSG00000158828/ENSG00000094631/ENSG00000100106/ENSG00000125746/ENSG00000160803/ENSG00000179820/ENSG00000077549/ENSG00000108828/ENSG00000171055/ENSG00000205542/ENSG00000141480/ENSG00000134775/ENSG00000085224/ENSG00000143799/ENSG00000247596/ENSG00000104833/ENSG00000163041/ENSG00000160460/ENSG00000159753/ENSG00000005156/ENSG00000100300…
BP	GO:0000086	G2/M transition of mitotic cell cycle	159/8175	231/14162	0.000304530944930056	0.0255851446121087	ENSG00000080824/ENSG00000134057/ENSG00000092010/ENSG00000110092/ENSG00000240065/ENSG00000087586/ENSG00000101224/ENSG00000088325/ENSG00000164045/ENSG00000111206/ENSG00000139289/ENSG00000165304/ENSG00000161692/ENSG00000175166/ENSG00000166851/ENSG00000161057/ENSG00000101004/ENSG00000145386/ENSG00000140525/ENSG00000124762/ENSG00000170027/ENSG00000126001/ENSG00000158402/ENSG00000107872/ENSG00000188229…	HSP90AA1/CCNB1/PSME1/CCND1/PSMB9/AURKA/CDC25B/TPX2/CDC25A/FOXM1/PHLDA1/MELK/DBF4B/PSMD2/PLK1/PSMC2/NINL/CCNA2/FANCI/CDKN1A/YWHAG/CEP250/CDC25C/FBXL15/TUBB4B/PSMD14/MUS81/RINT1/KIF14/SMARCD3/PSMC4/CCNB2/CDK1/PSMC5/TUBB4A/MTA3/TICRR/TUBA1A/BORA/CEP164/CUL1/PSMC3/PAFAH1B1/PSMA7/PSME2/FOXO4/MIIP/FOXN3/PSMD3/SEM1/ALMS1/CDK14/DYNLL1/ATM/PPP1CB/MAPRE1/AJUBA/DCTN3/SFI1/CIT/MNAT1/PSME3/SIN3A/HAUS4/FHL1/HA…	159	106	ENSG00000080824/ENSG00000134057/ENSG00000087586/ENSG00000088325/ENSG00000164045/ENSG00000111206/ENSG00000165304/ENSG00000161692/ENSG00000175166/ENSG00000166851/ENSG00000161057/ENSG00000145386/ENSG00000140525/ENSG00000124762/ENSG00000170027/ENSG00000158402/ENSG00000188229/ENSG00000115233/ENSG00000172732/ENSG00000135249/ENSG00000118193/ENSG00000013275/ENSG00000157456/ENSG00000170312/ENSG00000087191…	53	ENSG00000092010/ENSG00000110092/ENSG00000240065/ENSG00000101224/ENSG00000139289/ENSG00000101004/ENSG00000126001/ENSG00000107872/ENSG00000082014/ENSG00000104833/ENSG00000057935/ENSG00000167552/ENSG00000100911/ENSG00000184481/ENSG00000116691/ENSG00000053254/ENSG00000116127/ENSG00000149311/ENSG00000213639/ENSG00000198089/ENSG00000169375/ENSG00000092036/ENSG00000022267/ENSG00000103769/ENSG00000145604…
BP	GO:1901796	regulation of signal transduction by p53 class mediator	115/8175	162/14162	0.000313891540780986	0.0259837571037672	ENSG00000148677/ENSG00000087586/ENSG00000131791/ENSG00000088325/ENSG00000012048/ENSG00000143479/ENSG00000064393/ENSG00000116254/ENSG00000141682/ENSG00000178913/ENSG00000141510/ENSG00000185386/ENSG00000164885/ENSG00000149136/ENSG00000174371/ENSG00000108654/ENSG00000170004/ENSG00000100462/ENSG00000163132/ENSG00000172530/ENSG00000026508/ENSG00000183955/ENSG00000118046/ENSG00000196591/ENSG00000204371…	ANKRD1/AURKA/PRKAB2/TPX2/BRCA1/DYRK3/HIPK2/CHD5/PMAIP1/TAF7/TP53/MAPK11/CDK5/SSRP1/EXO1/DDX5/CHD3/PRMT5/MSX1/BANP/CD44/KMT5A/STK11/HDAC2/EHMT2/PRKAB1/HDAC1/RNF34/PHF20/TOP3A/RRN3/ATM/RFFL/TAF13/PTTG1IP/PRKAG2/TAF9/ZNF385A/PPP1R13B/RPA2/HEXIM1/PPP1R13L/TTC5/RFC4/CDK5R1/AURKB/TP53INP1/SPRED2/TP53RK/UBC/TP53BP2/RAD1/BRPF1/EP300/RFC5/RFC3/MAPK14/RPL23/PLK3/PML/SNAI1/NUAK1/PRKAA1/RHNO1/RPS7/TAF9B/RAD9…	115	72	ENSG00000148677/ENSG00000087586/ENSG00000131791/ENSG00000088325/ENSG00000012048/ENSG00000143479/ENSG00000064393/ENSG00000141682/ENSG00000178913/ENSG00000149136/ENSG00000174371/ENSG00000108654/ENSG00000100462/ENSG00000163132/ENSG00000172530/ENSG00000183955/ENSG00000111725/ENSG00000170633/ENSG00000177302/ENSG00000085721/ENSG00000092871/ENSG00000197780/ENSG00000183255/ENSG00000273841/ENSG00000088808…	43	ENSG00000116254/ENSG00000141510/ENSG00000185386/ENSG00000164885/ENSG00000170004/ENSG00000026508/ENSG00000118046/ENSG00000196591/ENSG00000204371/ENSG00000116478/ENSG00000025293/ENSG00000149311/ENSG00000106617/ENSG00000161642/ENSG00000104881/ENSG00000176749/ENSG00000164938/ENSG00000125691/ENSG00000140464/ENSG00000074590/ENSG00000132356/ENSG00000171863/ENSG00000142208/ENSG00000048392/ENSG00000181090…
BP	GO:0031398	positive regulation of protein ubiquitination	127/8175	181/14162	0.000348171118495468	0.0284036989276955	ENSG00000134057/ENSG00000117399/ENSG00000092010/ENSG00000240065/ENSG00000137486/ENSG00000101255/ENSG00000044574/ENSG00000012048/ENSG00000158828/ENSG00000176170/ENSG00000175166/ENSG00000166851/ENSG00000161057/ENSG00000140525/ENSG00000108106/ENSG00000175063/ENSG00000156970/ENSG00000105974/ENSG00000164109/ENSG00000115233/ENSG00000141480/ENSG00000013275/ENSG00000170312/ENSG00000087191/ENSG00000138069…	CCNB1/CDC20/PSME1/PSMB9/ARRB1/TRIB3/HSPA5/BRCA1/PINK1/SPHK1/PSMD2/PLK1/PSMC2/FANCI/UBE2S/UBE2C/BUB1B/CAV1/MAD2L1/PSMD14/ARRB2/PSMC4/CDK1/PSMC5/RAB1A/AMER1/STUB1/FKBP1A/CUL1/PSMC3/PSMA7/PSME2/MTA1/PSMD3/RNF111/SEM1/CLU/PTTG1IP/PSME3/ARRDC3/PSMC1/DCUN1D5/BIRC3/SKP2/CDK9/BCL10/BIRC2/PSMB7/ARRDC4/PSMD6/UBQLN1/PSMA1/UBC/CTR9/PELI1/COMMD1/PSMD12/FBXW7/FBXO5/TRAF6/SMAD7/TSPYL5/PSMD4/CENPS/ANAPC11/CDC27/…	127	94	ENSG00000134057/ENSG00000117399/ENSG00000101255/ENSG00000044574/ENSG00000012048/ENSG00000176170/ENSG00000175166/ENSG00000166851/ENSG00000161057/ENSG00000140525/ENSG00000108106/ENSG00000175063/ENSG00000156970/ENSG00000164109/ENSG00000115233/ENSG00000013275/ENSG00000170312/ENSG00000087191/ENSG00000138069/ENSG00000055130/ENSG00000165916/ENSG00000101182/ENSG00000108344/ENSG00000157450/ENSG00000127922…	33	ENSG00000092010/ENSG00000240065/ENSG00000137486/ENSG00000158828/ENSG00000105974/ENSG00000141480/ENSG00000184675/ENSG00000103266/ENSG00000088832/ENSG00000100911/ENSG00000182979/ENSG00000023445/ENSG00000145604/ENSG00000136807/ENSG00000140450/ENSG00000101665/ENSG00000141552/ENSG00000167196/ENSG00000103126/ENSG00000185345/ENSG00000162946/ENSG00000040633/ENSG00000204264/ENSG00000095261/ENSG00000170881…
BP	GO:0015980	energy derivation by oxidation of organic compounds	165/8175	241/14162	0.000355895778842628	0.0286191048443594	ENSG00000134057/ENSG00000131459/ENSG00000152556/ENSG00000145335/ENSG00000168291/ENSG00000170955/ENSG00000100994/ENSG00000100504/ENSG00000158828/ENSG00000182054/ENSG00000172340/ENSG00000155463/ENSG00000105221/ENSG00000151376/ENSG00000131871/ENSG00000142611/ENSG00000213619/ENSG00000105953/ENSG00000121691/ENSG00000171298/ENSG00000073578/ENSG00000126602/ENSG00000136521/ENSG00000072778/ENSG00000132382…	CCNB1/GFPT2/PFKM/SNCA/PDHB/CAVIN3/PYGB/PYGL/PINK1/IDH2/SUCLG2/OXA1L/AKT2/ME3/SELENOS/PRDM16/NDUFS3/OGDH/CAT/GAA/SDHA/TRAP1/NDUFB5/ACADVL/MYBBP1A/NDUFS2/SIRT3/D2HGDH/PPP1R3B/CDK1/STK40/UQCRC1/IRS1/NOA1/PHKA2/NDUFA1/ETFB/ENPP1/GYS1/DHTKD1/MDH2/GYG2/MTFR2/LEPR/ACO1/PPP1CB/COX5A/CALM1/INPP5K/NDUFB10/NDUFA10/COX15/GYG1/SDHB/PHLDA2/UQCRC2/NDUFS1/PRKAG2/NDUFA12/DLAT/MYC/NDUFA13/GFPT1/CS/HIF1A/PDHA1/CYCS…	165	54	ENSG00000134057/ENSG00000131459/ENSG00000170955/ENSG00000131871/ENSG00000142611/ENSG00000072778/ENSG00000170312/ENSG00000196182/ENSG00000125356/ENSG00000146410/ENSG00000198668/ENSG00000132376/ENSG00000163754/ENSG00000184752/ENSG00000186010/ENSG00000198380/ENSG00000172115/ENSG00000215251/ENSG00000109390/ENSG00000168275/ENSG00000150991/ENSG00000160014/ENSG00000102125/ENSG00000118804/ENSG00000119013…	111	ENSG00000152556/ENSG00000145335/ENSG00000168291/ENSG00000100994/ENSG00000100504/ENSG00000158828/ENSG00000182054/ENSG00000172340/ENSG00000155463/ENSG00000105221/ENSG00000151376/ENSG00000213619/ENSG00000105953/ENSG00000121691/ENSG00000171298/ENSG00000073578/ENSG00000126602/ENSG00000136521/ENSG00000132382/ENSG00000158864/ENSG00000142082/ENSG00000180902/ENSG00000173281/ENSG00000010256/ENSG00000169047…
BP	GO:0006446	regulation of translational initiation	53/8175	68/14162	0.000375100819725513	0.029225880448697	ENSG00000100664/ENSG00000063046/ENSG00000087074/ENSG00000086232/ENSG00000106211/ENSG00000079785/ENSG00000114784/ENSG00000102580/ENSG00000154059/ENSG00000181163/ENSG00000173812/ENSG00000134001/ENSG00000165819/ENSG00000114867/ENSG00000142541/ENSG00000131759/ENSG00000120727/ENSG00000183655/ENSG00000271503/ENSG00000085760/ENSG00000147677/ENSG00000110321/ENSG00000149658/ENSG00000104408/ENSG00000119718…	EIF5/EIF4B/PPP1R15A/EIF2AK1/HSPB1/DDX1/EIF1B/DNAJC3/IMPACT/NPM1/EIF1/EIF2S1/METTL3/EIF4G1/RPL13A/RARA/PAIP2/KLHL25/CCL5/MTIF2/EIF3H/EIF4G2/YTHDF1/EIF3E/EIF2B2/POLR2G/EIF2B5/C8orf88/PAIP2B/EIF2AK4/POLR2D/RPS6KB1/FMR1/EIF5B/TPR/EIF2AK3/RXRA/NCK2/NCBP2/ALKBH1/BANK1/CTIF/EIF2B3/PPP1R15B/EIF4G3/UHMK1/EIF3K/NCBP1/CDC123/GLE1/ATF4/EIF4H/EIF2B4	53	31	ENSG00000100664/ENSG00000087074/ENSG00000106211/ENSG00000079785/ENSG00000114784/ENSG00000102580/ENSG00000173812/ENSG00000134001/ENSG00000165819/ENSG00000114867/ENSG00000120727/ENSG00000183655/ENSG00000085760/ENSG00000110321/ENSG00000149658/ENSG00000119718/ENSG00000145191/ENSG00000253250/ENSG00000144231/ENSG00000172071/ENSG00000071051/ENSG00000114503/ENSG00000100601/ENSG00000070785/ENSG00000158615…	22	ENSG00000063046/ENSG00000086232/ENSG00000154059/ENSG00000181163/ENSG00000142541/ENSG00000131759/ENSG00000271503/ENSG00000147677/ENSG00000104408/ENSG00000168002/ENSG00000124374/ENSG00000128829/ENSG00000108443/ENSG00000102081/ENSG00000158417/ENSG00000047410/ENSG00000186350/ENSG00000153064/ENSG00000134030/ENSG00000075151/ENSG00000178982/ENSG00000119392
BP	GO:0046902	regulation of mitochondrial membrane permeability	53/8175	68/14162	0.000375100819725513	0.029225880448697	ENSG00000204389/ENSG00000175793/ENSG00000104081/ENSG00000090020/ENSG00000108179/ENSG00000181284/ENSG00000141682/ENSG00000125652/ENSG00000141510/ENSG00000168610/ENSG00000170027/ENSG00000159399/ENSG00000169100/ENSG00000215012/ENSG00000171169/ENSG00000064655/ENSG00000171552/ENSG00000165943/ENSG00000088986/ENSG00000264364/ENSG00000173786/ENSG00000188763/ENSG00000005022/ENSG00000120910/ENSG00000153094…	HSPA1A/SFN/BMF/SLC9A1/PPIF/TMEM102/PMAIP1/ALKBH7/TP53/STAT3/YWHAG/HK2/SLC25A6/RTL10/NAIF1/EYA2/BCL2L1/MOAP1/DYNLL1/DYNLL2/CNP/FZD9/SLC25A5/PPP3CC/BCL2L11/BCL2/BAK1/PPP1R13B/BLOC1S2/BNIP3L/RHOT1/TP53BP2/MTCH2/MUL1/HIP1R/ZNF205/ACAA2/ATP5IF1/TP73/YWHAQ/BAX/YWHAB/GSK3B/SLC35F6/NMT1/BAD/THEM4/BNIP3/HEBP2/BID/E2F1/TFDP2/MPV17L	53	28	ENSG00000204389/ENSG00000175793/ENSG00000090020/ENSG00000108179/ENSG00000141682/ENSG00000170027/ENSG00000159399/ENSG00000171169/ENSG00000165943/ENSG00000088986/ENSG00000264364/ENSG00000120910/ENSG00000171791/ENSG00000030110/ENSG00000088808/ENSG00000196072/ENSG00000143514/ENSG00000090432/ENSG00000130787/ENSG00000122386/ENSG00000130770/ENSG00000134308/ENSG00000166913/ENSG00000136448/ENSG00000002330…	25	ENSG00000104081/ENSG00000181284/ENSG00000125652/ENSG00000141510/ENSG00000168610/ENSG00000169100/ENSG00000215012/ENSG00000064655/ENSG00000171552/ENSG00000173786/ENSG00000188763/ENSG00000005022/ENSG00000153094/ENSG00000104765/ENSG00000126858/ENSG00000109919/ENSG00000167315/ENSG00000078900/ENSG00000087088/ENSG00000082701/ENSG00000213699/ENSG00000159445/ENSG00000101412/ENSG00000114126/ENSG00000156968
BP	GO:0009896	positive regulation of catabolic process	262/8175	397/14162	0.000382832758956884	0.029225880448697	ENSG00000100292/ENSG00000204389/ENSG00000186815/ENSG00000134057/ENSG00000117399/ENSG00000130203/ENSG00000137642/ENSG00000178381/ENSG00000092010/ENSG00000130766/ENSG00000240065/ENSG00000087586/ENSG00000101255/ENSG00000145335/ENSG00000102882/ENSG00000158828/ENSG00000094631/ENSG00000125398/ENSG00000114771/ENSG00000102096/ENSG00000239697/ENSG00000105221/ENSG00000158290/ENSG00000102048/ENSG00000175166…	HMOX1/HSPA1A/TPCN1/CCNB1/CDC20/APOE/SORL1/ZFAND2A/PSME1/SESN2/PSMB9/AURKA/TRIB3/SNCA/MAPK3/PINK1/HDAC6/SOX9/AADAC/PIM2/TNFSF12/AKT2/CUL4B/ASB9/PSMD2/PLK1/ZFP36L1/PSMC2/HERPUD1/SEC22B/RAD23A/GCLC/UBE2C/PIP4K2B/PLEKHF1/BUB1B/CDC37/HK2/PACSIN3/CSNK1A1/CAV1/UPF1/MAD2L1/TNFRSF1B/PSMD14/ABHD5/RHBDD3/CDKN1B/NANOS1/PSMC4/SH3BP4/STK11/CTSC/CDK1/PSMC5/IRS1/HNRNPR/AMER1/STUB1/MTDH/EDEM1/EPM2A/SUMO2/RALB/CNO…	262	146	ENSG00000100292/ENSG00000204389/ENSG00000134057/ENSG00000117399/ENSG00000178381/ENSG00000130766/ENSG00000087586/ENSG00000101255/ENSG00000114771/ENSG00000175166/ENSG00000166851/ENSG00000161057/ENSG00000051108/ENSG00000265808/ENSG00000001084/ENSG00000175063/ENSG00000156970/ENSG00000105401/ENSG00000159399/ENSG00000113712/ENSG00000005007/ENSG00000164109/ENSG00000115233/ENSG00000011198/ENSG00000100263…	116	ENSG00000186815/ENSG00000130203/ENSG00000137642/ENSG00000092010/ENSG00000240065/ENSG00000145335/ENSG00000102882/ENSG00000158828/ENSG00000094631/ENSG00000125398/ENSG00000102096/ENSG00000239697/ENSG00000105221/ENSG00000158290/ENSG00000102048/ENSG00000185650/ENSG00000179262/ENSG00000276293/ENSG00000166289/ENSG00000165912/ENSG00000105974/ENSG00000028137/ENSG00000188613/ENSG00000130147/ENSG00000118046…
BP	GO:0016126	sterol biosynthetic process	42/8175	52/14162	0.000384209478273863	0.029225880448697	ENSG00000172893/ENSG00000131473/ENSG00000167508/ENSG00000052802/ENSG00000160752/ENSG00000072310/ENSG00000160285/ENSG00000120437/ENSG00000186480/ENSG00000149809/ENSG00000112972/ENSG00000067064/ENSG00000113161/ENSG00000079459/ENSG00000133935/ENSG00000104549/ENSG00000130203/ENSG00000147155/ENSG00000116133/ENSG00000160211/ENSG00000132196/ENSG00000152904/ENSG00000160179/ENSG00000147383/ENSG00000142168…	DHCR7/ACLY/MVD/MSMO1/FDPS/SREBF1/LSS/ACAT2/INSIG1/TM7SF2/HMGCS1/IDI1/HMGCR/FDFT1/ERG28/SQLE/APOE/EBP/DHCR24/G6PD/HSD17B7/GGPS1/ABCG1/NSDHL/SOD1/SC5D/CNBP/MVK/ARV1/PRKAG2/SCAP/SEC14L2/ERLIN1/PRKAA1/CYP51A1/ACAA2/LBR/CYB5R3/ERLIN2/CYB5R2/INSIG2/CYB5R1	42	8	ENSG00000142168/ENSG00000169714/ENSG00000173409/ENSG00000107566/ENSG00000143815/ENSG00000147475/ENSG00000166394/ENSG00000159348	34	ENSG00000172893/ENSG00000131473/ENSG00000167508/ENSG00000052802/ENSG00000160752/ENSG00000072310/ENSG00000160285/ENSG00000120437/ENSG00000186480/ENSG00000149809/ENSG00000112972/ENSG00000067064/ENSG00000113161/ENSG00000079459/ENSG00000133935/ENSG00000104549/ENSG00000130203/ENSG00000147155/ENSG00000116133/ENSG00000160211/ENSG00000132196/ENSG00000152904/ENSG00000160179/ENSG00000147383/ENSG00000109929…
BP	GO:0010972	negative regulation of G2/M transition of mitotic cell cycle	63/8175	83/14162	0.00041135765130588	0.0308737629226773	ENSG00000092010/ENSG00000240065/ENSG00000087586/ENSG00000175166/ENSG00000161057/ENSG00000140525/ENSG00000115233/ENSG00000172732/ENSG00000135249/ENSG00000013275/ENSG00000170312/ENSG00000087191/ENSG00000140534/ENSG00000055130/ENSG00000165916/ENSG00000101182/ENSG00000100911/ENSG00000184481/ENSG00000116691/ENSG00000053254/ENSG00000108344/ENSG00000127922/ENSG00000149311/ENSG00000131467/ENSG00000022267…	PSME1/PSMB9/AURKA/PSMD2/PSMC2/FANCI/PSMD14/MUS81/RINT1/PSMC4/CDK1/PSMC5/TICRR/CUL1/PSMC3/PSMA7/PSME2/FOXO4/MIIP/FOXN3/PSMD3/SEM1/ATM/PSME3/FHL1/PSMC1/USP47/PSMB7/CLSPN/PSMD6/LTO1/PSMA1/UBC/PSMD12/PSMD4/PSMB6/PSMB3/PSMA5/PSMC6/TOPBP1/PSMD13/TAOK3/SKP1/BLM/GPR132/MRNIP/UBB/RAD17/PSMB1/PSMB8/PSMD7/PSMB2/NBN/PSMD5/PSMA3/PSMD1/MRE11/HUS1/RBX1/PSMD8/HUS1B/CDK5RAP3/PSMA6	63	47	ENSG00000087586/ENSG00000175166/ENSG00000161057/ENSG00000140525/ENSG00000115233/ENSG00000172732/ENSG00000135249/ENSG00000013275/ENSG00000170312/ENSG00000087191/ENSG00000140534/ENSG00000055130/ENSG00000165916/ENSG00000101182/ENSG00000108344/ENSG00000127922/ENSG00000131467/ENSG00000100764/ENSG00000170242/ENSG00000136930/ENSG00000092853/ENSG00000163636/ENSG00000149716/ENSG00000129084/ENSG00000150991…	16	ENSG00000092010/ENSG00000240065/ENSG00000100911/ENSG00000184481/ENSG00000116691/ENSG00000053254/ENSG00000149311/ENSG00000022267/ENSG00000135090/ENSG00000183484/ENSG00000152942/ENSG00000204264/ENSG00000104320/ENSG00000095261/ENSG00000020922/ENSG00000108465
BP	GO:2001242	regulation of intrinsic apoptotic signaling pathway	101/8175	141/14162	0.000421317379653223	0.0312052043429999	ENSG00000204389/ENSG00000086061/ENSG00000104081/ENSG00000129355/ENSG00000175197/ENSG00000116560/ENSG00000108179/ENSG00000158828/ENSG00000112096/ENSG00000083799/ENSG00000139644/ENSG00000106211/ENSG00000141682/ENSG00000120694/ENSG00000132436/ENSG00000141510/ENSG00000131871/ENSG00000051108/ENSG00000213619/ENSG00000107175/ENSG00000149428/ENSG00000011422/ENSG00000166289/ENSG00000073756/ENSG00000185624…	HSPA1A/DNAJA1/BMF/CDKN2D/DDIT3/SFPQ/PPIF/PINK1/SOD2/CYLD/TMBIM6/HSPB1/PMAIP1/HSPH1/FIGNL1/TP53/SELENOS/HERPUD1/NDUFS3/CREB3/HYOU1/PLAUR/PLEKHF1/PTGS2/P4HB/PRKRA/CAV1/TRAP1/SOD1/PARP1/MSX1/CD44/SYVN1/RPS3/SKIL/ARHGEF2/RRN3/BCL2L1/YBX3/PIAS4/SLC9A3R1/CLU/HTRA2/PTTG1IP/GPX1/OPA1/NDUFA13/BCL2L11/TAF9/HIF1A/NONO/ZNF385A/BCL2/USP47/BCAP31/MAGEA3/SPOP/UBQLN1/GSDME/VDAC2/MTCH2/ERP29/PLAGL2/FBXW7/SNAI1/RP…	101	56	ENSG00000204389/ENSG00000086061/ENSG00000175197/ENSG00000116560/ENSG00000108179/ENSG00000083799/ENSG00000139644/ENSG00000106211/ENSG00000141682/ENSG00000120694/ENSG00000132436/ENSG00000131871/ENSG00000051108/ENSG00000107175/ENSG00000149428/ENSG00000011422/ENSG00000073756/ENSG00000185624/ENSG00000142168/ENSG00000163132/ENSG00000162298/ENSG00000116584/ENSG00000085721/ENSG00000060138/ENSG00000120885…	45	ENSG00000104081/ENSG00000129355/ENSG00000158828/ENSG00000112096/ENSG00000141510/ENSG00000213619/ENSG00000166289/ENSG00000180228/ENSG00000105974/ENSG00000126602/ENSG00000143799/ENSG00000026508/ENSG00000149273/ENSG00000136603/ENSG00000171552/ENSG00000105229/ENSG00000109062/ENSG00000115317/ENSG00000198836/ENSG00000153094/ENSG00000100644/ENSG00000147140/ENSG00000161642/ENSG00000105928/ENSG00000109919…
BP	GO:0006085	acetyl-CoA biosynthetic process	18/8175	19/14162	0.00043307602323623	0.0314904130019029	ENSG00000131473/ENSG00000131069/ENSG00000168291/ENSG00000172840/ENSG00000075239/ENSG00000004799/ENSG00000005882/ENSG00000143158/ENSG00000060762/ENSG00000150768/ENSG00000067992/ENSG00000131828/ENSG00000091140/ENSG00000164951/ENSG00000110435/ENSG00000154930/ENSG00000152256/ENSG00000090857	ACLY/ACSS2/PDHB/PDP2/ACAT1/PDK4/PDK2/MPC2/MPC1/DLAT/PDK3/PDHA1/DLD/PDP1/PDHX/ACSS1/PDK1/PDPR	18	3	ENSG00000060762/ENSG00000154930/ENSG00000090857	15	ENSG00000131473/ENSG00000131069/ENSG00000168291/ENSG00000172840/ENSG00000075239/ENSG00000004799/ENSG00000005882/ENSG00000143158/ENSG00000150768/ENSG00000067992/ENSG00000131828/ENSG00000091140/ENSG00000164951/ENSG00000110435/ENSG00000152256
BP	GO:1903362	regulation of cellular protein catabolic process	174/8175	256/14162	0.000438377151198779	0.0314904130019029	ENSG00000204389/ENSG00000134057/ENSG00000117399/ENSG00000130203/ENSG00000178381/ENSG00000092010/ENSG00000010704/ENSG00000240065/ENSG00000087586/ENSG00000101255/ENSG00000158828/ENSG00000146535/ENSG00000168078/ENSG00000160803/ENSG00000175166/ENSG00000166851/ENSG00000161057/ENSG00000051108/ENSG00000179262/ENSG00000001084/ENSG00000175063/ENSG00000156970/ENSG00000113712/ENSG00000105974/ENSG00000164109…	HSPA1A/CCNB1/CDC20/APOE/ZFAND2A/PSME1/HFE/PSMB9/AURKA/TRIB3/PINK1/GNA12/PBK/UBQLN4/PSMD2/PLK1/PSMC2/HERPUD1/RAD23A/GCLC/UBE2C/BUB1B/CSNK1A1/CAV1/MAD2L1/PSMD14/HSP90AB1/PSMC4/CTSC/CDK1/PSMC5/AMER1/STUB1/SUMO2/PRKCG/CUL1/PSMC3/MSN/PSMA7/KEAP1/RNF19A/RPL5/PSME2/TRIM39/PSMD3/TRIB2/SEM1/CLU/RNF114/NUDT15/PTTG1IP/PSME3/GBA/WAC/DAB2/GPX1/PSMC1/DAB2IP/DDRGK1/TAF9/BCAP31/TLK2/CD81/PSMB7/SGTA/TNFAIP3/LAMP3…	174	107	ENSG00000204389/ENSG00000134057/ENSG00000117399/ENSG00000178381/ENSG00000087586/ENSG00000101255/ENSG00000168078/ENSG00000175166/ENSG00000166851/ENSG00000161057/ENSG00000051108/ENSG00000001084/ENSG00000175063/ENSG00000156970/ENSG00000113712/ENSG00000164109/ENSG00000115233/ENSG00000096384/ENSG00000013275/ENSG00000170312/ENSG00000087191/ENSG00000055130/ENSG00000165916/ENSG00000147065/ENSG00000101182…	67	ENSG00000130203/ENSG00000092010/ENSG00000010704/ENSG00000240065/ENSG00000158828/ENSG00000146535/ENSG00000160803/ENSG00000179262/ENSG00000105974/ENSG00000109861/ENSG00000184675/ENSG00000103266/ENSG00000188612/ENSG00000126583/ENSG00000122406/ENSG00000100911/ENSG00000071575/ENSG00000177628/ENSG00000110651/ENSG00000151692/ENSG00000140564/ENSG00000125691/ENSG00000158717/ENSG00000140464/ENSG00000162191…
BP	GO:0006888	ER to Golgi vesicle-mediated transport	117/8175	166/14162	0.000441951079614555	0.0314904130019029	ENSG00000186480/ENSG00000113719/ENSG00000137642/ENSG00000007255/ENSG00000158623/ENSG00000144043/ENSG00000184500/ENSG00000108433/ENSG00000180398/ENSG00000143771/ENSG00000183087/ENSG00000138073/ENSG00000150961/ENSG00000265808/ENSG00000107862/ENSG00000152700/ENSG00000166847/ENSG00000149428/ENSG00000168374/ENSG00000086827/ENSG00000135249/ENSG00000176986/ENSG00000109861/ENSG00000114270/ENSG00000101310…	INSIG1/ERGIC1/SORL1/TRAPPC6A/COPG2/TEX261/PROS1/GOSR2/MCFD2/CNIH4/GAS6/PREB/SEC24D/SEC22B/GBF1/SAR1B/DCTN5/HYOU1/ARF4/ZW10/RINT1/SEC24C/CTSC/COL7A1/SEC23B/COPA/RAB1A/CD59/SPTBN4/RANGRF/LMF1/TRAPPC9/TFG/VTI1B/STX18/ANK1/TMED2/CNIH1/NRBP1/DYNLL1/LMAN2L/DCTN3/SPAST/TRAPPC6B/COG6/YIPF5/DYNLL2/AC009041.2/SPTBN2/SEC13/NRBP2/COPB2/MIA2/VAPB/DDHD2/TGFA/BCAP31/VTI1A/YIF1A/CREB3L2/YKT6/ARFGAP1/SEC31A/KDELR…	117	76	ENSG00000144043/ENSG00000108433/ENSG00000180398/ENSG00000143771/ENSG00000138073/ENSG00000150961/ENSG00000265808/ENSG00000107862/ENSG00000152700/ENSG00000166847/ENSG00000149428/ENSG00000168374/ENSG00000086827/ENSG00000135249/ENSG00000176986/ENSG00000101310/ENSG00000122218/ENSG00000138069/ENSG00000108961/ENSG00000114354/ENSG00000100568/ENSG00000168818/ENSG00000086598/ENSG00000100528/ENSG00000115216…	41	ENSG00000186480/ENSG00000113719/ENSG00000137642/ENSG00000007255/ENSG00000158623/ENSG00000184500/ENSG00000183087/ENSG00000109861/ENSG00000114270/ENSG00000085063/ENSG00000160460/ENSG00000103227/ENSG00000167632/ENSG00000029534/ENSG00000021574/ENSG00000133103/ENSG00000260807/ENSG00000185189/ENSG00000085788/ENSG00000174851/ENSG00000105438/ENSG00000105063/ENSG00000036257/ENSG00000151150/ENSG00000168434…
BP	GO:0006086	acetyl-CoA biosynthetic process from pyruvate	14/8175	14/14162	0.000453982274163132	0.0318396125943793	ENSG00000168291/ENSG00000172840/ENSG00000004799/ENSG00000005882/ENSG00000143158/ENSG00000060762/ENSG00000150768/ENSG00000067992/ENSG00000131828/ENSG00000091140/ENSG00000164951/ENSG00000110435/ENSG00000152256/ENSG00000090857	PDHB/PDP2/PDK4/PDK2/MPC2/MPC1/DLAT/PDK3/PDHA1/DLD/PDP1/PDHX/PDK1/PDPR	14	2	ENSG00000060762/ENSG00000090857	12	ENSG00000168291/ENSG00000172840/ENSG00000004799/ENSG00000005882/ENSG00000143158/ENSG00000150768/ENSG00000067992/ENSG00000131828/ENSG00000091140/ENSG00000164951/ENSG00000110435/ENSG00000152256
BP	GO:0001933	negative regulation of protein phosphorylation	243/8175	367/14162	0.000458164615410326	0.0318396125943793	ENSG00000113161/ENSG00000164251/ENSG00000124225/ENSG00000162337/ENSG00000175793/ENSG00000135842/ENSG00000086061/ENSG00000134057/ENSG00000162772/ENSG00000130203/ENSG00000140105/ENSG00000129355/ENSG00000137642/ENSG00000172053/ENSG00000110172/ENSG00000137486/ENSG00000116717/ENSG00000183691/ENSG00000101255/ENSG00000152642/ENSG00000137834/ENSG00000145335/ENSG00000087074/ENSG00000111206/ENSG00000126259…	HMGCR/F2RL1/PMEPA1/LRP5/SFN/FAM129A/DNAJA1/CCNB1/ATF3/APOE/WARS/CDKN2D/SORL1/QARS/CHORDC1/ARRB1/GADD45A/NOG/TRIB3/GPD1L/SMAD6/SNCA/PPP1R15A/FOXM1/KIRREL2/WWTR1/PARD6A/SFRP1/PINK1/PBK/PER1/DUSP5/PRNP/HSPB1/HSPH1/TAF7/MYADM/PLK1/DUSP16/LRRC3/NDRG2/DEPTOR/CDKN1A/DAG1/YWHAG/FKBP8/IGFBP3/HYAL2/SPRY4/PTPRJ/SOCS3/CAV1/FLRT2/PTPN6/ARRB2/WNK2/GPRC5A/CDKN1B/DNAJC3/SIRT3/ERRFI1/CORO1C/TARDBP/TFAP4/HHEX/IGBP…	243	117	ENSG00000175793/ENSG00000135842/ENSG00000086061/ENSG00000134057/ENSG00000162772/ENSG00000140105/ENSG00000110172/ENSG00000116717/ENSG00000101255/ENSG00000087074/ENSG00000111206/ENSG00000168078/ENSG00000138166/ENSG00000171867/ENSG00000106211/ENSG00000120694/ENSG00000178913/ENSG00000166851/ENSG00000111266/ENSG00000124762/ENSG00000170027/ENSG00000146674/ENSG00000185070/ENSG00000013588/ENSG00000111276…	126	ENSG00000113161/ENSG00000164251/ENSG00000124225/ENSG00000162337/ENSG00000130203/ENSG00000129355/ENSG00000137642/ENSG00000172053/ENSG00000137486/ENSG00000183691/ENSG00000152642/ENSG00000137834/ENSG00000145335/ENSG00000126259/ENSG00000018408/ENSG00000102981/ENSG00000104332/ENSG00000158828/ENSG00000179094/ENSG00000179820/ENSG00000160233/ENSG00000165795/ENSG00000155792/ENSG00000173402/ENSG00000105701…
BP	GO:0042594	response to starvation	104/8175	146/14162	0.000486603301859948	0.033403536416703	ENSG00000072310/ENSG00000198911/ENSG00000162772/ENSG00000175567/ENSG00000010704/ENSG00000175197/ENSG00000044574/ENSG00000149485/ENSG00000109971/ENSG00000104332/ENSG00000102882/ENSG00000141682/ENSG00000183087/ENSG00000118162/ENSG00000113742/ENSG00000101460/ENSG00000141510/ENSG00000147804/ENSG00000185340/ENSG00000183696/ENSG00000124762/ENSG00000131374/ENSG00000075239/ENSG00000162552/ENSG00000132382…	SREBF1/SREBF2/ATF3/UCP2/HFE/DDIT3/HSPA5/FADS1/HSPA8/SFRP1/MAPK3/PMAIP1/GAS6/KPTN/CPEB4/MAP1LC3A/TP53/SLC39A4/GAS2L1/UPP1/CDKN1A/TBC1D5/ACAT1/WNT4/MYBBP1A/C12orf66/BMPR2/SLC38A2/EHMT2/PIK3C2B/RALB/IMPACT/PDK4/SRD5A1/ULK1/DHODH/HMGCL/TBL2/KIAA1324/RRAGB/HNRNPL/EIF2S1/SH3GLB1/GBA/ZFP36/MIOS/DEPDC5/BCL2/SEH1L/DAP/RRAGD/ADM/WDR59/LRP11/OXCT1/BCAS3/NUAK2/ITFG2/ADSSL1/MARS/PPARG/PRKAA1/EIF2AK4/FNIP1/FBX…	104	51	ENSG00000162772/ENSG00000175197/ENSG00000044574/ENSG00000109971/ENSG00000141682/ENSG00000113742/ENSG00000183696/ENSG00000124762/ENSG00000144118/ENSG00000106638/ENSG00000116299/ENSG00000134001/ENSG00000097033/ENSG00000128016/ENSG00000164654/ENSG00000171791/ENSG00000025039/ENSG00000148926/ENSG00000083720/ENSG00000111203/ENSG00000166986/ENSG00000132170/ENSG00000217128/ENSG00000081803/ENSG00000120675…	53	ENSG00000072310/ENSG00000198911/ENSG00000175567/ENSG00000010704/ENSG00000149485/ENSG00000104332/ENSG00000102882/ENSG00000183087/ENSG00000118162/ENSG00000101460/ENSG00000141510/ENSG00000147804/ENSG00000185340/ENSG00000131374/ENSG00000075239/ENSG00000162552/ENSG00000132382/ENSG00000174206/ENSG00000204217/ENSG00000134294/ENSG00000204371/ENSG00000133056/ENSG00000154059/ENSG00000004799/ENSG00000145545…
BP	GO:0051640	organelle localization	308/8175	473/14162	0.00050020289673325	0.0339233988639936	ENSG00000100292/ENSG00000102003/ENSG00000134057/ENSG00000146670/ENSG00000142945/ENSG00000062038/ENSG00000106460/ENSG00000087586/ENSG00000007255/ENSG00000076382/ENSG00000132718/ENSG00000130402/ENSG00000145335/ENSG00000101447/ENSG00000135476/ENSG00000117016/ENSG00000067715/ENSG00000158828/ENSG00000094631/ENSG00000108433/ENSG00000134690/ENSG00000080986/ENSG00000180398/ENSG00000129219/ENSG00000167842…	HMOX1/SYP/CCNB1/CDCA5/KIF2C/CDH3/TMEM106B/AURKA/TRAPPC6A/SPAG5/SYT11/ACTN4/SNCA/FAM83D/ESPL1/RIMS3/SYT1/PINK1/HDAC6/GOSR2/CDCA8/NDC80/MCFD2/PLD2/MIS12/NLGN2/CANX/PREB/DOC2B/DLGAP5/SEC24D/SEC22B/RIOK2/GBF1/PSRC1/CEP120/SAR1B/MSTO1/GEM/DNM1/MYO5A/CDK5/DNAJC5/ATP6AP1/MAP4K2/RAB27B/ZW10/KIF3C/SPIRE2/LAT2/SYNE2/FHOD1/PLXNA2/KIF14/DOC2A/BBS2/SEC24C/CROCC/MLH1/KIFC1/SYN1/STK11/MYH9/CTSC/AP3B2/COL7A1/SNA…	308	168	ENSG00000100292/ENSG00000134057/ENSG00000146670/ENSG00000142945/ENSG00000087586/ENSG00000076382/ENSG00000101447/ENSG00000135476/ENSG00000108433/ENSG00000134690/ENSG00000080986/ENSG00000180398/ENSG00000167842/ENSG00000127022/ENSG00000138073/ENSG00000272636/ENSG00000126787/ENSG00000150961/ENSG00000265808/ENSG00000058729/ENSG00000107862/ENSG00000134222/ENSG00000168944/ENSG00000152700/ENSG00000125459…	140	ENSG00000102003/ENSG00000062038/ENSG00000106460/ENSG00000007255/ENSG00000132718/ENSG00000130402/ENSG00000145335/ENSG00000117016/ENSG00000067715/ENSG00000158828/ENSG00000094631/ENSG00000129219/ENSG00000169992/ENSG00000106976/ENSG00000164885/ENSG00000071553/ENSG00000168067/ENSG00000041353/ENSG00000084731/ENSG00000204991/ENSG00000054654/ENSG00000135723/ENSG00000149927/ENSG00000125124/ENSG00000058453…
BP	GO:0006457	protein folding	146/8175	212/14162	0.000507512070957733	0.0340093505645367	ENSG00000204389/ENSG00000173110/ENSG00000204388/ENSG00000151929/ENSG00000080824/ENSG00000086061/ENSG00000162616/ENSG00000166598/ENSG00000132002/ENSG00000110172/ENSG00000044574/ENSG00000109971/ENSG00000108179/ENSG00000069966/ENSG00000176170/ENSG00000122642/ENSG00000106211/ENSG00000144381/ENSG00000120694/ENSG00000090520/ENSG00000088356/ENSG00000127022/ENSG00000079150/ENSG00000170275/ENSG00000125037…	HSPA1A/HSPA6/HSPA1B/BAG3/HSP90AA1/DNAJA1/DNAJB4/HSP90B1/DNAJB1/CHORDC1/HSPA5/HSPA8/PPIF/GNB5/SPHK1/FKBP9/HSPB1/HSPD1/HSPH1/DNAJB11/PDRG1/CANX/FKBP7/CRTAP/EMC3/PDIA3/SELENOF/FKBP8/CDC37/CALR/P4HB/ATF6/FKBP4/DNAJC7/TRAP1/HSPE1/CCT5/NUDC/HSP90AB1/PPIB/MESD/AIP/TXNDC11/GNAZ/LTBP4/PDCD5/FKBP1A/FKBP1B/ENGASE/PDIA4/TCP1/CLGN/BAG2/HSPA4L/TMX3/MPDU1/CCT7/LMAN2L/RIC3/CCT3/CLU/ERP44/CCT6A/CCT4/GNB1/DNAJB2/P…	146	97	ENSG00000204389/ENSG00000173110/ENSG00000204388/ENSG00000151929/ENSG00000080824/ENSG00000086061/ENSG00000162616/ENSG00000166598/ENSG00000132002/ENSG00000110172/ENSG00000044574/ENSG00000109971/ENSG00000108179/ENSG00000176170/ENSG00000106211/ENSG00000144381/ENSG00000120694/ENSG00000090520/ENSG00000088356/ENSG00000127022/ENSG00000125037/ENSG00000167004/ENSG00000183291/ENSG00000105401/ENSG00000179218…	49	ENSG00000069966/ENSG00000122642/ENSG00000079150/ENSG00000170275/ENSG00000105701/ENSG00000126602/ENSG00000110711/ENSG00000128266/ENSG00000090006/ENSG00000088832/ENSG00000119782/ENSG00000166479/ENSG00000100442/ENSG00000087258/ENSG00000136940/ENSG00000104412/ENSG00000110011/ENSG00000163528/ENSG00000168724/ENSG00000126803/ENSG00000089248/ENSG00000141556/ENSG00000162191/ENSG00000114353/ENSG00000130175…
BP	GO:0042542	response to hydrogen peroxide	89/8175	123/14162	0.000527453640458704	0.0349298416722593	ENSG00000100292/ENSG00000108821/ENSG00000104695/ENSG00000175592/ENSG00000108179/ENSG00000158828/ENSG00000106462/ENSG00000094631/ENSG00000135046/ENSG00000196839/ENSG00000167658/ENSG00000144381/ENSG00000120694/ENSG00000148346/ENSG00000101460/ENSG00000265972/ENSG00000121691/ENSG00000167601/ENSG00000126602/ENSG00000134333/ENSG00000141570/ENSG00000142168/ENSG00000073417/ENSG00000136810/ENSG00000134602…	HMOX1/COL1A1/PPP2CB/FOSL1/PPIF/PINK1/EZH2/HDAC6/ANXA1/ADA/EEF2/HSPD1/HSPH1/LCN2/MAP1LC3A/TXNIP/CAT/AXL/TRAP1/LDHA/CBX8/SOD1/PDE8A/TXN/STK26/CDK1/HDAC2/RPS3/MB/FKBP1B/ETS1/IMPACT/FOXO3/KLF4/ZNF277/CRK/PCGF2/MET/APEX1/GPX1/ADAM9/SDC1/BCL2/GNAO1/PDCD10/BAK1/TNFAIP3/CST3/STAT6/STK25/HGF/KLF2/PDGFD/PRKAA1/RIPK1/PAWR/RHOB/SETX/NET1/GLRX2/NR4A3/KDM6B/ZNF580/AKR1B1/PYCR1/JUN/KPNA4/AREG/PRDX3/SLC8A1/CFL1/…	89	44	ENSG00000100292/ENSG00000104695/ENSG00000175592/ENSG00000108179/ENSG00000106462/ENSG00000135046/ENSG00000144381/ENSG00000120694/ENSG00000148346/ENSG00000167601/ENSG00000142168/ENSG00000073417/ENSG00000136810/ENSG00000170312/ENSG00000134954/ENSG00000118689/ENSG00000136826/ENSG00000167193/ENSG00000105976/ENSG00000233276/ENSG00000168615/ENSG00000171791/ENSG00000114209/ENSG00000030110/ENSG00000118503…	45	ENSG00000108821/ENSG00000158828/ENSG00000094631/ENSG00000196839/ENSG00000167658/ENSG00000101460/ENSG00000265972/ENSG00000121691/ENSG00000126602/ENSG00000134333/ENSG00000141570/ENSG00000134602/ENSG00000196591/ENSG00000149273/ENSG00000198125/ENSG00000119782/ENSG00000154059/ENSG00000198839/ENSG00000277258/ENSG00000100823/ENSG00000115884/ENSG00000087258/ENSG00000101439/ENSG00000166888/ENSG00000115694…
BP	GO:0051656	establishment of organelle localization	266/8175	405/14162	0.000543353002519118	0.0355643494323269	ENSG00000100292/ENSG00000102003/ENSG00000134057/ENSG00000146670/ENSG00000142945/ENSG00000062038/ENSG00000007255/ENSG00000076382/ENSG00000132718/ENSG00000130402/ENSG00000145335/ENSG00000101447/ENSG00000135476/ENSG00000117016/ENSG00000067715/ENSG00000158828/ENSG00000108433/ENSG00000134690/ENSG00000080986/ENSG00000180398/ENSG00000129219/ENSG00000167842/ENSG00000127022/ENSG00000138073/ENSG00000272636…	HMOX1/SYP/CCNB1/CDCA5/KIF2C/CDH3/TRAPPC6A/SPAG5/SYT11/ACTN4/SNCA/FAM83D/ESPL1/RIMS3/SYT1/PINK1/GOSR2/CDCA8/NDC80/MCFD2/PLD2/MIS12/CANX/PREB/DOC2B/DLGAP5/SEC24D/SEC22B/RIOK2/GBF1/PSRC1/SAR1B/GEM/DNM1/MYO5A/CDK5/DNAJC5/ATP6AP1/MAP4K2/RAB27B/ZW10/KIF3C/SPIRE2/LAT2/SYNE2/FHOD1/KIF14/DOC2A/BBS2/SEC24C/CROCC/MLH1/KIFC1/SYN1/MYH9/CTSC/AP3B2/COL7A1/SNAP25/NDEL1/RAB11B/RAB1A/CD59/EXOC4/BICD1/NUP88/TRAPPC9…	266	144	ENSG00000100292/ENSG00000134057/ENSG00000146670/ENSG00000142945/ENSG00000076382/ENSG00000101447/ENSG00000135476/ENSG00000108433/ENSG00000134690/ENSG00000080986/ENSG00000180398/ENSG00000167842/ENSG00000127022/ENSG00000138073/ENSG00000272636/ENSG00000126787/ENSG00000150961/ENSG00000265808/ENSG00000058729/ENSG00000107862/ENSG00000134222/ENSG00000152700/ENSG00000164949/ENSG00000197535/ENSG00000101152…	122	ENSG00000102003/ENSG00000062038/ENSG00000007255/ENSG00000132718/ENSG00000130402/ENSG00000145335/ENSG00000117016/ENSG00000067715/ENSG00000158828/ENSG00000129219/ENSG00000106976/ENSG00000164885/ENSG00000071553/ENSG00000168067/ENSG00000041353/ENSG00000084731/ENSG00000204991/ENSG00000054654/ENSG00000135723/ENSG00000149927/ENSG00000125124/ENSG00000058453/ENSG00000008056/ENSG00000100345/ENSG00000109861…
BP	GO:1903050	regulation of proteolysis involved in cellular protein catabolic process	159/8175	233/14162	0.00057170343925238	0.0369342644771033	ENSG00000204389/ENSG00000134057/ENSG00000117399/ENSG00000178381/ENSG00000092010/ENSG00000010704/ENSG00000240065/ENSG00000087586/ENSG00000101255/ENSG00000158828/ENSG00000146535/ENSG00000168078/ENSG00000160803/ENSG00000175166/ENSG00000166851/ENSG00000161057/ENSG00000051108/ENSG00000179262/ENSG00000001084/ENSG00000175063/ENSG00000156970/ENSG00000113712/ENSG00000105974/ENSG00000164109/ENSG00000115233…	HSPA1A/CCNB1/CDC20/ZFAND2A/PSME1/HFE/PSMB9/AURKA/TRIB3/PINK1/GNA12/PBK/UBQLN4/PSMD2/PLK1/PSMC2/HERPUD1/RAD23A/GCLC/UBE2C/BUB1B/CSNK1A1/CAV1/MAD2L1/PSMD14/HSP90AB1/PSMC4/CTSC/CDK1/PSMC5/STUB1/SUMO2/PRKCG/CUL1/PSMC3/PSMA7/KEAP1/RNF19A/RPL5/PSME2/TRIM39/PSMD3/TRIB2/SEM1/CLU/RNF114/NUDT15/PSME3/GBA/WAC/DAB2/GPX1/PSMC1/DAB2IP/DDRGK1/TAF9/BCAP31/TLK2/PSMB7/SGTA/LAMP3/PSMD6/PSEN1/UBQLN1/RNF144A/TMF1/PSM…	159	101	ENSG00000204389/ENSG00000134057/ENSG00000117399/ENSG00000178381/ENSG00000087586/ENSG00000101255/ENSG00000168078/ENSG00000175166/ENSG00000166851/ENSG00000161057/ENSG00000051108/ENSG00000001084/ENSG00000175063/ENSG00000156970/ENSG00000113712/ENSG00000164109/ENSG00000115233/ENSG00000096384/ENSG00000013275/ENSG00000170312/ENSG00000087191/ENSG00000055130/ENSG00000165916/ENSG00000101182/ENSG00000079999…	58	ENSG00000092010/ENSG00000010704/ENSG00000240065/ENSG00000158828/ENSG00000146535/ENSG00000160803/ENSG00000179262/ENSG00000105974/ENSG00000109861/ENSG00000103266/ENSG00000188612/ENSG00000126583/ENSG00000122406/ENSG00000100911/ENSG00000071575/ENSG00000177628/ENSG00000151692/ENSG00000125691/ENSG00000158717/ENSG00000140464/ENSG00000162191/ENSG00000107882/ENSG00000101665/ENSG00000115539/ENSG00000171863…
BP	GO:0007093	mitotic cell cycle checkpoint	105/8175	148/14162	0.000581660769758532	0.0369342644771033	ENSG00000175793/ENSG00000134057/ENSG00000075218/ENSG00000110092/ENSG00000116717/ENSG00000087586/ENSG00000165891/ENSG00000122952/ENSG00000080986/ENSG00000177595/ENSG00000166851/ENSG00000141510/ENSG00000169679/ENSG00000140525/ENSG00000118495/ENSG00000124762/ENSG00000156970/ENSG00000158402/ENSG00000086827/ENSG00000164109/ENSG00000172732/ENSG00000135249/ENSG00000126226/ENSG00000111276/ENSG00000173559…	SFN/CCNB1/GTSE1/CCND1/GADD45A/AURKA/E2F7/ZWINT/NDC80/PIDD1/PLK1/TP53/BUB1/FANCI/PLAGL1/CDKN1A/BUB1B/CDC25C/ZW10/MAD2L1/MUS81/RINT1/PCID2/CDKN1B/NABP1/CDK1/TICRR/WNT9A/HRAS/CNOT8/FOXO4/FOXN3/TTK/NPM1/BCL2L1/RPS27L/ATM/RFWD3/TOP2A/PSMG2/ZNF385A/XPC/RPA2/CARM1/ZWILCH/CLSPN/PRKDC/PRCC/LTO1/MDC1/PRMT1/GEN1/TEX14/EME1/UBC/PCBP4/TOP2B/EP300/CENPJ/PLK3/PML/RPS6/RAD9A/FBXO31/CNOT4/TPR/DYNC1LI1/TOPBP1/TP73…	105	63	ENSG00000175793/ENSG00000134057/ENSG00000075218/ENSG00000116717/ENSG00000087586/ENSG00000165891/ENSG00000122952/ENSG00000080986/ENSG00000166851/ENSG00000169679/ENSG00000140525/ENSG00000118495/ENSG00000124762/ENSG00000156970/ENSG00000158402/ENSG00000086827/ENSG00000164109/ENSG00000172732/ENSG00000135249/ENSG00000126226/ENSG00000111276/ENSG00000173559/ENSG00000170312/ENSG00000140534/ENSG00000174775…	42	ENSG00000110092/ENSG00000177595/ENSG00000141510/ENSG00000143816/ENSG00000155508/ENSG00000184481/ENSG00000053254/ENSG00000181163/ENSG00000171552/ENSG00000149311/ENSG00000128789/ENSG00000161642/ENSG00000154767/ENSG00000142453/ENSG00000253729/ENSG00000126457/ENSG00000090097/ENSG00000077097/ENSG00000140464/ENSG00000137154/ENSG00000047410/ENSG00000078900/ENSG00000135090/ENSG00000075711/ENSG00000152942…
BP	GO:0001701	in utero embryonic development	194/8175	289/14162	0.000583966874837839	0.0369342644771033	ENSG00000166949/ENSG00000100311/ENSG00000134057/ENSG00000170385/ENSG00000112175/ENSG00000183691/ENSG00000187091/ENSG00000100814/ENSG00000165891/ENSG00000175592/ENSG00000146535/ENSG00000170421/ENSG00000167642/ENSG00000126524/ENSG00000196839/ENSG00000185650/ENSG00000150961/ENSG00000142871/ENSG00000171223/ENSG00000185022/ENSG00000188372/ENSG00000185920/ENSG00000184557/ENSG00000196584/ENSG00000123473…	SMAD3/PDGFB/CCNB1/SLC30A1/BMP5/NOG/PLCD1/CCNB1IP1/E2F7/FOSL1/GNA12/KRT8/SPINT2/SBDS/ADA/ZFP36L1/SEC24D/CYR61/JUNB/MAFF/ZP3/PTCH1/SOCS3/XRCC2/STIL/ITGB1/TPM1/NSDHL/EPAS1/FLVCR1/PLCG1/ANKRD11/SEC24C/MSX1/PLCD3/PSMC4/CCNB2/MYO1E/DAD1/MYH9/NDEL1/RDH10/HHEX/OOEP/RCN1/SKIL/PSMC3/KEAP1/ERCC2/EPB41L5/AMOT/GINS4/TMED2/ZPR1/RRN3/BCL2L1/FOXC1/LIF/YBX3/GPI/GATA6/INPP5K/GATA2/FGFR1/PCGF2/SIN3A/PHLDA2/KDM6A/SM…	194	95	ENSG00000134057/ENSG00000170385/ENSG00000165891/ENSG00000175592/ENSG00000126524/ENSG00000150961/ENSG00000185022/ENSG00000196584/ENSG00000123473/ENSG00000167522/ENSG00000176986/ENSG00000163132/ENSG00000013275/ENSG00000157456/ENSG00000129562/ENSG00000166579/ENSG00000121039/ENSG00000152804/ENSG00000049449/ENSG00000165916/ENSG00000079999/ENSG00000147536/ENSG00000086598/ENSG00000109917/ENSG00000085721…	99	ENSG00000166949/ENSG00000100311/ENSG00000112175/ENSG00000183691/ENSG00000187091/ENSG00000100814/ENSG00000146535/ENSG00000170421/ENSG00000167642/ENSG00000196839/ENSG00000185650/ENSG00000142871/ENSG00000171223/ENSG00000188372/ENSG00000185920/ENSG00000184557/ENSG00000150093/ENSG00000140416/ENSG00000147383/ENSG00000116016/ENSG00000162769/ENSG00000124181/ENSG00000161714/ENSG00000157483/ENSG00000100345…
BP	GO:0031570	DNA integrity checkpoint	112/8175	159/14162	0.000600899300703264	0.0372112328704891	ENSG00000175793/ENSG00000134057/ENSG00000094804/ENSG00000075218/ENSG00000110092/ENSG00000116717/ENSG00000087586/ENSG00000165891/ENSG00000012048/ENSG00000143476/ENSG00000188486/ENSG00000162734/ENSG00000177595/ENSG00000166851/ENSG00000141510/ENSG00000140525/ENSG00000118495/ENSG00000124762/ENSG00000160469/ENSG00000158402/ENSG00000091436/ENSG00000172732/ENSG00000135249/ENSG00000111276/ENSG00000170312…	SFN/CCNB1/CDC6/GTSE1/CCND1/GADD45A/AURKA/E2F7/BRCA1/DTL/H2AFX/PEA15/PIDD1/PLK1/TP53/FANCI/PLAGL1/CDKN1A/BRSK1/CDC25C/MAP3K20/MUS81/RINT1/CDKN1B/CDK1/TICRR/INTS7/ABRAXAS1/CNOT8/FOXO4/FOXN3/NEK6/NPM1/RPS27L/ATM/RFWD3/FBXO6/TOP2A/WAC/CDC45/ZNF385A/XPC/RPA2/USP28/CARM1/CLSPN/PRKDC/LTO1/MDC1/PRMT1/EME1/UBC/PCBP4/RAD1/TOP2B/EP300/CENPJ/MAPK14/PLK3/PML/ETAA1/RHNO1/MAPKAPK2/RAD9A/HINFP/FBXO31/BABAM2/CNOT…	112	65	ENSG00000175793/ENSG00000134057/ENSG00000094804/ENSG00000075218/ENSG00000116717/ENSG00000087586/ENSG00000165891/ENSG00000012048/ENSG00000143476/ENSG00000188486/ENSG00000162734/ENSG00000166851/ENSG00000140525/ENSG00000118495/ENSG00000124762/ENSG00000158402/ENSG00000172732/ENSG00000135249/ENSG00000111276/ENSG00000170312/ENSG00000140534/ENSG00000143493/ENSG00000185088/ENSG00000168411/ENSG00000116663…	47	ENSG00000110092/ENSG00000177595/ENSG00000141510/ENSG00000160469/ENSG00000091436/ENSG00000163322/ENSG00000155508/ENSG00000184481/ENSG00000053254/ENSG00000119408/ENSG00000181163/ENSG00000149311/ENSG00000161642/ENSG00000154767/ENSG00000048028/ENSG00000142453/ENSG00000253729/ENSG00000126457/ENSG00000090097/ENSG00000077097/ENSG00000140464/ENSG00000143971/ENSG00000158019/ENSG00000078900/ENSG00000135090…
BP	GO:0051650	establishment of vesicle localization	157/8175	230/14162	0.000604175921606011	0.0372112328704891	ENSG00000102003/ENSG00000062038/ENSG00000007255/ENSG00000132718/ENSG00000130402/ENSG00000145335/ENSG00000117016/ENSG00000067715/ENSG00000158828/ENSG00000108433/ENSG00000180398/ENSG00000129219/ENSG00000127022/ENSG00000138073/ENSG00000272636/ENSG00000150961/ENSG00000265808/ENSG00000107862/ENSG00000152700/ENSG00000106976/ENSG00000197535/ENSG00000164885/ENSG00000101152/ENSG00000168067/ENSG00000041353…	SYP/CDH3/TRAPPC6A/SYT11/ACTN4/SNCA/RIMS3/SYT1/PINK1/GOSR2/MCFD2/PLD2/CANX/PREB/DOC2B/SEC24D/SEC22B/GBF1/SAR1B/DNM1/MYO5A/CDK5/DNAJC5/MAP4K2/RAB27B/DOC2A/BBS2/SEC24C/SYN1/CTSC/AP3B2/COL7A1/SNAP25/NDEL1/RAB11B/RAB1A/CD59/EXOC4/TRAPPC9/UNC13A/TFG/PAFAH1B1/RAB3A/KIF23/TMED2/CNIH1/STXBP1/CALM1/TRAPPC6B/ATP2A2/AP1M2/SYT9/SYT17/SEC13/RAB11A/TRIM9/SH3GL1/AP3M1/PCLO/AP3D1/RAB17/TGFA/KIF3A/PFN2/TRIM46/YKT6…	157	77	ENSG00000108433/ENSG00000180398/ENSG00000127022/ENSG00000138073/ENSG00000272636/ENSG00000150961/ENSG00000265808/ENSG00000107862/ENSG00000152700/ENSG00000197535/ENSG00000101152/ENSG00000176986/ENSG00000166579/ENSG00000138069/ENSG00000114354/ENSG00000007168/ENSG00000137807/ENSG00000086598/ENSG00000100528/ENSG00000198668/ENSG00000182400/ENSG00000174437/ENSG00000170743/ENSG00000157020/ENSG00000141985…	80	ENSG00000102003/ENSG00000062038/ENSG00000007255/ENSG00000132718/ENSG00000130402/ENSG00000145335/ENSG00000117016/ENSG00000067715/ENSG00000158828/ENSG00000129219/ENSG00000106976/ENSG00000164885/ENSG00000168067/ENSG00000041353/ENSG00000149927/ENSG00000125124/ENSG00000008056/ENSG00000109861/ENSG00000103723/ENSG00000114270/ENSG00000132639/ENSG00000185236/ENSG00000085063/ENSG00000131558/ENSG00000167632…
BP	GO:0042326	negative regulation of phosphorylation	262/8175	399/14162	0.000608177904438621	0.0372112328704891	ENSG00000113161/ENSG00000164251/ENSG00000124225/ENSG00000162337/ENSG00000175793/ENSG00000135842/ENSG00000086061/ENSG00000134057/ENSG00000162772/ENSG00000130203/ENSG00000140105/ENSG00000129355/ENSG00000137642/ENSG00000172053/ENSG00000110172/ENSG00000137486/ENSG00000116717/ENSG00000183691/ENSG00000101255/ENSG00000152642/ENSG00000137834/ENSG00000145335/ENSG00000087074/ENSG00000111206/ENSG00000126259…	HMGCR/F2RL1/PMEPA1/LRP5/SFN/FAM129A/DNAJA1/CCNB1/ATF3/APOE/WARS/CDKN2D/SORL1/QARS/CHORDC1/ARRB1/GADD45A/NOG/TRIB3/GPD1L/SMAD6/SNCA/PPP1R15A/FOXM1/KIRREL2/WWTR1/PARD6A/PPIF/SFRP1/PINK1/PBK/PER1/DUSP5/PIK3IP1/PRNP/HSPB1/HSPH1/TAF7/MYADM/PLK1/DUSP16/LRRC3/NDRG2/DEPTOR/CDKN1A/DAG1/STAT3/YWHAG/FKBP8/IGFBP3/HYAL2/SPRY4/PTPRJ/SOCS3/CAV1/FLRT2/GRB10/PTPN6/ARRB2/WNK2/GPRC5A/CDKN1B/DNAJC3/SIRT3/ERRFI1/CORO…	262	125	ENSG00000175793/ENSG00000135842/ENSG00000086061/ENSG00000134057/ENSG00000162772/ENSG00000140105/ENSG00000110172/ENSG00000116717/ENSG00000101255/ENSG00000087074/ENSG00000111206/ENSG00000108179/ENSG00000168078/ENSG00000138166/ENSG00000171867/ENSG00000106211/ENSG00000120694/ENSG00000178913/ENSG00000166851/ENSG00000111266/ENSG00000124762/ENSG00000170027/ENSG00000146674/ENSG00000185070/ENSG00000106070…	137	ENSG00000113161/ENSG00000164251/ENSG00000124225/ENSG00000162337/ENSG00000130203/ENSG00000129355/ENSG00000137642/ENSG00000172053/ENSG00000137486/ENSG00000183691/ENSG00000152642/ENSG00000137834/ENSG00000145335/ENSG00000126259/ENSG00000018408/ENSG00000102981/ENSG00000104332/ENSG00000158828/ENSG00000179094/ENSG00000100100/ENSG00000179820/ENSG00000160233/ENSG00000165795/ENSG00000155792/ENSG00000173402…
BP	GO:1902532	negative regulation of intracellular signal transduction	284/8175	435/14162	0.000636930215195106	0.0385513997992823	ENSG00000204389/ENSG00000113161/ENSG00000164251/ENSG00000197457/ENSG00000086061/ENSG00000162772/ENSG00000130203/ENSG00000129355/ENSG00000137642/ENSG00000172053/ENSG00000130766/ENSG00000137486/ENSG00000175197/ENSG00000185361/ENSG00000152642/ENSG00000104695/ENSG00000170955/ENSG00000111206/ENSG00000108179/ENSG00000104332/ENSG00000142279/ENSG00000158828/ENSG00000143479/ENSG00000092969/ENSG00000112096…	HSPA1A/HMGCR/F2RL1/STMN3/DNAJA1/ATF3/APOE/CDKN2D/SORL1/QARS/SESN2/ARRB1/DDIT3/TNFAIP8L1/GPD1L/PPP2CB/CAVIN3/FOXM1/PPIF/SFRP1/WTIP/PINK1/DYRK3/TGFB2/SOD2/PBK/PER1/DUSP5/CYLD/TMBIM6/TIMP2/PIK3IP1/PRNP/HSPB1/HSPH1/KPTN/FIGNL1/ATP2B4/MYADM/KCTD13/SELENOS/HERPUD1/DUSP16/LRRC3/NDUFS3/NDRG2/CREB3/HYOU1/DEPTOR/DAG1/PLAUR/PTGS2/HYAL2/SPRY4/PTPRJ/TMSB4X/SOCS3/ITGB1/CAV1/FLRT2/HGS/PTPN6/TRAP1/ARRB2/WNK2/C12…	284	133	ENSG00000204389/ENSG00000086061/ENSG00000162772/ENSG00000130766/ENSG00000175197/ENSG00000104695/ENSG00000170955/ENSG00000111206/ENSG00000108179/ENSG00000142279/ENSG00000143479/ENSG00000168078/ENSG00000138166/ENSG00000083799/ENSG00000139644/ENSG00000171867/ENSG00000106211/ENSG00000120694/ENSG00000132436/ENSG00000131871/ENSG00000051108/ENSG00000111266/ENSG00000107175/ENSG00000149428/ENSG00000011422…	151	ENSG00000113161/ENSG00000164251/ENSG00000197457/ENSG00000130203/ENSG00000129355/ENSG00000137642/ENSG00000172053/ENSG00000137486/ENSG00000185361/ENSG00000152642/ENSG00000104332/ENSG00000158828/ENSG00000092969/ENSG00000112096/ENSG00000179094/ENSG00000035862/ENSG00000100100/ENSG00000118162/ENSG00000058668/ENSG00000179820/ENSG00000174943/ENSG00000160233/ENSG00000213619/ENSG00000165795/ENSG00000155792…
BP	GO:0010821	regulation of mitochondrion organization	143/8175	208/14162	0.000647030335104975	0.0387213260209208	ENSG00000204389/ENSG00000072310/ENSG00000198911/ENSG00000175793/ENSG00000104081/ENSG00000108179/ENSG00000158828/ENSG00000094631/ENSG00000181284/ENSG00000166575/ENSG00000141682/ENSG00000141510/ENSG00000213190/ENSG00000170027/ENSG00000011422/ENSG00000108828/ENSG00000105401/ENSG00000159399/ENSG00000114023/ENSG00000150540/ENSG00000141480/ENSG00000161011/ENSG00000157168/ENSG00000110675/ENSG00000105185…	HSPA1A/SREBF1/SREBF2/SFN/BMF/PPIF/PINK1/HDAC6/TMEM102/TMEM135/PMAIP1/TP53/MLLT11/YWHAG/PLAUR/VAT1/CDC37/HK2/FAM162A/HNMT/ARRB2/SQSTM1/NRG1/ELMOD1/PDCD5/UBE2D3/MIS18A/INF2/PEMT/BBC3/LIG3/TSPO/CAMKK2/CTTN/LMNA/PLD6/FAM20B/BCL2L1/MOAP1/DHODH/UGCG/DYNLL1/HAX1/CLU/HTRA2/DYNLL2/SH3GLB1/MGARP/MICALL2/GBA/FZD9/UBE2J2/GPX1/OPA1/SLC25A5/PPP3CC/MIEF2/BCL2L11/HIF1A/BCL2/DDHD2/PLA2G6/BAK1/PPP1R13B/PSMB7/WBP11…	143	67	ENSG00000204389/ENSG00000175793/ENSG00000108179/ENSG00000141682/ENSG00000213190/ENSG00000170027/ENSG00000011422/ENSG00000105401/ENSG00000159399/ENSG00000161011/ENSG00000157168/ENSG00000110675/ENSG00000105185/ENSG00000109332/ENSG00000159055/ENSG00000085733/ENSG00000165943/ENSG00000088986/ENSG00000143575/ENSG00000120885/ENSG00000264364/ENSG00000097033/ENSG00000160087/ENSG00000233276/ENSG00000120910…	76	ENSG00000072310/ENSG00000198911/ENSG00000104081/ENSG00000158828/ENSG00000094631/ENSG00000181284/ENSG00000166575/ENSG00000141510/ENSG00000108828/ENSG00000114023/ENSG00000150540/ENSG00000141480/ENSG00000203485/ENSG00000133027/ENSG00000105327/ENSG00000005156/ENSG00000100300/ENSG00000110931/ENSG00000160789/ENSG00000179598/ENSG00000116199/ENSG00000171552/ENSG00000102967/ENSG00000148154/ENSG00000115317…
BP	GO:0006310	DNA recombination	165/8175	243/14162	0.000653495464911615	0.0387213260209208	ENSG00000029993/ENSG00000100814/ENSG00000012048/ENSG00000116560/ENSG00000188486/ENSG00000131470/ENSG00000076248/ENSG00000071539/ENSG00000144381/ENSG00000132436/ENSG00000072274/ENSG00000051341/ENSG00000116062/ENSG00000196584/ENSG00000168496/ENSG00000164104/ENSG00000174371/ENSG00000131153/ENSG00000198690/ENSG00000115233/ENSG00000172732/ENSG00000140451/ENSG00000085224/ENSG00000143799/ENSG00000173559…	HMGB3/CCNB1IP1/BRCA1/SFPQ/H2AFX/PSMC3IP/UNG/TRIP13/HSPD1/FIGNL1/TFRC/POLQ/MSH6/XRCC2/FEN1/HMGB2/EXO1/GINS2/FAN1/PSMD14/MUS81/PIF1/ATRX/PARP1/NABP1/MLH1/RECQL4/TNFSF13/KPNA2/SUPT6H/LIG3/POLE/NSMCE1/GINS4/RBM14/RECQL/TOP3A/SEM1/CLCF1/ATM/TOP2A/SWI5/CDC45/APEX1/RAD51AP1/RAD51D/RAD52/NONO/LEF1/POLE3/RNF8/RAD51C/RPA2/MCM8/PRKDC/NUCKS1/HMGB1/RFC4/TERF2IP/LTO1/NSD2/ERCC1/RUVBL1/STAT6/DCLRE1C/GEN1/MND1/P…	165	100	ENSG00000012048/ENSG00000116560/ENSG00000188486/ENSG00000131470/ENSG00000071539/ENSG00000144381/ENSG00000132436/ENSG00000051341/ENSG00000196584/ENSG00000168496/ENSG00000164104/ENSG00000174371/ENSG00000131153/ENSG00000198690/ENSG00000115233/ENSG00000172732/ENSG00000140451/ENSG00000173559/ENSG00000076242/ENSG00000160957/ENSG00000161955/ENSG00000182481/ENSG00000109111/ENSG00000177084/ENSG00000147536…	65	ENSG00000029993/ENSG00000100814/ENSG00000076248/ENSG00000072274/ENSG00000116062/ENSG00000085224/ENSG00000143799/ENSG00000005156/ENSG00000169189/ENSG00000149311/ENSG00000100823/ENSG00000147140/ENSG00000253729/ENSG00000069275/ENSG00000012061/ENSG00000175792/ENSG00000166888/ENSG00000081177/ENSG00000077097/ENSG00000133789/ENSG00000214941/ENSG00000169188/ENSG00000164808/ENSG00000168152/ENSG00000186280…
BP	GO:0051651	maintenance of location in cell	71/8175	96/14162	0.000680359518662547	0.0398931638599112	ENSG00000173801/ENSG00000148180/ENSG00000130203/ENSG00000137642/ENSG00000167996/ENSG00000119950/ENSG00000044574/ENSG00000122862/ENSG00000126351/ENSG00000158828/ENSG00000069399/ENSG00000061656/ENSG00000161681/ENSG00000167004/ENSG00000173402/ENSG00000159399/ENSG00000205542/ENSG00000105974/ENSG00000054654/ENSG00000087086/ENSG00000171298/ENSG00000136068/ENSG00000113758/ENSG00000247596/ENSG00000160460…	JUP/GSN/APOE/SORL1/FTH1/MXI1/HSPA5/SRGN/THRA/PINK1/BCL3/SPAG4/SHANK1/PDIA3/DAG1/HK2/TMSB4X/CAV1/SYNE2/FTL/GAA/FLNB/DBN1/TWF2/SPTBN4/SUN3/TSPO/PAFAH1B1/KEAP1/ARL2/ASPM/TLN2/MDFI/GET4/TBCCD1/ANKRD13C/KDELR1/SCIN/ANK3/PML/SUFU/NFKBIA/SYNE1/GPAA1/AKT1/SUPT7L/PKD2/CCDC22/DZIP1/SKP1/TONSL/SUN1/YWHAB/ARHGAP21/TLN1/NFKBIL1/TRIP6/BBS4/KDELR2/GPSM2/EZR/SRI/GRIK5/SPOUT1/G3BP2/GOLPH3/TAF8/POLR2M/KDELR3/SUN2/…	71	35	ENSG00000167996/ENSG00000044574/ENSG00000122862/ENSG00000161681/ENSG00000167004/ENSG00000159399/ENSG00000087086/ENSG00000164744/ENSG00000007168/ENSG00000079999/ENSG00000066279/ENSG00000112559/ENSG00000239857/ENSG00000113838/ENSG00000118454/ENSG00000131018/ENSG00000197858/ENSG00000119760/ENSG00000101997/ENSG00000113558/ENSG00000160949/ENSG00000166913/ENSG00000107863/ENSG00000137076/ENSG00000204498…	36	ENSG00000173801/ENSG00000148180/ENSG00000130203/ENSG00000137642/ENSG00000119950/ENSG00000126351/ENSG00000158828/ENSG00000069399/ENSG00000061656/ENSG00000173402/ENSG00000205542/ENSG00000105974/ENSG00000054654/ENSG00000171298/ENSG00000136068/ENSG00000113758/ENSG00000247596/ENSG00000160460/ENSG00000100300/ENSG00000213465/ENSG00000171914/ENSG00000105438/ENSG00000006747/ENSG00000151150/ENSG00000140464…
BP	GO:0000819	sister chromatid segregation	146/8175	213/14162	0.000699582612529222	0.0405974281023401	ENSG00000134057/ENSG00000094804/ENSG00000117399/ENSG00000146670/ENSG00000142945/ENSG00000076382/ENSG00000109805/ENSG00000135476/ENSG00000116560/ENSG00000122952/ENSG00000089685/ENSG00000134690/ENSG00000186185/ENSG00000080986/ENSG00000167842/ENSG00000154839/ENSG00000090889/ENSG00000166851/ENSG00000126787/ENSG00000169679/ENSG00000113810/ENSG00000134222/ENSG00000128944/ENSG00000123219/ENSG00000138092…	CCNB1/CDC6/CDC20/CDCA5/KIF2C/SPAG5/NCAPG/ESPL1/SFPQ/ZWINT/BIRC5/CDCA8/KIF18B/NDC80/MIS12/SKA1/KIF4A/PLK1/DLGAP5/BUB1/SMC4/PSRC1/KNSTRN/CENPK/CENPO/RACGAP1/UBE2C/BUB1B/ZW10/HASPIN/DSN1/FEN1/MAD2L1/CENPN/KIF14/ATRX/PCID2/TACC3/NUF2/NUDC/STAG1/KIFC1/ESCO1/NDEL1/CENPL/PAFAH1B1/SGO1/CENPE/KIF23/SPC25/RANGAP1/NEK6/TTK/CHMP6/ATM/MAPRE1/VPS4A/NUP62/TOP2A/AKAP8/NCAPH/CENPA/PSMG2/ERCC6L/SPDL1/SEC13/RAB11A/…	146	111	ENSG00000134057/ENSG00000094804/ENSG00000117399/ENSG00000146670/ENSG00000142945/ENSG00000076382/ENSG00000109805/ENSG00000135476/ENSG00000116560/ENSG00000122952/ENSG00000089685/ENSG00000134690/ENSG00000186185/ENSG00000080986/ENSG00000167842/ENSG00000154839/ENSG00000090889/ENSG00000166851/ENSG00000126787/ENSG00000169679/ENSG00000113810/ENSG00000134222/ENSG00000128944/ENSG00000123219/ENSG00000138092…	35	ENSG00000085224/ENSG00000141446/ENSG00000119408/ENSG00000149311/ENSG00000213024/ENSG00000128789/ENSG00000103769/ENSG00000085415/ENSG00000117697/ENSG00000108055/ENSG00000130724/ENSG00000036257/ENSG00000077097/ENSG00000069248/ENSG00000047410/ENSG00000125337/ENSG00000215021/ENSG00000166037/ENSG00000119906/ENSG00000153044/ENSG00000116670/ENSG00000134982/ENSG00000072864/ENSG00000030066/ENSG00000105568…
BP	GO:0006612	protein targeting to membrane	127/8175	183/14162	0.000709555076835373	0.0406034219559717	ENSG00000099864/ENSG00000148175/ENSG00000058262/ENSG00000105221/ENSG00000171867/ENSG00000144867/ENSG00000183087/ENSG00000067167/ENSG00000108691/ENSG00000179820/ENSG00000100139/ENSG00000114850/ENSG00000025796/ENSG00000155265/ENSG00000164885/ENSG00000185920/ENSG00000167881/ENSG00000179364/ENSG00000116251/ENSG00000148303/ENSG00000100316/ENSG00000139197/ENSG00000106803/ENSG00000131558/ENSG00000149273…	PALM/STOM/SEC61A1/AKT2/PRNP/SRPRB/GAS6/TRAM1/CCL2/MYADM/MICALL1/SSR3/SEC63/GOLGA7B/CDK5/PTCH1/SRP68/PACS2/RPL22/RPL7A/RPL3/PEX5/SEC61B/EXOC4/RPS3/TCAF1/SSR1/KCNB1/CHP1/RPS2/RABGEF1/RPL5/ANK1/TMED2/SRP19/BSG/RPL23A/RPSA/RPL4/INPP5K/RPL13/ARL6IP1/RPL12/RPLP0/RPL13A/MIEF2/MTCL1/FYN/RPL18/RPS15/CIB1/RPL15/RPS15A/CDK5R1/RPS11/SRP72/ATG3/RPL29/RPS4X/KCNJ11/ANK3/RPL23/ATG4A/PIP5K1A/RPS6/RPS3A/NUP155/RPL…	127	37	ENSG00000058262/ENSG00000171867/ENSG00000144867/ENSG00000067167/ENSG00000100139/ENSG00000114850/ENSG00000025796/ENSG00000167881/ENSG00000106803/ENSG00000124783/ENSG00000154710/ENSG00000086598/ENSG00000153037/ENSG00000132376/ENSG00000170540/ENSG00000010810/ENSG00000174780/ENSG00000144848/ENSG00000101844/ENSG00000143398/ENSG00000182934/ENSG00000143742/ENSG00000198742/ENSG00000034693/ENSG00000215193…	90	ENSG00000099864/ENSG00000148175/ENSG00000105221/ENSG00000183087/ENSG00000108691/ENSG00000179820/ENSG00000155265/ENSG00000164885/ENSG00000185920/ENSG00000179364/ENSG00000116251/ENSG00000148303/ENSG00000100316/ENSG00000139197/ENSG00000131558/ENSG00000149273/ENSG00000198420/ENSG00000158445/ENSG00000187446/ENSG00000140988/ENSG00000122406/ENSG00000029534/ENSG00000172270/ENSG00000198242/ENSG00000168028…
BP	GO:0070125	mitochondrial translational elongation	65/8175	87/14162	0.000714112413153526	0.0406034219559717	ENSG00000113048/ENSG00000112110/ENSG00000163319/ENSG00000169288/ENSG00000167862/ENSG00000074071/ENSG00000175581/ENSG00000185608/ENSG00000243927/ENSG00000278845/ENSG00000132313/ENSG00000198015/ENSG00000130312/ENSG00000116898/ENSG00000105364/ENSG00000048544/ENSG00000183617/ENSG00000135972/ENSG00000144029/ENSG00000149792/ENSG00000158042/ENSG00000115364/ENSG00000132300/ENSG00000159111/ENSG00000262814…	MRPS27/MRPL18/MRPS18C/MRPL1/MRPL58/MRPS34/MRPL48/MRPL40/MRPS6/MRPL45/MRPL35/MRPL42/MRPL34/MRPS15/MRPL4/MRPS10/MRPL54/MRPS9/MRPS5/MRPL49/MRPL17/MRPL19/PTCD3/MRPL10/MRPL12/MRPL51/MRPL33/MRPL2/MRPS26/MRPS25/MRPS18B/MRPL52/AURKAIP1/MRPL44/MRPL57/MRPS12/MRPL41/MRPL22/MRPL14/MRPL37/MRPL43/MRPL38/MRPS11/MRPL15/MRPS30/MRPS33/MRPL9/MRPS31/MRPL46/MRPS22/MRPS35/CHCHD1/MRPL53/MRPL39/MRPS36/MRPL16/MRPL30/MRPL…	65	30	ENSG00000112110/ENSG00000163319/ENSG00000169288/ENSG00000167862/ENSG00000175581/ENSG00000185608/ENSG00000132313/ENSG00000183617/ENSG00000111639/ENSG00000243147/ENSG00000131368/ENSG00000172590/ENSG00000173141/ENSG00000182154/ENSG00000181991/ENSG00000137547/ENSG00000090263/ENSG00000143436/ENSG00000102738/ENSG00000259494/ENSG00000172586/ENSG00000204822/ENSG00000154719/ENSG00000242485/ENSG00000132591…	35	ENSG00000113048/ENSG00000074071/ENSG00000243927/ENSG00000278845/ENSG00000198015/ENSG00000130312/ENSG00000116898/ENSG00000105364/ENSG00000048544/ENSG00000135972/ENSG00000144029/ENSG00000149792/ENSG00000158042/ENSG00000115364/ENSG00000132300/ENSG00000159111/ENSG00000262814/ENSG00000112651/ENSG00000125901/ENSG00000204568/ENSG00000175756/ENSG00000135900/ENSG00000128626/ENSG00000082515/ENSG00000180992…
BP	GO:0008625	extrinsic apoptotic signaling pathway via death domain receptors	57/8175	75/14162	0.000726254503995794	0.0408808660299232	ENSG00000100292/ENSG00000151929/ENSG00000162772/ENSG00000112175/ENSG00000012048/ENSG00000104332/ENSG00000162734/ENSG00000141682/ENSG00000177595/ENSG00000134259/ENSG00000166681/ENSG00000160570/ENSG00000164104/ENSG00000110514/ENSG00000090339/ENSG00000136603/ENSG00000170633/ENSG00000116584/ENSG00000171552/ENSG00000165943/ENSG00000092871/ENSG00000135926/ENSG00000233276/ENSG00000134243/ENSG00000136848…	HMOX1/BAG3/ATF3/BMP5/BRCA1/SFRP1/PEA15/PMAIP1/PIDD1/NGF/BEX3/DEDD2/HMGB2/MADD/ICAM1/SKIL/RNF34/ARHGEF2/BCL2L1/MOAP1/RFFL/TMBIM1/GPX1/SORT1/DAB2IP/BCL2/FADD/SP100/TMC8/THBS1/TNFAIP3/BLOC1S2/STX4/TNFRSF10B/HGF/SERPINE1/RIPK1/DELE1/GABARAP/FAS/CASP8AP2/DDX47/BAX/DAXX/STK3/PTEN/BAD/TRADD/BMPR1B/LGALS3/BID/DEDD/TRAF2/CFLAR/RAF1/TNFRSF10A/FEM1B	57	34	ENSG00000100292/ENSG00000151929/ENSG00000162772/ENSG00000012048/ENSG00000162734/ENSG00000141682/ENSG00000134259/ENSG00000160570/ENSG00000164104/ENSG00000170633/ENSG00000116584/ENSG00000165943/ENSG00000092871/ENSG00000135926/ENSG00000233276/ENSG00000136848/ENSG00000171791/ENSG00000168040/ENSG00000067066/ENSG00000118503/ENSG00000196072/ENSG00000120889/ENSG00000106366/ENSG00000137275/ENSG00000026103…	23	ENSG00000112175/ENSG00000104332/ENSG00000177595/ENSG00000166681/ENSG00000110514/ENSG00000090339/ENSG00000136603/ENSG00000171552/ENSG00000134243/ENSG00000167895/ENSG00000137801/ENSG00000103496/ENSG00000019991/ENSG00000081791/ENSG00000170296/ENSG00000118412/ENSG00000213782/ENSG00000087088/ENSG00000104375/ENSG00000102871/ENSG00000131981/ENSG00000158796/ENSG00000003402
BP	GO:0050812	regulation of acyl-CoA biosynthetic process	13/8175	13/14162	0.000786987894772625	0.043860939204704	ENSG00000145335/ENSG00000168291/ENSG00000172840/ENSG00000004799/ENSG00000005882/ENSG00000150768/ENSG00000067992/ENSG00000131828/ENSG00000091140/ENSG00000164951/ENSG00000110435/ENSG00000152256/ENSG00000090857	SNCA/PDHB/PDP2/PDK4/PDK2/DLAT/PDK3/PDHA1/DLD/PDP1/PDHX/PDK1/PDPR	13	1	ENSG00000090857	12	ENSG00000145335/ENSG00000168291/ENSG00000172840/ENSG00000004799/ENSG00000005882/ENSG00000150768/ENSG00000067992/ENSG00000131828/ENSG00000091140/ENSG00000164951/ENSG00000110435/ENSG00000152256
BP	GO:0006084	acetyl-CoA metabolic process	28/8175	33/14162	0.000846691680028308	0.0462721113289257	ENSG00000169710/ENSG00000131473/ENSG00000167508/ENSG00000131069/ENSG00000278540/ENSG00000168291/ENSG00000172840/ENSG00000075239/ENSG00000076555/ENSG00000004799/ENSG00000005882/ENSG00000110921/ENSG00000109576/ENSG00000143158/ENSG00000060762/ENSG00000150768/ENSG00000067992/ENSG00000131828/ENSG00000140876/ENSG00000179761/ENSG00000091140/ENSG00000164951/ENSG00000119689/ENSG00000110435/ENSG00000154930…	FASN/ACLY/MVD/ACSS2/ACACA/PDHB/PDP2/ACAT1/ACACB/PDK4/PDK2/MVK/AADAT/MPC2/MPC1/DLAT/PDK3/PDHA1/NUDT7/PIPOX/DLD/PDP1/DLST/PDHX/ACSS1/PDK1/TDO2/PDPR	28	5	ENSG00000109576/ENSG00000060762/ENSG00000154930/ENSG00000151790/ENSG00000090857	23	ENSG00000169710/ENSG00000131473/ENSG00000167508/ENSG00000131069/ENSG00000278540/ENSG00000168291/ENSG00000172840/ENSG00000075239/ENSG00000076555/ENSG00000004799/ENSG00000005882/ENSG00000110921/ENSG00000143158/ENSG00000150768/ENSG00000067992/ENSG00000131828/ENSG00000140876/ENSG00000179761/ENSG00000091140/ENSG00000164951/ENSG00000119689/ENSG00000110435/ENSG00000152256
BP	GO:0006458	'de novo' protein folding	28/8175	33/14162	0.000846691680028308	0.0462721113289257	ENSG00000132002/ENSG00000109971/ENSG00000144381/ENSG00000120694/ENSG00000183291/ENSG00000115541/ENSG00000150753/ENSG00000088832/ENSG00000119782/ENSG00000120438/ENSG00000135624/ENSG00000163468/ENSG00000146731/ENSG00000115484/ENSG00000166226/ENSG00000105821/ENSG00000187097/ENSG00000163528/ENSG00000136731/ENSG00000148719/ENSG00000156261/ENSG00000187522/ENSG00000136816/ENSG00000136827/ENSG00000181004…	DNAJB1/HSPA8/HSPD1/HSPH1/SELENOF/HSPE1/CCT5/FKBP1A/FKBP1B/TCP1/CCT7/CCT3/CCT6A/CCT4/CCT2/DNAJC2/ENTPD5/CHCHD4/UGGT1/DNAJB12/CCT8/HSPA14/TOR1B/TOR1A/BBS12/GAK/FYCO1/MKKS	28	22	ENSG00000132002/ENSG00000109971/ENSG00000144381/ENSG00000120694/ENSG00000183291/ENSG00000115541/ENSG00000150753/ENSG00000120438/ENSG00000135624/ENSG00000163468/ENSG00000146731/ENSG00000115484/ENSG00000166226/ENSG00000105821/ENSG00000187097/ENSG00000136731/ENSG00000148719/ENSG00000156261/ENSG00000187522/ENSG00000136827/ENSG00000178950/ENSG00000125863	6	ENSG00000088832/ENSG00000119782/ENSG00000163528/ENSG00000136816/ENSG00000181004/ENSG00000163820
BP	GO:0006613	cotranslational protein targeting to membrane	72/8175	98/14162	0.000861784837911047	0.0466441043519354	ENSG00000058262/ENSG00000144867/ENSG00000067167/ENSG00000114850/ENSG00000025796/ENSG00000167881/ENSG00000116251/ENSG00000148303/ENSG00000100316/ENSG00000106803/ENSG00000149273/ENSG00000124783/ENSG00000140988/ENSG00000122406/ENSG00000153037/ENSG00000198242/ENSG00000168028/ENSG00000174444/ENSG00000167526/ENSG00000170540/ENSG00000197958/ENSG00000089157/ENSG00000142541/ENSG00000063177/ENSG00000115268…	SEC61A1/SRPRB/TRAM1/SSR3/SEC63/SRP68/RPL22/RPL7A/RPL3/SEC61B/RPS3/SSR1/RPS2/RPL5/SRP19/RPL23A/RPSA/RPL4/RPL13/ARL6IP1/RPL12/RPLP0/RPL13A/RPL18/RPS15/RPL15/RPS15A/RPS11/SRP72/RPL29/RPS4X/RPL23/RPS6/RPS3A/RPL18A/RPS7/SRPRA/RPL32/RPLP2/RPL8/RPLP1/RPS18/RPS16/RPL6/RPS8/RPL31/RPL14/RPL34/RPS24/RPL10A/RPL28/RPL9/RPS28/SRP9/RPS14/RPL35A/RPL27A/RPL27/RPS5/SRP54/RPL11/RPS25/SRP14/SSR2/RPL7/RPL10/RPL19/RPS…	72	20	ENSG00000058262/ENSG00000144867/ENSG00000067167/ENSG00000114850/ENSG00000025796/ENSG00000167881/ENSG00000106803/ENSG00000124783/ENSG00000153037/ENSG00000170540/ENSG00000174780/ENSG00000182934/ENSG00000143742/ENSG00000100883/ENSG00000140319/ENSG00000163479/ENSG00000147403/ENSG00000197728/ENSG00000161970/ENSG00000265681	52	ENSG00000116251/ENSG00000148303/ENSG00000100316/ENSG00000149273/ENSG00000140988/ENSG00000122406/ENSG00000198242/ENSG00000168028/ENSG00000174444/ENSG00000167526/ENSG00000197958/ENSG00000089157/ENSG00000142541/ENSG00000063177/ENSG00000115268/ENSG00000174748/ENSG00000134419/ENSG00000142534/ENSG00000162244/ENSG00000198034/ENSG00000125691/ENSG00000137154/ENSG00000145425/ENSG00000105640/ENSG00000171863…
BP	GO:0006914	autophagy	286/8175	440/14162	0.000920012779462821	0.0493214470056783	ENSG00000100292/ENSG00000072310/ENSG00000198911/ENSG00000080824/ENSG00000186815/ENSG00000104081/ENSG00000104946/ENSG00000132470/ENSG00000130766/ENSG00000140941/ENSG00000131791/ENSG00000147614/ENSG00000145335/ENSG00000225190/ENSG00000109971/ENSG00000102882/ENSG00000158828/ENSG00000094631/ENSG00000143322/ENSG00000033627/ENSG00000102096/ENSG00000139644/ENSG00000106211/ENSG00000258102/ENSG00000160803…	HMOX1/SREBF1/SREBF2/HSP90AA1/TPCN1/BMF/TBC1D17/ITGB4/SESN2/MAP1LC3B/PRKAB2/ATP6V0D2/SNCA/PLEKHM1/HSPA8/MAPK3/PINK1/HDAC6/ABL2/ATP6V0A1/PIM2/TMBIM6/HSPB1/MAP1LC3B2/UBQLN4/LIX1L/EEF1A1/MAP1LC3A/TP53/CDK5/PIP4K2B/PLEKHF1/CDC37/HK2/TBC1D5/FEZ2/ATG16L2/DRAM1/HGS/TOMM20/PACS2/TCIRG1/SQSTM1/SH3BP4/STK11/MVB12A/RAB1A/WDR45/MTDH/EXOC4/EPM2A/PIK3C2B/PRKAB1/RALB/NRBF2/TSPO/CAMKK2/CTTN/DAPK3/C6orf106/TMEM208…	286	144	ENSG00000100292/ENSG00000080824/ENSG00000130766/ENSG00000140941/ENSG00000131791/ENSG00000147614/ENSG00000225190/ENSG00000109971/ENSG00000143322/ENSG00000033627/ENSG00000139644/ENSG00000106211/ENSG00000258102/ENSG00000105401/ENSG00000159399/ENSG00000185359/ENSG00000161011/ENSG00000138069/ENSG00000196998/ENSG00000147649/ENSG00000111725/ENSG00000144118/ENSG00000148572/ENSG00000085733/ENSG00000167657…	142	ENSG00000072310/ENSG00000198911/ENSG00000186815/ENSG00000104081/ENSG00000104946/ENSG00000132470/ENSG00000145335/ENSG00000102882/ENSG00000158828/ENSG00000094631/ENSG00000102096/ENSG00000160803/ENSG00000271601/ENSG00000156508/ENSG00000101460/ENSG00000141510/ENSG00000164885/ENSG00000276293/ENSG00000166289/ENSG00000131374/ENSG00000171055/ENSG00000168010/ENSG00000136048/ENSG00000173726/ENSG00000179364…
CC	GO:0030055	cell-substrate junction	280/8608	393/15014	5.53060804387569e-09	2.35156114592037e-06	ENSG00000204389/ENSG00000173801/ENSG00000148180/ENSG00000204388/ENSG00000159176/ENSG00000136205/ENSG00000102181/ENSG00000082781/ENSG00000090020/ENSG00000132470/ENSG00000166598/ENSG00000088280/ENSG00000044574/ENSG00000130402/ENSG00000109971/ENSG00000102882/ENSG00000105971/ENSG00000099812/ENSG00000146535/ENSG00000135269/ENSG00000135046/ENSG00000184009/ENSG00000100106/ENSG00000106211/ENSG00000175183…	HSPA1A/JUP/GSN/HSPA1B/CSRP1/TNS3/CD99L2/ITGB5/SLC9A1/ITGB4/HSP90B1/ASAP3/HSPA5/ACTN4/HSPA8/MAPK3/CAV2/MISP/GNA12/TES/ANXA1/ACTG1/TRIOBP/HSPB1/CSRP2/TLE2/MRC2/LRP1/HYOU1/PDIA3/DAG1/YWHAG/PLAUR/PTK7/ITGAV/CCND3/NRP1/CALR/CAPN5/P4HB/SPRY4/PLEC/ARPC5L/MCAM/CAT/ITGB1/CAV1/SYNE2/FLRT2/RRAS/DCAF6/MAP2K2/RND3/PCBP2/SRP68/RPL22/RPL7A/DIXDC1/AIF1L/TNC/FLNB/CIB2/PPIB/FZD2/CD44/RPL3/HSPG2/MYH9/CORO1C/SLC9A3R…	280	110	ENSG00000204389/ENSG00000204388/ENSG00000159176/ENSG00000090020/ENSG00000166598/ENSG00000044574/ENSG00000109971/ENSG00000135269/ENSG00000135046/ENSG00000106211/ENSG00000175183/ENSG00000149428/ENSG00000167004/ENSG00000170027/ENSG00000011422/ENSG00000112576/ENSG00000179218/ENSG00000185624/ENSG00000136950/ENSG00000185070/ENSG00000115963/ENSG00000167881/ENSG00000041982/ENSG00000166794/ENSG00000110880…	170	ENSG00000173801/ENSG00000148180/ENSG00000136205/ENSG00000102181/ENSG00000082781/ENSG00000132470/ENSG00000088280/ENSG00000130402/ENSG00000102882/ENSG00000105971/ENSG00000099812/ENSG00000146535/ENSG00000184009/ENSG00000100106/ENSG00000065717/ENSG00000011028/ENSG00000123384/ENSG00000173402/ENSG00000112655/ENSG00000138448/ENSG00000099250/ENSG00000149260/ENSG00000187678/ENSG00000178209/ENSG00000076706…
CC	GO:0070161	anchoring junction	342/8608	492/15014	1.07288819933522e-08	2.35156114592037e-06	ENSG00000204389/ENSG00000173801/ENSG00000148180/ENSG00000204388/ENSG00000159176/ENSG00000039068/ENSG00000118898/ENSG00000136205/ENSG00000102181/ENSG00000082781/ENSG00000090020/ENSG00000166598/ENSG00000062038/ENSG00000088280/ENSG00000044574/ENSG00000130402/ENSG00000109971/ENSG00000104419/ENSG00000142279/ENSG00000102882/ENSG00000105971/ENSG00000099812/ENSG00000112378/ENSG00000146535/ENSG00000135269…	HSPA1A/JUP/GSN/HSPA1B/CSRP1/CDH1/PPL/TNS3/CD99L2/ITGB5/SLC9A1/HSP90B1/CDH3/ASAP3/HSPA5/ACTN4/HSPA8/NDRG1/WTIP/MAPK3/CAV2/MISP/PERP/GNA12/TES/ANXA1/ACTG1/TRIOBP/HSPB1/CSRP2/TLE2/BAIAP2L1/TCHP/MRC2/CDCA3/PKP3/LRP1/HYOU1/PDIA3/DAG1/YWHAG/PLAUR/KLHL24/PTK7/ITGAV/CCND3/NRP1/CALR/CAPN5/P4HB/SPRY4/PLEC/ARPC5L/MCAM/CAT/ITGB1/CAV1/SYNE2/EVPL/FLRT2/RRAS/DCAF6/MAP2K2/KRT18/RND3/PCBP2/ADAM15/SRP68/RPL22/RPL7…	342	131	ENSG00000204389/ENSG00000204388/ENSG00000159176/ENSG00000090020/ENSG00000166598/ENSG00000044574/ENSG00000109971/ENSG00000104419/ENSG00000142279/ENSG00000135269/ENSG00000135046/ENSG00000106211/ENSG00000175183/ENSG00000139437/ENSG00000111665/ENSG00000149428/ENSG00000167004/ENSG00000170027/ENSG00000011422/ENSG00000112576/ENSG00000179218/ENSG00000185624/ENSG00000136950/ENSG00000185070/ENSG00000115963…	211	ENSG00000173801/ENSG00000148180/ENSG00000039068/ENSG00000118898/ENSG00000136205/ENSG00000102181/ENSG00000082781/ENSG00000062038/ENSG00000088280/ENSG00000130402/ENSG00000102882/ENSG00000105971/ENSG00000099812/ENSG00000112378/ENSG00000146535/ENSG00000184009/ENSG00000100106/ENSG00000065717/ENSG00000006453/ENSG00000011028/ENSG00000184363/ENSG00000123384/ENSG00000173402/ENSG00000114796/ENSG00000112655…
CC	GO:0005925	focal adhesion	274/8608	386/15014	1.4340557803025e-08	2.35156114592037e-06	ENSG00000204389/ENSG00000173801/ENSG00000148180/ENSG00000204388/ENSG00000159176/ENSG00000136205/ENSG00000102181/ENSG00000082781/ENSG00000090020/ENSG00000166598/ENSG00000088280/ENSG00000044574/ENSG00000130402/ENSG00000109971/ENSG00000102882/ENSG00000105971/ENSG00000099812/ENSG00000146535/ENSG00000135269/ENSG00000135046/ENSG00000184009/ENSG00000100106/ENSG00000106211/ENSG00000175183/ENSG00000065717…	HSPA1A/JUP/GSN/HSPA1B/CSRP1/TNS3/CD99L2/ITGB5/SLC9A1/HSP90B1/ASAP3/HSPA5/ACTN4/HSPA8/MAPK3/CAV2/MISP/GNA12/TES/ANXA1/ACTG1/TRIOBP/HSPB1/CSRP2/TLE2/MRC2/LRP1/HYOU1/PDIA3/DAG1/YWHAG/PLAUR/PTK7/ITGAV/CCND3/NRP1/CALR/CAPN5/P4HB/SPRY4/PLEC/ARPC5L/MCAM/CAT/ITGB1/CAV1/SYNE2/FLRT2/RRAS/DCAF6/MAP2K2/RND3/PCBP2/SRP68/RPL22/RPL7A/DIXDC1/AIF1L/TNC/FLNB/PPIB/FZD2/CD44/RPL3/HSPG2/MYH9/CORO1C/SLC9A3R2/CPNE3/PRO…	274	109	ENSG00000204389/ENSG00000204388/ENSG00000159176/ENSG00000090020/ENSG00000166598/ENSG00000044574/ENSG00000109971/ENSG00000135269/ENSG00000135046/ENSG00000106211/ENSG00000175183/ENSG00000149428/ENSG00000167004/ENSG00000170027/ENSG00000011422/ENSG00000112576/ENSG00000179218/ENSG00000185624/ENSG00000136950/ENSG00000185070/ENSG00000115963/ENSG00000167881/ENSG00000041982/ENSG00000166794/ENSG00000110880…	165	ENSG00000173801/ENSG00000148180/ENSG00000136205/ENSG00000102181/ENSG00000082781/ENSG00000088280/ENSG00000130402/ENSG00000102882/ENSG00000105971/ENSG00000099812/ENSG00000146535/ENSG00000184009/ENSG00000100106/ENSG00000065717/ENSG00000011028/ENSG00000123384/ENSG00000173402/ENSG00000112655/ENSG00000138448/ENSG00000099250/ENSG00000149260/ENSG00000187678/ENSG00000178209/ENSG00000076706/ENSG00000121691…
CC	GO:0005912	adherens junction	333/8608	479/15014	1.64599115511415e-08	2.35156114592037e-06	ENSG00000204389/ENSG00000173801/ENSG00000148180/ENSG00000204388/ENSG00000159176/ENSG00000039068/ENSG00000136205/ENSG00000102181/ENSG00000082781/ENSG00000090020/ENSG00000166598/ENSG00000062038/ENSG00000088280/ENSG00000044574/ENSG00000130402/ENSG00000109971/ENSG00000104419/ENSG00000142279/ENSG00000102882/ENSG00000105971/ENSG00000099812/ENSG00000146535/ENSG00000135269/ENSG00000135046/ENSG00000184009…	HSPA1A/JUP/GSN/HSPA1B/CSRP1/CDH1/TNS3/CD99L2/ITGB5/SLC9A1/HSP90B1/CDH3/ASAP3/HSPA5/ACTN4/HSPA8/NDRG1/WTIP/MAPK3/CAV2/MISP/GNA12/TES/ANXA1/ACTG1/TRIOBP/HSPB1/CSRP2/TLE2/BAIAP2L1/MRC2/CDCA3/PKP3/LRP1/HYOU1/PDIA3/DAG1/YWHAG/PLAUR/KLHL24/PTK7/ITGAV/CCND3/NRP1/CALR/CAPN5/P4HB/SPRY4/PLEC/ARPC5L/MCAM/CAT/ITGB1/CAV1/SYNE2/FLRT2/RRAS/DCAF6/MAP2K2/KRT18/RND3/PCBP2/ADAM15/SRP68/RPL22/RPL7A/DIXDC1/AIF1L/TNC/…	333	128	ENSG00000204389/ENSG00000204388/ENSG00000159176/ENSG00000090020/ENSG00000166598/ENSG00000044574/ENSG00000109971/ENSG00000104419/ENSG00000142279/ENSG00000135269/ENSG00000135046/ENSG00000106211/ENSG00000175183/ENSG00000111665/ENSG00000149428/ENSG00000167004/ENSG00000170027/ENSG00000011422/ENSG00000112576/ENSG00000179218/ENSG00000185624/ENSG00000136950/ENSG00000185070/ENSG00000115963/ENSG00000167881…	205	ENSG00000173801/ENSG00000148180/ENSG00000039068/ENSG00000136205/ENSG00000102181/ENSG00000082781/ENSG00000062038/ENSG00000088280/ENSG00000130402/ENSG00000102882/ENSG00000105971/ENSG00000099812/ENSG00000146535/ENSG00000184009/ENSG00000100106/ENSG00000065717/ENSG00000006453/ENSG00000011028/ENSG00000184363/ENSG00000123384/ENSG00000173402/ENSG00000114796/ENSG00000112655/ENSG00000138448/ENSG00000099250…
CC	GO:0005924	cell-substrate adherens junction	275/8608	388/15014	1.7089833909305e-08	2.35156114592037e-06	ENSG00000204389/ENSG00000173801/ENSG00000148180/ENSG00000204388/ENSG00000159176/ENSG00000136205/ENSG00000102181/ENSG00000082781/ENSG00000090020/ENSG00000166598/ENSG00000088280/ENSG00000044574/ENSG00000130402/ENSG00000109971/ENSG00000102882/ENSG00000105971/ENSG00000099812/ENSG00000146535/ENSG00000135269/ENSG00000135046/ENSG00000184009/ENSG00000100106/ENSG00000106211/ENSG00000175183/ENSG00000065717…	HSPA1A/JUP/GSN/HSPA1B/CSRP1/TNS3/CD99L2/ITGB5/SLC9A1/HSP90B1/ASAP3/HSPA5/ACTN4/HSPA8/MAPK3/CAV2/MISP/GNA12/TES/ANXA1/ACTG1/TRIOBP/HSPB1/CSRP2/TLE2/MRC2/LRP1/HYOU1/PDIA3/DAG1/YWHAG/PLAUR/PTK7/ITGAV/CCND3/NRP1/CALR/CAPN5/P4HB/SPRY4/PLEC/ARPC5L/MCAM/CAT/ITGB1/CAV1/SYNE2/FLRT2/RRAS/DCAF6/MAP2K2/RND3/PCBP2/SRP68/RPL22/RPL7A/DIXDC1/AIF1L/TNC/FLNB/CIB2/PPIB/FZD2/CD44/RPL3/HSPG2/MYH9/CORO1C/SLC9A3R2/CPNE…	275	109	ENSG00000204389/ENSG00000204388/ENSG00000159176/ENSG00000090020/ENSG00000166598/ENSG00000044574/ENSG00000109971/ENSG00000135269/ENSG00000135046/ENSG00000106211/ENSG00000175183/ENSG00000149428/ENSG00000167004/ENSG00000170027/ENSG00000011422/ENSG00000112576/ENSG00000179218/ENSG00000185624/ENSG00000136950/ENSG00000185070/ENSG00000115963/ENSG00000167881/ENSG00000041982/ENSG00000166794/ENSG00000110880…	166	ENSG00000173801/ENSG00000148180/ENSG00000136205/ENSG00000102181/ENSG00000082781/ENSG00000088280/ENSG00000130402/ENSG00000102882/ENSG00000105971/ENSG00000099812/ENSG00000146535/ENSG00000184009/ENSG00000100106/ENSG00000065717/ENSG00000011028/ENSG00000123384/ENSG00000173402/ENSG00000112655/ENSG00000138448/ENSG00000099250/ENSG00000149260/ENSG00000187678/ENSG00000178209/ENSG00000076706/ENSG00000121691…
CC	GO:0000776	kinetochore	102/8608	127/15014	3.39652757737882e-08	3.89468495539438e-06	ENSG00000134057/ENSG00000142945/ENSG00000076382/ENSG00000123485/ENSG00000122952/ENSG00000089685/ENSG00000080986/ENSG00000167842/ENSG00000154839/ENSG00000203760/ENSG00000166851/ENSG00000094916/ENSG00000169679/ENSG00000128944/ENSG00000166847/ENSG00000123219/ENSG00000138092/ENSG00000156970/ENSG00000086827/ENSG00000113712/ENSG00000149636/ENSG00000164109/ENSG00000166451/ENSG00000165480/ENSG00000143228…	CCNB1/KIF2C/SPAG5/HJURP/ZWINT/BIRC5/NDC80/MIS12/SKA1/CENPW/PLK1/CBX5/BUB1/KNSTRN/DCTN5/CENPK/CENPO/BUB1B/ZW10/CSNK1A1/DSN1/MAD2L1/CENPN/SKA3/NUF2/SUMO3/NDEL1/PAFAH1B1/SGO1/CENPE/SPC25/SUGT1/RANGAP1/TTK/SEPT6/DYNLL1/DCTN3/RASSF2/CENPA/SIN3A/ERCC6L/SPDL1/CENPV/SEC13/SGO2/SEH1L/SPC24/NSL1/CENPT/ZWILCH/TRAPPC12/CENPM/AURKB/CFDP1/PSEN1/KIF18A/TEX14/KANSL1/KAT8/CENPS/KIF22/KNL1/ITGB3BP/KAT2B/NUP133/DYN…	102	77	ENSG00000134057/ENSG00000142945/ENSG00000076382/ENSG00000123485/ENSG00000122952/ENSG00000089685/ENSG00000080986/ENSG00000167842/ENSG00000154839/ENSG00000203760/ENSG00000166851/ENSG00000169679/ENSG00000128944/ENSG00000166847/ENSG00000123219/ENSG00000138092/ENSG00000156970/ENSG00000086827/ENSG00000113712/ENSG00000149636/ENSG00000164109/ENSG00000166451/ENSG00000165480/ENSG00000143228/ENSG00000184900…	25	ENSG00000094916/ENSG00000125354/ENSG00000101265/ENSG00000169375/ENSG00000166582/ENSG00000085415/ENSG00000117697/ENSG00000153774/ENSG00000103510/ENSG00000069248/ENSG00000047410/ENSG00000153044/ENSG00000134982/ENSG00000168385/ENSG00000072864/ENSG00000030066/ENSG00000153207/ENSG00000074054/ENSG00000067369/ENSG00000160783/ENSG00000082898/ENSG00000145919/ENSG00000170584/ENSG00000185122/ENSG00000166295
CC	GO:0000775	chromosome, centromeric region	137/8608	182/15014	3.00257577276986e-07	2.95110304523666e-05	ENSG00000134057/ENSG00000146670/ENSG00000142945/ENSG00000087586/ENSG00000076382/ENSG00000123485/ENSG00000104695/ENSG00000109805/ENSG00000122952/ENSG00000089685/ENSG00000134690/ENSG00000080986/ENSG00000167842/ENSG00000154839/ENSG00000203760/ENSG00000166851/ENSG00000094916/ENSG00000169679/ENSG00000128944/ENSG00000166847/ENSG00000123219/ENSG00000138092/ENSG00000156970/ENSG00000086827/ENSG00000113712…	CCNB1/CDCA5/KIF2C/AURKA/SPAG5/HJURP/PPP2CB/NCAPG/ZWINT/BIRC5/CDCA8/NDC80/MIS12/SKA1/CENPW/PLK1/CBX5/BUB1/KNSTRN/DCTN5/CENPK/CENPO/BUB1B/ZW10/CSNK1A1/DSN1/MAD2L1/CENPN/SKA3/ATRX/NUF2/STAG1/SUMO3/NDEL1/CENPL/MIS18A/PAFAH1B1/SGO1/CENPE/MKI67/SPC25/OIP5/SUGT1/RANGAP1/TTK/SEPT6/BAZ1B/DYNLL1/DCTN3/RASSF2/CENPA/SIN3A/ERCC6L/SPDL1/CENPV/SEC13/WAPL/SGO2/SEH1L/SPC24/NSL1/SMC3/CENPT/ZWILCH/SUV39H1/TRAPPC12/…	137	103	ENSG00000134057/ENSG00000146670/ENSG00000142945/ENSG00000087586/ENSG00000076382/ENSG00000123485/ENSG00000104695/ENSG00000109805/ENSG00000122952/ENSG00000089685/ENSG00000134690/ENSG00000080986/ENSG00000167842/ENSG00000154839/ENSG00000203760/ENSG00000166851/ENSG00000169679/ENSG00000128944/ENSG00000166847/ENSG00000123219/ENSG00000138092/ENSG00000156970/ENSG00000086827/ENSG00000113712/ENSG00000149636…	34	ENSG00000094916/ENSG00000085224/ENSG00000125354/ENSG00000101265/ENSG00000169375/ENSG00000166582/ENSG00000085415/ENSG00000117697/ENSG00000108055/ENSG00000153774/ENSG00000078304/ENSG00000119969/ENSG00000133247/ENSG00000103510/ENSG00000102081/ENSG00000186280/ENSG00000069248/ENSG00000047410/ENSG00000153044/ENSG00000134982/ENSG00000168385/ENSG00000072864/ENSG00000030066/ENSG00000105568/ENSG00000153207…
CC	GO:0005759	mitochondrial matrix	294/8608	427/15014	4.60837908359887e-07	3.96320601189503e-05	ENSG00000134057/ENSG00000108829/ENSG00000172053/ENSG00000137124/ENSG00000167107/ENSG00000168291/ENSG00000108179/ENSG00000099624/ENSG00000114054/ENSG00000182054/ENSG00000172340/ENSG00000205309/ENSG00000184428/ENSG00000112096/ENSG00000145439/ENSG00000144381/ENSG00000125652/ENSG00000151376/ENSG00000103202/ENSG00000141510/ENSG00000172840/ENSG00000152234/ENSG00000154079/ENSG00000163382/ENSG00000213619…	CCNB1/LRRC59/QARS/ALDH1B1/ACSF2/PDHB/PPIF/ATP5F1D/PCCB/IDH2/SUCLG2/NT5M/TOP1MT/SOD2/CBR4/HSPD1/ALKBH7/ME3/NME4/TP53/PDP2/ATP5F1A/SDHAF4/NAXE/NDUFS3/OGDH/HADHA/ALDH6A1/TIMM44/ETHE1/TFB1M/ACAT1/MRPL18/MMAB/TRAP1/ECHS1/HSPE1/DIMT1/ACADVL/SOD1/SHMT2/NDUFS2/POLRMT/SIRT3/D2HGDH/GSR/DBT/GLS/MRPS18C/CDK1/HADH/MMAA/GARS/GSTK1/RPS3/CA5B/LYRM4/ETFB/TUFM/GCSH/LRPPRC/SARS2/BTD/ARL2/HSD17B8/PDK4/HYKK/HIBADH/AC…	294	106	ENSG00000134057/ENSG00000108829/ENSG00000108179/ENSG00000144381/ENSG00000104980/ENSG00000112110/ENSG00000115541/ENSG00000072778/ENSG00000142168/ENSG00000182199/ENSG00000104687/ENSG00000115419/ENSG00000163319/ENSG00000170312/ENSG00000106105/ENSG00000174840/ENSG00000167862/ENSG00000168393/ENSG00000213995/ENSG00000175581/ENSG00000163738/ENSG00000185608/ENSG00000181873/ENSG00000112031/ENSG00000123130…	188	ENSG00000172053/ENSG00000137124/ENSG00000167107/ENSG00000168291/ENSG00000099624/ENSG00000114054/ENSG00000182054/ENSG00000172340/ENSG00000205309/ENSG00000184428/ENSG00000112096/ENSG00000145439/ENSG00000125652/ENSG00000151376/ENSG00000103202/ENSG00000141510/ENSG00000172840/ENSG00000152234/ENSG00000154079/ENSG00000163382/ENSG00000213619/ENSG00000105953/ENSG00000084754/ENSG00000119711/ENSG00000105755…
CC	GO:0005743	mitochondrial inner membrane	307/8608	458/15014	1.0019006572453e-05	0.000765897391316408	ENSG00000100075/ENSG00000184117/ENSG00000115468/ENSG00000144040/ENSG00000175567/ENSG00000113048/ENSG00000145335/ENSG00000075415/ENSG00000108179/ENSG00000158828/ENSG00000160471/ENSG00000099624/ENSG00000147454/ENSG00000182054/ENSG00000155463/ENSG00000166816/ENSG00000145247/ENSG00000144381/ENSG00000125434/ENSG00000103202/ENSG00000152234/ENSG00000213619/ENSG00000168610/ENSG00000084754/ENSG00000072210…	SLC25A1/NIPSNAP1/EFHD1/SFXN5/UCP2/MRPS27/SNCA/SLC25A3/PPIF/PINK1/COX6B2/ATP5F1D/SLC25A37/IDH2/OXA1L/LDHD/OCIAD2/HSPD1/SLC25A35/NME4/ATP5F1A/NDUFS3/STAT3/HADHA/ALDH3A2/CHDH/TIMM44/GATM/SLC25A6/ACAT1/RDH13/SLC25A30/SDHA/MRPL18/CHCHD6/TRAP1/NDUFB5/ACADVL/LETM2/SHMT2/NDUFS2/AFG3L2/MRPS18C/MICU2/UQCRC1/COX18/HADH/L2HGDH/GSTK1/NOA1/EXOG/RPS3/NDUFA1/MRPL1/TIMM22/TUFM/SLC25A26/SLC25A11/PDK4/ECSIT/SLC25A4…	307	116	ENSG00000144040/ENSG00000108179/ENSG00000145247/ENSG00000144381/ENSG00000104980/ENSG00000160439/ENSG00000112110/ENSG00000072778/ENSG00000165046/ENSG00000182199/ENSG00000163319/ENSG00000157036/ENSG00000125356/ENSG00000169288/ENSG00000177370/ENSG00000167862/ENSG00000175581/ENSG00000163738/ENSG00000185608/ENSG00000132313/ENSG00000132423/ENSG00000185633/ENSG00000184752/ENSG00000060762/ENSG00000134375…	191	ENSG00000100075/ENSG00000184117/ENSG00000115468/ENSG00000175567/ENSG00000113048/ENSG00000145335/ENSG00000075415/ENSG00000158828/ENSG00000160471/ENSG00000099624/ENSG00000147454/ENSG00000182054/ENSG00000155463/ENSG00000166816/ENSG00000125434/ENSG00000103202/ENSG00000152234/ENSG00000213619/ENSG00000168610/ENSG00000084754/ENSG00000072210/ENSG00000016391/ENSG00000171766/ENSG00000169100/ENSG00000075239…
CC	GO:0000777	condensed chromosome kinetochore	78/8608	100/15014	1.12970786188435e-05	0.000777239008976432	ENSG00000134057/ENSG00000142945/ENSG00000076382/ENSG00000123485/ENSG00000122952/ENSG00000089685/ENSG00000080986/ENSG00000167842/ENSG00000154839/ENSG00000203760/ENSG00000166851/ENSG00000169679/ENSG00000128944/ENSG00000166847/ENSG00000123219/ENSG00000138092/ENSG00000156970/ENSG00000086827/ENSG00000113712/ENSG00000149636/ENSG00000164109/ENSG00000166451/ENSG00000165480/ENSG00000143228/ENSG00000166579…	CCNB1/KIF2C/SPAG5/HJURP/ZWINT/BIRC5/NDC80/MIS12/SKA1/CENPW/PLK1/BUB1/KNSTRN/DCTN5/CENPK/CENPO/BUB1B/ZW10/CSNK1A1/DSN1/MAD2L1/CENPN/SKA3/NUF2/NDEL1/SGO1/CENPE/SPC25/RANGAP1/SEPT6/DCTN3/RASSF2/CENPA/ERCC6L/SPDL1/CENPV/SGO2/SEH1L/SPC24/NSL1/CENPT/ZWILCH/CENPM/CFDP1/TEX14/KANSL1/CENPS/KNL1/ITGB3BP/NUP133/DYNC1I1/DYNC1LI1/CENPU/FBXO28/GPATCH11/CENPH/INCENP/NEK2/SEPT2/PINX1/CDT1/NDE1/CENPF/AHCTF1/CLASP…	78	60	ENSG00000134057/ENSG00000142945/ENSG00000076382/ENSG00000123485/ENSG00000122952/ENSG00000089685/ENSG00000080986/ENSG00000167842/ENSG00000154839/ENSG00000203760/ENSG00000166851/ENSG00000169679/ENSG00000128944/ENSG00000166847/ENSG00000123219/ENSG00000138092/ENSG00000156970/ENSG00000086827/ENSG00000113712/ENSG00000149636/ENSG00000164109/ENSG00000166451/ENSG00000165480/ENSG00000143228/ENSG00000166579…	18	ENSG00000125354/ENSG00000101265/ENSG00000166582/ENSG00000085415/ENSG00000117697/ENSG00000153774/ENSG00000069248/ENSG00000153044/ENSG00000168385/ENSG00000072864/ENSG00000153207/ENSG00000074054/ENSG00000067369/ENSG00000160783/ENSG00000145919/ENSG00000170584/ENSG00000185122/ENSG00000166295
CC	GO:0005874	microtubule	252/8608	374/15014	3.52523856083105e-05	0.00220487648168342	ENSG00000068028/ENSG00000075218/ENSG00000176014/ENSG00000120742/ENSG00000142945/ENSG00000140941/ENSG00000087586/ENSG00000076382/ENSG00000106665/ENSG00000095066/ENSG00000088325/ENSG00000105514/ENSG00000164403/ENSG00000104419/ENSG00000092964/ENSG00000162413/ENSG00000094631/ENSG00000100271/ENSG00000089685/ENSG00000186638/ENSG00000186185/ENSG00000083799/ENSG00000089820/ENSG00000154839/ENSG00000123416…	RASSF1/GTSE1/TUBB6/SERP1/KIF2C/MAP1LC3B/AURKA/SPAG5/CLIP2/HOOK2/TPX2/RAB3D/SHROOM1/NDRG1/DPYSL2/KLHL21/HDAC6/TTLL1/BIRC5/KIF24/KIF18B/CYLD/ARHGAP4/SKA1/TUBA1B/EML2/MAP1LC3B2/SRPRB/TBL1XR1/PBXIP1/MACF1/HSPH1/KIF4A/EML4/PLK1/MAP1LC3A/SELENOS/NINL/KIF20A/TUBE1/TUBA1C/PSRC1/KNSTRN/CEP170B/DNM1/MYO5A/TUBB2A/RACGAP1/ZW10/REEP2/KIF3C/TUBB4B/STIM1/MAP2K2/FKBP4/FSD1/KIF14/SKA3/CCT5/NUDC/CDK2AP2/KLC4/KIFC1…	252	142	ENSG00000068028/ENSG00000075218/ENSG00000176014/ENSG00000120742/ENSG00000142945/ENSG00000140941/ENSG00000087586/ENSG00000076382/ENSG00000088325/ENSG00000164403/ENSG00000104419/ENSG00000162413/ENSG00000089685/ENSG00000186638/ENSG00000186185/ENSG00000083799/ENSG00000154839/ENSG00000123416/ENSG00000258102/ENSG00000144867/ENSG00000120694/ENSG00000090889/ENSG00000166851/ENSG00000131871/ENSG00000112984…	110	ENSG00000106665/ENSG00000095066/ENSG00000105514/ENSG00000092964/ENSG00000094631/ENSG00000100271/ENSG00000089820/ENSG00000125746/ENSG00000177565/ENSG00000163346/ENSG00000127603/ENSG00000143924/ENSG00000101460/ENSG00000101004/ENSG00000106976/ENSG00000132563/ENSG00000084731/ENSG00000167323/ENSG00000126934/ENSG00000105255/ENSG00000137171/ENSG00000039139/ENSG00000104833/ENSG00000185842/ENSG00000167552…
CC	GO:0098687	chromosomal region	226/8608	336/15014	0.000103305441740684	0.0059228453264659	ENSG00000134057/ENSG00000146670/ENSG00000142945/ENSG00000087586/ENSG00000107960/ENSG00000076382/ENSG00000123485/ENSG00000104695/ENSG00000109805/ENSG00000122952/ENSG00000089685/ENSG00000188486/ENSG00000134690/ENSG00000080986/ENSG00000167842/ENSG00000154839/ENSG00000203760/ENSG00000166851/ENSG00000094916/ENSG00000169679/ENSG00000128944/ENSG00000166847/ENSG00000123219/ENSG00000138092/ENSG00000156970…	CCNB1/CDCA5/KIF2C/AURKA/STN1/SPAG5/HJURP/PPP2CB/NCAPG/ZWINT/BIRC5/H2AFX/CDCA8/NDC80/MIS12/SKA1/CENPW/PLK1/CBX5/BUB1/KNSTRN/DCTN5/CENPK/CENPO/BUB1B/ZW10/HNRNPA2B1/CSNK1A1/DSN1/UPF1/FEN1/MAD2L1/CENPN/THOC6/PIF1/SKA3/ATRX/NUF2/PARP1/STAG1/NABP1/DDB1/HIST1H4I/RECQL4/SUMO3/CDK1/NDEL1/H3F3A/CENPL/MIS18A/NSMCE1/PAFAH1B1/SGO1/CENPE/MKI67/SPC25/OIP5/SUGT1/RANGAP1/MCM7/TTK/SEPT6/BAZ1B/DYNLL1/ATM/PPP1CB/DCT…	226	149	ENSG00000134057/ENSG00000146670/ENSG00000142945/ENSG00000087586/ENSG00000076382/ENSG00000123485/ENSG00000104695/ENSG00000109805/ENSG00000122952/ENSG00000089685/ENSG00000188486/ENSG00000134690/ENSG00000080986/ENSG00000167842/ENSG00000154839/ENSG00000203760/ENSG00000166851/ENSG00000169679/ENSG00000128944/ENSG00000166847/ENSG00000123219/ENSG00000138092/ENSG00000156970/ENSG00000086827/ENSG00000122566…	77	ENSG00000107960/ENSG00000094916/ENSG00000131652/ENSG00000085224/ENSG00000143799/ENSG00000167986/ENSG00000276180/ENSG00000163041/ENSG00000169189/ENSG00000166508/ENSG00000125354/ENSG00000149311/ENSG00000213639/ENSG00000101265/ENSG00000169375/ENSG00000100823/ENSG00000080345/ENSG00000166582/ENSG00000047315/ENSG00000085415/ENSG00000117697/ENSG00000108055/ENSG00000253729/ENSG00000153774/ENSG00000012061…
CC	GO:0044391	ribosomal subunit	127/8608	180/15014	0.000161487091545395	0.00787261508194149	ENSG00000173545/ENSG00000112110/ENSG00000116251/ENSG00000148303/ENSG00000163319/ENSG00000100316/ENSG00000149273/ENSG00000140988/ENSG00000122406/ENSG00000167862/ENSG00000175581/ENSG00000185608/ENSG00000243927/ENSG00000278845/ENSG00000132313/ENSG00000198242/ENSG00000185088/ENSG00000198015/ENSG00000168028/ENSG00000174444/ENSG00000130312/ENSG00000167526/ENSG00000116898/ENSG00000197958/ENSG00000114867…	ZNF622/MRPL18/RPL22/RPL7A/MRPS18C/RPL3/RPS3/RPS2/RPL5/MRPL58/MRPL48/MRPL40/MRPS6/MRPL45/MRPL35/RPL23A/RPS27L/MRPL42/RPSA/RPL4/MRPL34/RPL13/MRPS15/RPL12/EIF4G1/MRPL4/RPLP0/RPL13A/MRPS10/MRPL54/RPL18/RPS15/MCTS1/COA1/MRPS9/MRPS5/MRPL49/RPL15/RPS15A/GEMIN5/RPS11/MRPL17/MRPL19/RPL29/RPS4X/RPL39L/RPL23/MRPL10/RPS6/RPS3A/RPL18A/RPS7/MRPL12/RPL32/RPLP2/RPL8/RPLP1/MRPL51/RPL26L1/RPS18/RBM3/MRPL33/RPS16/R…	127	42	ENSG00000173545/ENSG00000112110/ENSG00000163319/ENSG00000167862/ENSG00000175581/ENSG00000185608/ENSG00000132313/ENSG00000185088/ENSG00000114867/ENSG00000183617/ENSG00000232119/ENSG00000106603/ENSG00000163923/ENSG00000111639/ENSG00000037241/ENSG00000102317/ENSG00000243147/ENSG00000172590/ENSG00000148296/ENSG00000182154/ENSG00000181991/ENSG00000137547/ENSG00000090263/ENSG00000143436/ENSG00000102738…	85	ENSG00000116251/ENSG00000148303/ENSG00000100316/ENSG00000149273/ENSG00000140988/ENSG00000122406/ENSG00000243927/ENSG00000278845/ENSG00000198242/ENSG00000198015/ENSG00000168028/ENSG00000174444/ENSG00000130312/ENSG00000167526/ENSG00000116898/ENSG00000197958/ENSG00000105364/ENSG00000089157/ENSG00000142541/ENSG00000048544/ENSG00000063177/ENSG00000115268/ENSG00000135972/ENSG00000144029/ENSG00000149792…
CC	GO:0000779	condensed chromosome, centromeric region	83/8608	112/15014	0.000162074467384362	0.00787261508194149	ENSG00000134057/ENSG00000142945/ENSG00000087586/ENSG00000076382/ENSG00000123485/ENSG00000109805/ENSG00000122952/ENSG00000089685/ENSG00000080986/ENSG00000167842/ENSG00000154839/ENSG00000203760/ENSG00000166851/ENSG00000169679/ENSG00000128944/ENSG00000166847/ENSG00000123219/ENSG00000138092/ENSG00000156970/ENSG00000086827/ENSG00000113712/ENSG00000149636/ENSG00000164109/ENSG00000166451/ENSG00000165480…	CCNB1/KIF2C/AURKA/SPAG5/HJURP/NCAPG/ZWINT/BIRC5/NDC80/MIS12/SKA1/CENPW/PLK1/BUB1/KNSTRN/DCTN5/CENPK/CENPO/BUB1B/ZW10/CSNK1A1/DSN1/MAD2L1/CENPN/SKA3/ATRX/NUF2/NDEL1/SGO1/CENPE/SPC25/RANGAP1/SEPT6/DCTN3/RASSF2/CENPA/ERCC6L/SPDL1/CENPV/SGO2/SEH1L/SPC24/NSL1/CENPT/ZWILCH/CENPM/AURKB/CFDP1/TEX14/KMT5C/KANSL1/CENPS/KNL1/ITGB3BP/NUP133/DYNC1I1/DYNC1LI1/CENPU/FBXO28/GPATCH11/CENPH/INCENP/NEK2/SEPT2/PINX1…	83	63	ENSG00000134057/ENSG00000142945/ENSG00000087586/ENSG00000076382/ENSG00000123485/ENSG00000109805/ENSG00000122952/ENSG00000089685/ENSG00000080986/ENSG00000167842/ENSG00000154839/ENSG00000203760/ENSG00000166851/ENSG00000169679/ENSG00000128944/ENSG00000166847/ENSG00000123219/ENSG00000138092/ENSG00000156970/ENSG00000086827/ENSG00000113712/ENSG00000149636/ENSG00000164109/ENSG00000166451/ENSG00000165480…	20	ENSG00000085224/ENSG00000125354/ENSG00000101265/ENSG00000166582/ENSG00000085415/ENSG00000117697/ENSG00000153774/ENSG00000133247/ENSG00000069248/ENSG00000153044/ENSG00000168385/ENSG00000072864/ENSG00000153207/ENSG00000074054/ENSG00000067369/ENSG00000160783/ENSG00000145919/ENSG00000170584/ENSG00000185122/ENSG00000166295
CC	GO:0000793	condensed chromosome	139/8608	199/15014	0.000171641317193492	0.00787261508194149	ENSG00000134057/ENSG00000146670/ENSG00000142945/ENSG00000087586/ENSG00000076382/ENSG00000123485/ENSG00000100814/ENSG00000109805/ENSG00000012048/ENSG00000122952/ENSG00000089685/ENSG00000188486/ENSG00000080986/ENSG00000167842/ENSG00000154839/ENSG00000203760/ENSG00000166851/ENSG00000169679/ENSG00000113810/ENSG00000128944/ENSG00000166847/ENSG00000123219/ENSG00000138092/ENSG00000156970/ENSG00000086827…	CCNB1/CDCA5/KIF2C/AURKA/SPAG5/HJURP/CCNB1IP1/NCAPG/BRCA1/ZWINT/BIRC5/H2AFX/NDC80/MIS12/SKA1/CENPW/PLK1/BUB1/SMC4/KNSTRN/DCTN5/CENPK/CENPO/BUB1B/ZW10/CSNK1A1/DSN1/HMGB2/MAD2L1/FANCD2/CENPN/SKA3/ATRX/NUF2/MLH1/SYN1/NDEL1/MTA3/NSMCE1/LRPPRC/SGO1/CENPE/MKI67/SPC25/RANGAP1/SEPT6/BAZ1B/DCTN3/TOP2A/AKAP8/RASSF2/NCAPH/CENPA/ERCC6L/SPDL1/NOL6/RIF1/CENPV/WAPL/SGO2/SEH1L/SPC24/SYCE1L/NSL1/SMC3/CENPT/ZWILCH/…	139	98	ENSG00000134057/ENSG00000146670/ENSG00000142945/ENSG00000087586/ENSG00000076382/ENSG00000123485/ENSG00000109805/ENSG00000012048/ENSG00000122952/ENSG00000089685/ENSG00000188486/ENSG00000080986/ENSG00000167842/ENSG00000154839/ENSG00000203760/ENSG00000166851/ENSG00000169679/ENSG00000113810/ENSG00000128944/ENSG00000166847/ENSG00000123219/ENSG00000138092/ENSG00000156970/ENSG00000086827/ENSG00000113712…	41	ENSG00000100814/ENSG00000085224/ENSG00000008056/ENSG00000057935/ENSG00000169189/ENSG00000138095/ENSG00000125354/ENSG00000101265/ENSG00000080345/ENSG00000166582/ENSG00000085415/ENSG00000205078/ENSG00000117697/ENSG00000108055/ENSG00000153774/ENSG00000133247/ENSG00000153147/ENSG00000141696/ENSG00000069248/ENSG00000148700/ENSG00000103275/ENSG00000217442/ENSG00000163029/ENSG00000153044/ENSG00000180198…
CC	GO:0101002	ficolin-1-rich granule	87/8608	119/15014	0.000252369754805306	0.0102135524297677	ENSG00000204389/ENSG00000131473/ENSG00000173801/ENSG00000148180/ENSG00000173110/ENSG00000204388/ENSG00000080824/ENSG00000167996/ENSG00000141959/ENSG00000109107/ENSG00000164062/ENSG00000133805/ENSG00000109971/ENSG00000111144/ENSG00000100504/ENSG00000178035/ENSG00000167658/ENSG00000035862/ENSG00000156508/ENSG00000175166/ENSG00000161057/ENSG00000104763/ENSG00000197766/ENSG00000160213/ENSG00000121691…	HSPA1A/ACLY/JUP/GSN/HSPA6/HSPA1B/HSP90AA1/FTH1/PFKL/ALDOC/APEH/AMPD3/HSPA8/LTA4H/PYGL/IMPDH2/EEF2/TIMP2/EEF1A1/PSMD2/PSMC2/ASAH1/CFD/CSTB/CAT/PSMD14/KCMF1/CTSH/ACTR1B/HSP90AB1/PSMC3/GLB1/CDK13/ALDOA/PSMD3/VCL/GPI/GYG1/DERA/PNP/GSDMD/CDA/IMPDH1/PSMB7/KPNB1/HMGB1/QPCT/PSMD6/COMMD3/CST3/MAPK14/PSMD12/CTSD/CCT8/PAFAH1B2/CANT1/PSMA5/PLEKHO2/CAPN1/PSMD13/DBNL/GNS/CTSZ/AGL/ACTR10/APAF1/PSMB1/COMMD9/PSMD…	87	49	ENSG00000204389/ENSG00000173110/ENSG00000204388/ENSG00000080824/ENSG00000167996/ENSG00000133805/ENSG00000109971/ENSG00000175166/ENSG00000161057/ENSG00000160213/ENSG00000115233/ENSG00000176407/ENSG00000096384/ENSG00000165916/ENSG00000065883/ENSG00000108344/ENSG00000163754/ENSG00000198805/ENSG00000136930/ENSG00000108424/ENSG00000189403/ENSG00000115828/ENSG00000163636/ENSG00000148444/ENSG00000112062…	38	ENSG00000131473/ENSG00000173801/ENSG00000148180/ENSG00000141959/ENSG00000109107/ENSG00000164062/ENSG00000111144/ENSG00000100504/ENSG00000178035/ENSG00000167658/ENSG00000035862/ENSG00000156508/ENSG00000104763/ENSG00000197766/ENSG00000121691/ENSG00000103811/ENSG00000115073/ENSG00000170266/ENSG00000149925/ENSG00000035403/ENSG00000105220/ENSG00000023697/ENSG00000104518/ENSG00000158825/ENSG00000106348…
CC	GO:1904813	ficolin-1-rich granule lumen	87/8608	119/15014	0.000252369754805306	0.0102135524297677	ENSG00000204389/ENSG00000131473/ENSG00000173801/ENSG00000148180/ENSG00000173110/ENSG00000204388/ENSG00000080824/ENSG00000167996/ENSG00000141959/ENSG00000109107/ENSG00000164062/ENSG00000133805/ENSG00000109971/ENSG00000111144/ENSG00000100504/ENSG00000178035/ENSG00000167658/ENSG00000035862/ENSG00000156508/ENSG00000175166/ENSG00000161057/ENSG00000104763/ENSG00000197766/ENSG00000160213/ENSG00000121691…	HSPA1A/ACLY/JUP/GSN/HSPA6/HSPA1B/HSP90AA1/FTH1/PFKL/ALDOC/APEH/AMPD3/HSPA8/LTA4H/PYGL/IMPDH2/EEF2/TIMP2/EEF1A1/PSMD2/PSMC2/ASAH1/CFD/CSTB/CAT/PSMD14/KCMF1/CTSH/ACTR1B/HSP90AB1/PSMC3/GLB1/CDK13/ALDOA/PSMD3/VCL/GPI/GYG1/DERA/PNP/GSDMD/CDA/IMPDH1/PSMB7/KPNB1/HMGB1/QPCT/PSMD6/COMMD3/CST3/MAPK14/PSMD12/CTSD/CCT8/PAFAH1B2/CANT1/PSMA5/PLEKHO2/CAPN1/PSMD13/DBNL/GNS/CTSZ/AGL/ACTR10/APAF1/PSMB1/COMMD9/PSMD…	87	49	ENSG00000204389/ENSG00000173110/ENSG00000204388/ENSG00000080824/ENSG00000167996/ENSG00000133805/ENSG00000109971/ENSG00000175166/ENSG00000161057/ENSG00000160213/ENSG00000115233/ENSG00000176407/ENSG00000096384/ENSG00000165916/ENSG00000065883/ENSG00000108344/ENSG00000163754/ENSG00000198805/ENSG00000136930/ENSG00000108424/ENSG00000189403/ENSG00000115828/ENSG00000163636/ENSG00000148444/ENSG00000112062…	38	ENSG00000131473/ENSG00000173801/ENSG00000148180/ENSG00000141959/ENSG00000109107/ENSG00000164062/ENSG00000111144/ENSG00000100504/ENSG00000178035/ENSG00000167658/ENSG00000035862/ENSG00000156508/ENSG00000104763/ENSG00000197766/ENSG00000121691/ENSG00000103811/ENSG00000115073/ENSG00000170266/ENSG00000149925/ENSG00000035403/ENSG00000105220/ENSG00000023697/ENSG00000104518/ENSG00000158825/ENSG00000106348…
CC	GO:0015934	large ribosomal subunit	82/8608	113/15014	0.000558477364288577	0.021346245923919	ENSG00000173545/ENSG00000112110/ENSG00000116251/ENSG00000148303/ENSG00000100316/ENSG00000122406/ENSG00000167862/ENSG00000175581/ENSG00000185608/ENSG00000278845/ENSG00000132313/ENSG00000198242/ENSG00000198015/ENSG00000174444/ENSG00000130312/ENSG00000167526/ENSG00000197958/ENSG00000105364/ENSG00000089157/ENSG00000142541/ENSG00000183617/ENSG00000063177/ENSG00000106603/ENSG00000149792/ENSG00000174748…	ZNF622/MRPL18/RPL22/RPL7A/RPL3/RPL5/MRPL58/MRPL48/MRPL40/MRPL45/MRPL35/RPL23A/MRPL42/RPL4/MRPL34/RPL13/RPL12/MRPL4/RPLP0/RPL13A/MRPL54/RPL18/COA1/MRPL49/RPL15/GEMIN5/MRPL17/MRPL19/RPL29/RPL39L/RPL23/MRPL10/RPL18A/MRPL12/RPL32/RPLP2/RPL8/RPLP1/MRPL51/RPL26L1/RBM3/MRPL33/RPL6/MRPL2/RPL31/RPL14/RPL34/MRPL52/SURF6/MRPL44/RPL10A/RPL28/RPL9/MRPL41/RPL35A/MRPL22/RPL27A/MRPL14/MRPL37/MRPL43/MRPL38/MRPL15…	82	29	ENSG00000173545/ENSG00000112110/ENSG00000167862/ENSG00000175581/ENSG00000185608/ENSG00000132313/ENSG00000183617/ENSG00000106603/ENSG00000163923/ENSG00000111639/ENSG00000037241/ENSG00000102317/ENSG00000243147/ENSG00000172590/ENSG00000148296/ENSG00000182154/ENSG00000137547/ENSG00000143436/ENSG00000259494/ENSG00000204822/ENSG00000154719/ENSG00000147403/ENSG00000242485/ENSG00000172172/ENSG00000122085…	53	ENSG00000116251/ENSG00000148303/ENSG00000100316/ENSG00000122406/ENSG00000278845/ENSG00000198242/ENSG00000198015/ENSG00000174444/ENSG00000130312/ENSG00000167526/ENSG00000197958/ENSG00000105364/ENSG00000089157/ENSG00000142541/ENSG00000063177/ENSG00000149792/ENSG00000174748/ENSG00000082516/ENSG00000158042/ENSG00000115364/ENSG00000162244/ENSG00000125691/ENSG00000159111/ENSG00000105640/ENSG00000262814…
CC	GO:0005819	spindle	196/8608	294/15014	0.000589899123814942	0.0213605577465621	ENSG00000068028/ENSG00000134057/ENSG00000094804/ENSG00000117399/ENSG00000171241/ENSG00000087586/ENSG00000101224/ENSG00000076382/ENSG00000088325/ENSG00000104695/ENSG00000101447/ENSG00000131242/ENSG00000135476/ENSG00000162413/ENSG00000089685/ENSG00000134690/ENSG00000186185/ENSG00000126524/ENSG00000083799/ENSG00000106211/ENSG00000154839/ENSG00000125746/ENSG00000177565/ENSG00000090889/ENSG00000166851…	RASSF1/CCNB1/CDC6/CDC20/SHCBP1/AURKA/CDC25B/SPAG5/TPX2/PPP2CB/FAM83D/RAB11FIP4/ESPL1/KLHL21/BIRC5/CDCA8/KIF18B/SBDS/CYLD/HSPB1/SKA1/EML2/TBL1XR1/KIF4A/PLK1/DLGAP5/KIF20A/CEP89/PSRC1/KNSTRN/GEM/SAC3D1/RACGAP1/BUB1B/ZW10/HASPIN/MAD2L1/KIF14/SKA3/CKAP2L/KBTBD8/TACC3/KIFC1/MYH9/CDK1/NDEL1/POC1A/RPS3/CTTN/PAFAH1B1/KIF11/SGO1/CENPE/ARHGEF2/RMDN3/WDR62/ERCC2/KIF23/ASPM/RANGAP1/NEK6/TTK/SEPT6/KATNB1/NPM1…	196	127	ENSG00000068028/ENSG00000134057/ENSG00000094804/ENSG00000117399/ENSG00000171241/ENSG00000087586/ENSG00000076382/ENSG00000088325/ENSG00000104695/ENSG00000101447/ENSG00000135476/ENSG00000162413/ENSG00000089685/ENSG00000134690/ENSG00000186185/ENSG00000126524/ENSG00000083799/ENSG00000106211/ENSG00000154839/ENSG00000090889/ENSG00000166851/ENSG00000126787/ENSG00000112984/ENSG00000121289/ENSG00000134222…	69	ENSG00000101224/ENSG00000131242/ENSG00000125746/ENSG00000177565/ENSG00000168061/ENSG00000100345/ENSG00000149273/ENSG00000104884/ENSG00000119408/ENSG00000125354/ENSG00000181163/ENSG00000116127/ENSG00000155229/ENSG00000149311/ENSG00000213024/ENSG00000021574/ENSG00000122359/ENSG00000204899/ENSG00000092036/ENSG00000129422/ENSG00000080345/ENSG00000166582/ENSG00000103769/ENSG00000005022/ENSG00000152082…
CC	GO:0005840	ribosome	152/8608	224/15014	0.000733977980875455	0.0252488425421156	ENSG00000173545/ENSG00000120742/ENSG00000113048/ENSG00000145335/ENSG00000167658/ENSG00000127022/ENSG00000112110/ENSG00000167881/ENSG00000116251/ENSG00000148303/ENSG00000163319/ENSG00000100316/ENSG00000149273/ENSG00000140988/ENSG00000122406/ENSG00000125844/ENSG00000167862/ENSG00000074071/ENSG00000175581/ENSG00000185608/ENSG00000243927/ENSG00000278845/ENSG00000132313/ENSG00000198242/ENSG00000185088…	ZNF622/SERP1/MRPS27/SNCA/EEF2/CANX/MRPL18/SRP68/RPL22/RPL7A/MRPS18C/RPL3/RPS3/RPS2/RPL5/RRBP1/MRPL58/MRPS34/MRPL48/MRPL40/MRPS6/MRPL45/MRPL35/RPL23A/RPS27L/MRPL42/RPSA/RPL4/MRPL34/SF1/RPL13/MRPS15/EIF2S1/RPL12/EIF4G1/APEX1/MRPL4/RPLP0/RPL13A/MRPS10/MRPL54/RPL18/RPS15/MCTS1/COA1/MRPS9/MRPS5/MRPL49/RPL15/RPS15A/GEMIN5/RPS11/MRPL17/MRPL19/RPL29/RPS4X/RPL39L/RPL23/DNAJC21/MRPL10/RPS6/RPS3A/RPL18A/RPS…	152	56	ENSG00000173545/ENSG00000120742/ENSG00000127022/ENSG00000112110/ENSG00000167881/ENSG00000163319/ENSG00000125844/ENSG00000167862/ENSG00000175581/ENSG00000185608/ENSG00000132313/ENSG00000185088/ENSG00000168066/ENSG00000134001/ENSG00000114867/ENSG00000183617/ENSG00000232119/ENSG00000106603/ENSG00000163923/ENSG00000139726/ENSG00000187522/ENSG00000111639/ENSG00000037241/ENSG00000102317/ENSG00000243147…	96	ENSG00000113048/ENSG00000145335/ENSG00000167658/ENSG00000116251/ENSG00000148303/ENSG00000100316/ENSG00000149273/ENSG00000140988/ENSG00000122406/ENSG00000074071/ENSG00000243927/ENSG00000278845/ENSG00000198242/ENSG00000198015/ENSG00000168028/ENSG00000174444/ENSG00000130312/ENSG00000167526/ENSG00000116898/ENSG00000197958/ENSG00000100823/ENSG00000105364/ENSG00000089157/ENSG00000142541/ENSG00000048544…
CC	GO:0022624	proteasome accessory complex	22/8608	25/15014	0.00102630623491018	0.0333149081048256	ENSG00000092010/ENSG00000175166/ENSG00000161057/ENSG00000115233/ENSG00000013275/ENSG00000087191/ENSG00000165916/ENSG00000130706/ENSG00000100911/ENSG00000108344/ENSG00000127922/ENSG00000131467/ENSG00000100764/ENSG00000163636/ENSG00000197170/ENSG00000159352/ENSG00000100519/ENSG00000185627/ENSG00000103035/ENSG00000095261/ENSG00000173692/ENSG00000099341	PSME1/PSMD2/PSMC2/PSMD14/PSMC4/PSMC5/PSMC3/ADRM1/PSME2/PSMD3/SEM1/PSME3/PSMC1/PSMD6/PSMD12/PSMD4/PSMC6/PSMD13/PSMD7/PSMD5/PSMD1/PSMD8	22	19	ENSG00000175166/ENSG00000161057/ENSG00000115233/ENSG00000013275/ENSG00000087191/ENSG00000165916/ENSG00000130706/ENSG00000108344/ENSG00000127922/ENSG00000131467/ENSG00000100764/ENSG00000163636/ENSG00000197170/ENSG00000159352/ENSG00000100519/ENSG00000185627/ENSG00000103035/ENSG00000173692/ENSG00000099341	3	ENSG00000092010/ENSG00000100911/ENSG00000095261
CC	GO:0030424	axon	229/8608	350/15014	0.00106530229404965	0.0333149081048256	ENSG00000197457/ENSG00000102003/ENSG00000131094/ENSG00000142235/ENSG00000099864/ENSG00000146072/ENSG00000087586/ENSG00000132718/ENSG00000105426/ENSG00000088325/ENSG00000145335/ENSG00000075043/ENSG00000142920/ENSG00000067715/ENSG00000158828/ENSG00000115977/ENSG00000176658/ENSG00000094631/ENSG00000092969/ENSG00000100321/ENSG00000131899/ENSG00000131238/ENSG00000164509/ENSG00000106211/ENSG00000136098…	STMN3/SYP/C1QL1/LMTK3/PALM/TNFRSF21/AURKA/SYT11/PTPRS/TPX2/SNCA/KCNQ2/AZIN2/SYT1/PINK1/AAK1/MYO1D/HDAC6/TGFB2/SYNGR1/LLGL1/PPT1/IL31RA/HSPB1/NEK3/KIF4A/CCL2/ANXA3/CANX/SEMA3A/DNM1/CDK5/DAG1/DNAJC5/KLHL24/DLG4/CPT1C/NRP1/PTCH1/FEZ2/FKBP15/LRP8/TNFRSF1B/FKBP4/ZFYVE27/CNTNAP1/SOD1/CADM2/MACO1/NRG1/NRTN/SYN1/AP3B2/SNAP25/NDEL1/TUBB4A/GARS/SLC38A2/SPTBN4/RNF6/UNC13A/SPOCK1/MICAL1/KCNB1/MBP/L1CAM/PAFAH…	229	89	ENSG00000087586/ENSG00000088325/ENSG00000115977/ENSG00000164509/ENSG00000106211/ENSG00000136098/ENSG00000090889/ENSG00000138772/ENSG00000127022/ENSG00000101152/ENSG00000119321/ENSG00000004478/ENSG00000155256/ENSG00000142168/ENSG00000204178/ENSG00000157168/ENSG00000166579/ENSG00000106105/ENSG00000127870/ENSG00000135596/ENSG00000007168/ENSG00000109917/ENSG00000100401/ENSG00000140854/ENSG00000159217…	140	ENSG00000197457/ENSG00000102003/ENSG00000131094/ENSG00000142235/ENSG00000099864/ENSG00000146072/ENSG00000132718/ENSG00000105426/ENSG00000145335/ENSG00000075043/ENSG00000142920/ENSG00000067715/ENSG00000158828/ENSG00000176658/ENSG00000094631/ENSG00000092969/ENSG00000100321/ENSG00000131899/ENSG00000131238/ENSG00000108691/ENSG00000075213/ENSG00000106976/ENSG00000164885/ENSG00000173402/ENSG00000114796…
CC	GO:0000922	spindle pole	93/8608	132/15014	0.00124826319298859	0.0373393511641804	ENSG00000068028/ENSG00000134057/ENSG00000094804/ENSG00000117399/ENSG00000087586/ENSG00000101224/ENSG00000076382/ENSG00000088325/ENSG00000104695/ENSG00000101447/ENSG00000162413/ENSG00000126524/ENSG00000166851/ENSG00000126787/ENSG00000121289/ENSG00000134222/ENSG00000128944/ENSG00000086827/ENSG00000164109/ENSG00000169607/ENSG00000013810/ENSG00000164087/ENSG00000138160/ENSG00000129810/ENSG00000137824…	RASSF1/CCNB1/CDC6/CDC20/AURKA/CDC25B/SPAG5/TPX2/PPP2CB/FAM83D/KLHL21/SBDS/PLK1/DLGAP5/CEP89/PSRC1/KNSTRN/ZW10/MAD2L1/CKAP2L/TACC3/POC1A/KIF11/SGO1/RMDN3/WDR62/ASPM/RANGAP1/NEK6/KATNB1/NPM1/ALMS1/VPS4A/NUP62/CALM1/SPDL1/CEP128/RAB11A/POC1B/MTCL1/RMDN1/CKAP2/SMC3/TBCCD1/WDR73/AURKB/PPP2CA/RMDN2/RGS14/CUL3/MAPK14/CALM3/KIF20B/HAUS8/CEP104/ODF2/AUNIP/TUBGCP5/WDR60/DYNC1I1/DYNC1LI1/TOPBP1/PRC1/CTNNB1/…	93	67	ENSG00000068028/ENSG00000134057/ENSG00000094804/ENSG00000117399/ENSG00000087586/ENSG00000076382/ENSG00000088325/ENSG00000104695/ENSG00000101447/ENSG00000162413/ENSG00000126524/ENSG00000166851/ENSG00000126787/ENSG00000121289/ENSG00000134222/ENSG00000128944/ENSG00000086827/ENSG00000164109/ENSG00000169607/ENSG00000013810/ENSG00000164087/ENSG00000138160/ENSG00000129810/ENSG00000137824/ENSG00000075702…	26	ENSG00000101224/ENSG00000119408/ENSG00000181163/ENSG00000116127/ENSG00000213024/ENSG00000103769/ENSG00000168502/ENSG00000176623/ENSG00000108055/ENSG00000169220/ENSG00000036257/ENSG00000275835/ENSG00000126870/ENSG00000072864/ENSG00000188807/ENSG00000174007/ENSG00000121957/ENSG00000152240/ENSG00000161609/ENSG00000182923/ENSG00000128159/ENSG00000100503/ENSG00000099910/ENSG00000164118/ENSG00000170584…
CC	GO:0031970	organelle envelope lumen	58/8608	78/15014	0.0013272624881398	0.0380481913266742	ENSG00000137642/ENSG00000116161/ENSG00000123213/ENSG00000158828/ENSG00000160471/ENSG00000148344/ENSG00000103202/ENSG00000138495/ENSG00000121289/ENSG00000265972/ENSG00000171766/ENSG00000121691/ENSG00000126602/ENSG00000142168/ENSG00000182199/ENSG00000165487/ENSG00000170791/ENSG00000213465/ENSG00000139531/ENSG00000168393/ENSG00000143575/ENSG00000115317/ENSG00000023228/ENSG00000198836/ENSG00000112234…	SORL1/CACYBP/NLN/PINK1/COX6B2/PTGES/NME4/COX17/CEP89/TXNIP/GATM/CAT/TRAP1/SOD1/SHMT2/MICU2/CHCHD7/ARL2/SUOX/DTYMK/HAX1/HTRA2/NDUFS1/OPA1/FBXL4/CYCS/CHCHD10/GFER/CHCHD2/TIMM8B/COA6/SIRT5/CHCHD4/CHCHD5/APP/COX19/AK2/TIMM8A/CIAPIN1/TIMM23/PPOX/COA7/COX6B1/TRIAP1/TIMM10/THOP1/NDUFB7/THEM4/TIMM9/IGF2R/CPOX/BCHE/GOLPH3/REXO2/SDHAF3/NDUFA8/TIMM13/BLOC1S1	58	26	ENSG00000116161/ENSG00000138495/ENSG00000121289/ENSG00000142168/ENSG00000182199/ENSG00000170791/ENSG00000168393/ENSG00000143575/ENSG00000172115/ENSG00000127554/ENSG00000106153/ENSG00000150779/ENSG00000168275/ENSG00000240230/ENSG00000004455/ENSG00000126953/ENSG00000005194/ENSG00000265354/ENSG00000170855/ENSG00000134809/ENSG00000100575/ENSG00000197081/ENSG00000114200/ENSG00000113384/ENSG00000076043…	32	ENSG00000137642/ENSG00000123213/ENSG00000158828/ENSG00000160471/ENSG00000148344/ENSG00000103202/ENSG00000265972/ENSG00000171766/ENSG00000121691/ENSG00000126602/ENSG00000165487/ENSG00000213465/ENSG00000139531/ENSG00000115317/ENSG00000023228/ENSG00000198836/ENSG00000112234/ENSG00000250479/ENSG00000124523/ENSG00000163528/ENSG00000125611/ENSG00000142192/ENSG00000143224/ENSG00000162377/ENSG00000126267…
MF	GO:0045296	cadherin binding	217/8246	299/14254	6.76850382040879e-08	7.02570696558432e-05	ENSG00000169710/ENSG00000204389/ENSG00000173801/ENSG00000168003/ENSG00000151929/ENSG00000039068/ENSG00000118898/ENSG00000175793/ENSG00000108829/ENSG00000100664/ENSG00000132002/ENSG00000044574/ENSG00000100591/ENSG00000109971/ENSG00000104419/ENSG00000149782/ENSG00000136261/ENSG00000075618/ENSG00000135269/ENSG00000135046/ENSG00000130762/ENSG00000167658/ENSG00000139734/ENSG00000127603/ENSG00000006453…	FASN/HSPA1A/JUP/SLC3A2/BAG3/CDH1/PPL/SFN/LRRC59/EIF5/DNAJB1/HSPA5/AHSA1/HSPA8/NDRG1/PLCB3/BZW2/FSCN1/TES/ANXA1/ARHGEF16/EEF2/DIAPH3/MACF1/BAIAP2L1/MICALL1/F11R/PKP3/CAPZB/CALD1/ATIC/PLEC/CIP2A/ITGB1/PAICS/EPS8L2/EVPL/ANLN/CGN/KRT18/LDHA/RPL7A/NUDC/GPRC5A/FMNL2/FLNB/HSP90AB1/DBN1/CCNB2/TWF2/MYH9/SLC9A3R2/PKP2/EPB41L1/CTNND1/RAB11B/PDLIM1/MRTFB/RAB1A/S100A11/EIF2S3/FXYD5/OLA1/ARHGAP18/CTTN/RPS2/CDC…	217	96	ENSG00000204389/ENSG00000168003/ENSG00000151929/ENSG00000175793/ENSG00000108829/ENSG00000100664/ENSG00000132002/ENSG00000044574/ENSG00000100591/ENSG00000109971/ENSG00000104419/ENSG00000135269/ENSG00000135046/ENSG00000139734/ENSG00000100139/ENSG00000163507/ENSG00000011426/ENSG00000090273/ENSG00000013588/ENSG00000096384/ENSG00000157456/ENSG00000138069/ENSG00000163191/ENSG00000089327/ENSG00000085733…	121	ENSG00000169710/ENSG00000173801/ENSG00000039068/ENSG00000118898/ENSG00000149782/ENSG00000136261/ENSG00000075618/ENSG00000130762/ENSG00000167658/ENSG00000127603/ENSG00000006453/ENSG00000158769/ENSG00000184363/ENSG00000077549/ENSG00000122786/ENSG00000138363/ENSG00000178209/ENSG00000150093/ENSG00000128050/ENSG00000177106/ENSG00000167880/ENSG00000143375/ENSG00000111057/ENSG00000134333/ENSG00000148303…
MF	GO:0031625	ubiquitin protein ligase binding	198/8246	281/14254	7.0829486283212e-06	0.00275409184754431	ENSG00000204389/ENSG00000204388/ENSG00000166949/ENSG00000086061/ENSG00000116161/ENSG00000107201/ENSG00000101294/ENSG00000240849/ENSG00000140941/ENSG00000137486/ENSG00000087586/ENSG00000101255/ENSG00000044574/ENSG00000132718/ENSG00000137834/ENSG00000109971/ENSG00000012048/ENSG00000133243/ENSG00000158828/ENSG00000071794/ENSG00000094631/ENSG00000184009/ENSG00000174804/ENSG00000179094/ENSG00000100106…	HSPA1A/HSPA1B/SMAD3/DNAJA1/CACYBP/DDX58/HM13/TMEM189/MAP1LC3B/ARRB1/AURKA/TRIB3/HSPA5/SYT11/SMAD6/HSPA8/BRCA1/BTBD2/PINK1/HLTF/HDAC6/ACTG1/FZD4/PER1/TRIOBP/TRAF1/TMBIM6/TUBA1B/HSPD1/CUL4B/MAP1LC3A/TP53/CASC3/PER3/CDKN1A/TXNIP/UBE2S/UBE2C/CALR/ABTB1/ATF6/TNFRSF1B/CCDC50/ARRB2/PCBP2/NDUFS2/SMG5/ASB4/SQSTM1/ELOB/DBT/UQCRC1/NPLOC4/ERBB3/STUB1/SLC22A18/USP2/SUMO2/RALB/CUL1/RNF34/LRPPRC/UBXN7/CXCR4/RPL…	198	104	ENSG00000204389/ENSG00000204388/ENSG00000086061/ENSG00000116161/ENSG00000101294/ENSG00000140941/ENSG00000087586/ENSG00000101255/ENSG00000044574/ENSG00000109971/ENSG00000012048/ENSG00000056558/ENSG00000139644/ENSG00000123416/ENSG00000144381/ENSG00000124762/ENSG00000108106/ENSG00000175063/ENSG00000179218/ENSG00000118217/ENSG00000152492/ENSG00000198952/ENSG00000161011/ENSG00000182446/ENSG00000036672…	94	ENSG00000166949/ENSG00000107201/ENSG00000240849/ENSG00000137486/ENSG00000132718/ENSG00000137834/ENSG00000133243/ENSG00000158828/ENSG00000071794/ENSG00000094631/ENSG00000184009/ENSG00000174804/ENSG00000179094/ENSG00000100106/ENSG00000158290/ENSG00000101460/ENSG00000141510/ENSG00000108349/ENSG00000049246/ENSG00000265972/ENSG00000114626/ENSG00000028137/ENSG00000141480/ENSG00000197111/ENSG00000158864…
MF	GO:0044389	ubiquitin-like protein ligase binding	201/8246	286/14254	7.95980302758471e-06	0.00275409184754431	ENSG00000204389/ENSG00000204388/ENSG00000166949/ENSG00000086061/ENSG00000116161/ENSG00000107201/ENSG00000101294/ENSG00000240849/ENSG00000140941/ENSG00000137486/ENSG00000087586/ENSG00000101255/ENSG00000044574/ENSG00000132718/ENSG00000137834/ENSG00000109971/ENSG00000012048/ENSG00000133243/ENSG00000158828/ENSG00000071794/ENSG00000094631/ENSG00000184009/ENSG00000174804/ENSG00000179094/ENSG00000100106…	HSPA1A/HSPA1B/SMAD3/DNAJA1/CACYBP/DDX58/HM13/TMEM189/MAP1LC3B/ARRB1/AURKA/TRIB3/HSPA5/SYT11/SMAD6/HSPA8/BRCA1/BTBD2/PINK1/HLTF/HDAC6/ACTG1/FZD4/PER1/TRIOBP/TRAF1/TMBIM6/TUBA1B/HSPD1/CUL4B/MAP1LC3A/TP53/CASC3/PER3/CDKN1A/TXNIP/UBE2S/UBE2C/CALR/ABTB1/ATF6/TNFRSF1B/CCDC50/ARRB2/PCBP2/NDUFS2/SMG5/ASB4/SQSTM1/ELOB/DBT/UQCRC1/NPLOC4/ERBB3/STUB1/SLC22A18/USP2/SUMO2/RALB/CUL1/RNF34/LRPPRC/UBXN7/CXCR4/RPL…	201	106	ENSG00000204389/ENSG00000204388/ENSG00000086061/ENSG00000116161/ENSG00000101294/ENSG00000140941/ENSG00000087586/ENSG00000101255/ENSG00000044574/ENSG00000109971/ENSG00000012048/ENSG00000056558/ENSG00000139644/ENSG00000123416/ENSG00000144381/ENSG00000124762/ENSG00000108106/ENSG00000175063/ENSG00000179218/ENSG00000118217/ENSG00000152492/ENSG00000198952/ENSG00000161011/ENSG00000182446/ENSG00000036672…	95	ENSG00000166949/ENSG00000107201/ENSG00000240849/ENSG00000137486/ENSG00000132718/ENSG00000137834/ENSG00000133243/ENSG00000158828/ENSG00000071794/ENSG00000094631/ENSG00000184009/ENSG00000174804/ENSG00000179094/ENSG00000100106/ENSG00000158290/ENSG00000101460/ENSG00000141510/ENSG00000108349/ENSG00000049246/ENSG00000265972/ENSG00000114626/ENSG00000028137/ENSG00000141480/ENSG00000197111/ENSG00000158864…
MF	GO:0050839	cell adhesion molecule binding	287/8246	427/14254	3.5067809102818e-05	0.00910009646218128	ENSG00000169710/ENSG00000204389/ENSG00000168542/ENSG00000173801/ENSG00000168003/ENSG00000151929/ENSG00000039068/ENSG00000118898/ENSG00000175793/ENSG00000108829/ENSG00000100664/ENSG00000130702/ENSG00000164176/ENSG00000132002/ENSG00000044574/ENSG00000130402/ENSG00000100591/ENSG00000130635/ENSG00000109971/ENSG00000104419/ENSG00000149782/ENSG00000136261/ENSG00000075618/ENSG00000135269/ENSG00000135046…	FASN/HSPA1A/COL3A1/JUP/SLC3A2/BAG3/CDH1/PPL/SFN/LRRC59/EIF5/LAMA5/EDIL3/DNAJB1/HSPA5/ACTN4/AHSA1/COL5A1/HSPA8/NDRG1/PLCB3/BZW2/FSCN1/TES/ANXA1/ARHGEF16/COL16A1/EEF2/TIMP2/DIAPH3/NLGN2/MACF1/ADAMTS13/BAIAP2L1/ICAM5/MICALL1/F11R/PKP3/CYR61/CAPZB/CALD1/ATIC/MFGE8/CALR/P4HB/PLEC/CIP2A/ITGB1/PAICS/EPS8L2/EVPL/ANLN/PTPN6/CGN/KRT18/ADAM15/LDHA/RPL7A/NUDC/GPRC5A/FMNL2/FLNB/HSP90AB1/CIB2/CADM2/DBN1/CCNB2/…	287	113	ENSG00000204389/ENSG00000168003/ENSG00000151929/ENSG00000175793/ENSG00000108829/ENSG00000100664/ENSG00000132002/ENSG00000044574/ENSG00000100591/ENSG00000109971/ENSG00000104419/ENSG00000135269/ENSG00000135046/ENSG00000139734/ENSG00000100139/ENSG00000179218/ENSG00000185624/ENSG00000163507/ENSG00000011426/ENSG00000090273/ENSG00000013588/ENSG00000096384/ENSG00000157456/ENSG00000157168/ENSG00000138080…	174	ENSG00000169710/ENSG00000168542/ENSG00000173801/ENSG00000039068/ENSG00000118898/ENSG00000130702/ENSG00000164176/ENSG00000130402/ENSG00000130635/ENSG00000149782/ENSG00000136261/ENSG00000075618/ENSG00000130762/ENSG00000084636/ENSG00000167658/ENSG00000035862/ENSG00000169992/ENSG00000127603/ENSG00000160323/ENSG00000006453/ENSG00000105376/ENSG00000158769/ENSG00000184363/ENSG00000142871/ENSG00000077549…
MF	GO:0043021	ribonucleoprotein complex binding	78/8246	103/14254	0.000110960569213762	0.0230354141687769	ENSG00000063046/ENSG00000137193/ENSG00000058262/ENSG00000044574/ENSG00000106462/ENSG00000155463/ENSG00000126524/ENSG00000167658/ENSG00000144867/ENSG00000113742/ENSG00000239672/ENSG00000165046/ENSG00000167881/ENSG00000108654/ENSG00000100462/ENSG00000152684/ENSG00000198952/ENSG00000140598/ENSG00000178605/ENSG00000154059/ENSG00000169217/ENSG00000120705/ENSG00000153037/ENSG00000132600/ENSG00000181163…	EIF4B/PIM1/SEC61A1/HSPA5/EZH2/OXA1L/SBDS/EEF2/SRPRB/CPEB4/NME1/LETM2/SRP68/DDX5/PRMT5/PELO/SMG5/EFL1/GTPBP6/IMPACT/CD2BP2/ETF1/SRP19/PRMT7/NPM1/RPSA/RPN2/EIF2S1/ERI1/PPIH/MTIF2/GEMIN5/DHX29/SRP72/RICTOR/YTHDF1/SNRPD3/PTCD3/ABCE1/MRRF/SRPRA/PQBP1/NVL/DENR/SNRPD1/MAIP1/ZNF598/BOP1/FMR1/RNASEL/EIF5A2/ITCH/SRP9/LETMD1/C1QBP/PRPF6/EEFSEC/IFIH1/SNRPC/IGHMBP2/NAA10/EIF5A/SRP54/SMG7/NAA15/RACK1/LETM1/TIM…	78	45	ENSG00000058262/ENSG00000044574/ENSG00000106462/ENSG00000126524/ENSG00000144867/ENSG00000113742/ENSG00000239672/ENSG00000165046/ENSG00000167881/ENSG00000108654/ENSG00000100462/ENSG00000152684/ENSG00000198952/ENSG00000140598/ENSG00000169217/ENSG00000120705/ENSG00000153037/ENSG00000118705/ENSG00000134001/ENSG00000104626/ENSG00000171960/ENSG00000085760/ENSG00000067248/ENSG00000174780/ENSG00000149658…	33	ENSG00000063046/ENSG00000137193/ENSG00000155463/ENSG00000167658/ENSG00000178605/ENSG00000154059/ENSG00000132600/ENSG00000181163/ENSG00000168028/ENSG00000082516/ENSG00000164327/ENSG00000132300/ENSG00000164163/ENSG00000148187/ENSG00000102103/ENSG00000261236/ENSG00000102081/ENSG00000163577/ENSG00000050426/ENSG00000108561/ENSG00000101161/ENSG00000115267/ENSG00000102030/ENSG00000116698/ENSG00000164134…
MF	GO:0005080	protein kinase C binding	34/8246	40/14254	0.000225851513392036	0.0390723118168221	ENSG00000170955/ENSG00000048052/ENSG00000102981/ENSG00000106211/ENSG00000170027/ENSG00000108010/ENSG00000138448/ENSG00000108840/ENSG00000161011/ENSG00000247596/ENSG00000057294/ENSG00000169047/ENSG00000198873/ENSG00000096696/ENSG00000131747/ENSG00000168615/ENSG00000123143/ENSG00000277443/ENSG00000077097/ENSG00000130175/ENSG00000165617/ENSG00000142208/ENSG00000150455/ENSG00000108561/ENSG00000100151…	CAVIN3/HDAC9/PARD6A/HSPB1/YWHAG/GLRX3/ITGAV/HDAC5/SQSTM1/TWF2/PKP2/IRS1/GRK5/DSP/TOP2A/ADAM9/PKN1/MARCKS/TOP2B/PRKCSH/DACT1/AKT1/TIRAP/C1QBP/PICK1/TRPV4/SDC4/LDB3/FEZ1/RACK1/DACT2/HINT1/ABL1/DACT3	34	15	ENSG00000170955/ENSG00000048052/ENSG00000106211/ENSG00000170027/ENSG00000108010/ENSG00000161011/ENSG00000131747/ENSG00000168615/ENSG00000165617/ENSG00000150455/ENSG00000111199/ENSG00000122367/ENSG00000149557/ENSG00000169567/ENSG00000097007	19	ENSG00000102981/ENSG00000138448/ENSG00000108840/ENSG00000247596/ENSG00000057294/ENSG00000169047/ENSG00000198873/ENSG00000096696/ENSG00000123143/ENSG00000277443/ENSG00000077097/ENSG00000130175/ENSG00000142208/ENSG00000108561/ENSG00000100151/ENSG00000124145/ENSG00000204628/ENSG00000164488/ENSG00000197380
