# Supplementary material for: A synthesized olean-28,13β-lactam targets YTHDF1-GLS1 axis to induce ROS-dependent metabolic crisis and cell death in pancreatic adenocarcinoma
Source: Cancer Cell Int. 2022 Apr 2;22:143. doi: 10.1186/s12935-022-02562-6 (PMC8976991; doi:10.1186/s12935-022-02562-6)
Supplement: Supplementary file 5 — Additional file 5. List of Reactome enrich significant genes in B28 vs. vehicle samples. [file 12935_2022_2562_MOESM5_ESM.xls]

ReactomeID	Description	GeneRatio	BgRatio	pvalue	padj	geneID	geneName	keggID	Count	Up	Up_Gene_names	Down	Down_Gene_names
R-HSA-72766	Translation	215/5263	289/8881	3.22589487026509e-08	4.13882311855011e-05	ENSG00000140105/ENSG00000100664/ENSG00000172053/ENSG00000063046/ENSG00000113048/ENSG00000166562/ENSG00000058262/ENSG00000132432/ENSG00000164062/ENSG00000167658/ENSG00000144867/ENSG00000067167/ENSG00000156508/ENSG00000114850/ENSG00000100129/ENSG00000118363/ENSG00000112110/ENSG00000167881/ENSG00000116251/ENSG00000124608/ENSG00000148303/ENSG00000163319/ENSG00000100316/ENSG00000110619/ENSG00000106105…	WARS/EIF5/QARS/EIF4B/MRPS27/SEC11C/SEC61A1/SEC61G/APEH/EEF2/SRPRB/TRAM1/EEF1A1/SSR3/EIF3L/SPCS2/MRPL18/SRP68/RPL22/AARS2/RPL7A/MRPS18C/RPL3/CARS/GARS/SEC61B/EIF2S3/RPS3/MRPL1/SSR1/TUFM/RPS2/SARS2/RPL5/ETF1/SRP19/MRPL58/MRPS34/IARS2/MRPL48/YARS/MRPL40/EIF3F/MRPS6/MTRF1L/MTFMT/MRPL35/RPL23A/RPS27L/MRPL42/RPSA/RPL4/MRPL34/RPL13/MRPS15/RPN2/EIF2S1/AARS/RPL12/EIF4G1/MRPL4/RPLP0/RPL13A/MRPS10/MRPL54/EE…	7453/1983/5859/1975/23107/90701/29927/23480/327/1938/58477/23471/1915/6747/51386/9789/29074/6730/6146/57505/6130/51023/6122/833/2617/10952/1968/6188/65008/6745/7284/6187/54938/6125/2107/6728/3396/65993/55699/51642/8565/64976/8665/64968/54516/123263/51318/6147/51065/28977/3921/6124/64981/6137/64960/6185/1965/16/6136/1981/51073/6175/23521/55173/116541/1917/23438/6141/8894/8664/51504/6209/3735/64965…	215	94	ENSG00000140105/ENSG00000100664/ENSG00000166562/ENSG00000058262/ENSG00000132432/ENSG00000144867/ENSG00000067167/ENSG00000114850/ENSG00000118363/ENSG00000112110/ENSG00000167881/ENSG00000124608/ENSG00000163319/ENSG00000110619/ENSG00000106105/ENSG00000106803/ENSG00000169288/ENSG00000124783/ENSG00000120705/ENSG00000153037/ENSG00000167862/ENSG00000175581/ENSG00000134684/ENSG00000185608/ENSG00000112031…	119	ENSG00000172053/ENSG00000063046/ENSG00000113048/ENSG00000164062/ENSG00000167658/ENSG00000156508/ENSG00000100129/ENSG00000116251/ENSG00000148303/ENSG00000100316/ENSG00000130741/ENSG00000149273/ENSG00000178952/ENSG00000140988/ENSG00000104835/ENSG00000122406/ENSG00000074071/ENSG00000067704/ENSG00000175390/ENSG00000243927/ENSG00000103707/ENSG00000198242/ENSG00000198015/ENSG00000168028/ENSG00000174444…
R-HSA-3700989	Transcriptional Regulation by TP53	257/5263	357/8881	2.26251160741415e-07	0.000145140119615618	ENSG00000198938/ENSG00000175793/ENSG00000134057/ENSG00000198431/ENSG00000130766/ENSG00000042286/ENSG00000116717/ENSG00000087586/ENSG00000131791/ENSG00000096070/ENSG00000088325/ENSG00000104695/ENSG00000160211/ENSG00000104419/ENSG00000165891/ENSG00000012048/ENSG00000198804/ENSG00000112378/ENSG00000064393/ENSG00000089685/ENSG00000173530/ENSG00000198712/ENSG00000170345/ENSG00000105221/ENSG00000141682…	COX3/SFN/CCNB1/TXNRD1/SESN2/AIFM2/GADD45A/AURKA/PRKAB2/BRPF3/TPX2/PPP2CB/G6PD/NDRG1/E2F7/BRCA1/COX1/PERP/HIPK2/BIRC5/TNFRSF10D/COX2/FOS/AKT2/PMAIP1/PIDD1/TAF7/TP53/ELOA/CCNA2/FANCI/MAPK11/PLAGL1/CDKN1A/CDK5/YWHAG/PIP4K2B/TP53I3/IGFBP3/CDC25C/SSRP1/SGK1/FANCD2/EXO1/TMEM219/CHD3/CDKN1B/STEAP3/PRMT5/TXN/BANP/GSR/ELOB/SLC38A9/MLH1/CCNE1/GLS/KMT5A/STK11/CDK1/COX18/HDAC2/MOV10/EHMT2/PRKAB1/USP2/HDAC1/P…	4514/2810/891/7296/83667/84883/1647/6790/5565/27154/22974/5516/2539/10397/144455/672/4512/64065/28996/332/8793/4513/2353/208/5366/55367/6879/7157/6924/890/55215/5600/5325/1026/1020/7532/8396/9540/3486/995/6749/6446/2177/9156/124446/1107/1027/55240/10419/7295/54971/2936/6923/153129/4292/898/2744/387893/6794/983/285521/3066/4343/10919/5564/9099/3065/7001/27113/9337/80196/10128/2068/1387/900/8621/51…	257	148	ENSG00000175793/ENSG00000134057/ENSG00000198431/ENSG00000130766/ENSG00000042286/ENSG00000116717/ENSG00000087586/ENSG00000131791/ENSG00000096070/ENSG00000088325/ENSG00000104695/ENSG00000104419/ENSG00000165891/ENSG00000012048/ENSG00000064393/ENSG00000089685/ENSG00000141682/ENSG00000178913/ENSG00000011007/ENSG00000145386/ENSG00000140525/ENSG00000118495/ENSG00000124762/ENSG00000170027/ENSG00000115129…	108	ENSG00000198938/ENSG00000160211/ENSG00000198804/ENSG00000112378/ENSG00000173530/ENSG00000198712/ENSG00000170345/ENSG00000105221/ENSG00000177595/ENSG00000141510/ENSG00000185386/ENSG00000164885/ENSG00000276293/ENSG00000118515/ENSG00000149932/ENSG00000170004/ENSG00000115107/ENSG00000103363/ENSG00000118046/ENSG00000163626/ENSG00000196591/ENSG00000155363/ENSG00000204371/ENSG00000116478/ENSG00000167815…
R-HSA-69620	Cell Cycle Checkpoints	205/5263	288/8881	1.31638030245416e-05	0.00562971976016229	ENSG00000175793/ENSG00000134057/ENSG00000094804/ENSG00000117399/ENSG00000092010/ENSG00000075218/ENSG00000142945/ENSG00000240065/ENSG00000104695/ENSG00000197903/ENSG00000164045/ENSG00000012048/ENSG00000122952/ENSG00000091651/ENSG00000089685/ENSG00000188486/ENSG00000134690/ENSG00000080986/ENSG00000167842/ENSG00000154839/ENSG00000175166/ENSG00000166851/ENSG00000141510/ENSG00000161057/ENSG00000169679…	SFN/CCNB1/CDC6/CDC20/PSME1/GTSE1/KIF2C/PSMB9/PPP2CB/HIST1H2BK/CDC25A/BRCA1/ZWINT/ORC6/BIRC5/H2AFX/CDCA8/NDC80/MIS12/SKA1/PSMD2/PLK1/TP53/PSMC2/BUB1/HIST2H2BE/CCNA2/CDKN1A/CENPK/CENPO/YWHAG/UBE2C/BUB1B/CDC25C/ZW10/DSN1/MAD2L1/EXO1/PSMD14/CENPN/NUF2/NUDC/CDKN1B/HIST1H4I/PSMC4/CCNB2/CCNE1/CDK1/NDEL1/PSMC5/CENPL/FAM175A/PSMC3/PAFAH1B1/SGO1/CENPE/PSMA7/HIST1H2BD/PSME2/SPC25/PHF20/HIST1H2BC/RANGAP1/PSM…	2810/891/990/991/5720/51512/11004/5698/5516/85236/993/672/11130/23594/332/3014/55143/10403/79003/220134/5708/5347/7157/5701/699/8349/890/1026/64105/79172/7532/11065/701/995/9183/79980/4085/9156/10213/55839/83540/10726/1027/8294/5704/9133/898/983/81565/5705/91687/84142/5702/5048/151648/1062/5688/3017/5721/57405/51230/8347/5905/5709/7156/4176/5526/7979/8655/472/51588/22919/140735/10197/1058/54821/5…	205	155	ENSG00000175793/ENSG00000134057/ENSG00000094804/ENSG00000117399/ENSG00000075218/ENSG00000142945/ENSG00000104695/ENSG00000164045/ENSG00000012048/ENSG00000122952/ENSG00000091651/ENSG00000089685/ENSG00000188486/ENSG00000134690/ENSG00000080986/ENSG00000167842/ENSG00000154839/ENSG00000175166/ENSG00000166851/ENSG00000161057/ENSG00000169679/ENSG00000145386/ENSG00000124762/ENSG00000123219/ENSG00000138092…	50	ENSG00000092010/ENSG00000240065/ENSG00000197903/ENSG00000141510/ENSG00000184678/ENSG00000276180/ENSG00000163322/ENSG00000158373/ENSG00000100911/ENSG00000025293/ENSG00000180596/ENSG00000166508/ENSG00000149311/ENSG00000105229/ENSG00000161642/ENSG00000085415/ENSG00000117697/ENSG00000078304/ENSG00000076003/ENSG00000090097/ENSG00000073111/ENSG00000141552/ENSG00000124635/ENSG00000158019/ENSG00000273802…
R-HSA-141424	Amplification of signal from the kinetochores	75/5263	95/8881	3.59543999265764e-05	0.0092258990211595	ENSG00000117399/ENSG00000142945/ENSG00000104695/ENSG00000122952/ENSG00000089685/ENSG00000134690/ENSG00000080986/ENSG00000167842/ENSG00000154839/ENSG00000166851/ENSG00000169679/ENSG00000123219/ENSG00000138092/ENSG00000156970/ENSG00000086827/ENSG00000149636/ENSG00000164109/ENSG00000166451/ENSG00000143228/ENSG00000090273/ENSG00000166579/ENSG00000120334/ENSG00000007168/ENSG00000129810/ENSG00000138778…	CDC20/KIF2C/PPP2CB/ZWINT/BIRC5/CDCA8/NDC80/MIS12/SKA1/PLK1/BUB1/CENPK/CENPO/BUB1B/ZW10/DSN1/MAD2L1/CENPN/NUF2/NUDC/NDEL1/CENPL/PAFAH1B1/SGO1/CENPE/SPC25/RANGAP1/PPP2R5B/DYNLL1/MAPRE1/DYNLL2/CENPA/ERCC6L/SPDL1/SEC13/SGO2/SEH1L/SPC24/NSL1/CENPT/ZWILCH/CENPM/AURKB/PPP2CA/PPP2R5C/KIF18A/CENPS/KNL1/ITGB3BP/DYNC1H1/NUP133/DYNC1I1/CENPI/DYNC1LI1/CENPU/CLIP1/NUP98/CENPH/INCENP/PPP2R1B/NDE1/NUP160/PPP2R1A…	991/11004/5516/11130/332/55143/10403/79003/220134/5347/699/64105/79172/701/9183/79980/4085/55839/83540/10726/81565/91687/5048/151648/1062/57405/5905/5526/8655/22919/140735/1058/54821/54908/6396/151246/81929/147841/25936/80152/55055/79019/9212/5515/5527/81930/378708/57082/23421/1778/55746/1780/2491/51143/79682/6249/4928/64946/3619/5519/54820/23279/5518/1063/25909/23332/401541/9735/5529/11243/1781/…	75	63	ENSG00000117399/ENSG00000142945/ENSG00000104695/ENSG00000122952/ENSG00000089685/ENSG00000134690/ENSG00000080986/ENSG00000167842/ENSG00000154839/ENSG00000166851/ENSG00000169679/ENSG00000123219/ENSG00000138092/ENSG00000156970/ENSG00000086827/ENSG00000149636/ENSG00000164109/ENSG00000166451/ENSG00000143228/ENSG00000090273/ENSG00000166579/ENSG00000120334/ENSG00000007168/ENSG00000129810/ENSG00000138778…	12	ENSG00000085415/ENSG00000117697/ENSG00000078304/ENSG00000069248/ENSG00000153044/ENSG00000072864/ENSG00000030066/ENSG00000105568/ENSG00000153207/ENSG00000074054/ENSG00000160783/ENSG00000082898
R-HSA-141444	Amplification of signal from unattached kinetochores via a MAD2 inhibitory signal	75/5263	95/8881	3.59543999265764e-05	0.0092258990211595	ENSG00000117399/ENSG00000142945/ENSG00000104695/ENSG00000122952/ENSG00000089685/ENSG00000134690/ENSG00000080986/ENSG00000167842/ENSG00000154839/ENSG00000166851/ENSG00000169679/ENSG00000123219/ENSG00000138092/ENSG00000156970/ENSG00000086827/ENSG00000149636/ENSG00000164109/ENSG00000166451/ENSG00000143228/ENSG00000090273/ENSG00000166579/ENSG00000120334/ENSG00000007168/ENSG00000129810/ENSG00000138778…	CDC20/KIF2C/PPP2CB/ZWINT/BIRC5/CDCA8/NDC80/MIS12/SKA1/PLK1/BUB1/CENPK/CENPO/BUB1B/ZW10/DSN1/MAD2L1/CENPN/NUF2/NUDC/NDEL1/CENPL/PAFAH1B1/SGO1/CENPE/SPC25/RANGAP1/PPP2R5B/DYNLL1/MAPRE1/DYNLL2/CENPA/ERCC6L/SPDL1/SEC13/SGO2/SEH1L/SPC24/NSL1/CENPT/ZWILCH/CENPM/AURKB/PPP2CA/PPP2R5C/KIF18A/CENPS/KNL1/ITGB3BP/DYNC1H1/NUP133/DYNC1I1/CENPI/DYNC1LI1/CENPU/CLIP1/NUP98/CENPH/INCENP/PPP2R1B/NDE1/NUP160/PPP2R1A…	991/11004/5516/11130/332/55143/10403/79003/220134/5347/699/64105/79172/701/9183/79980/4085/55839/83540/10726/81565/91687/5048/151648/1062/57405/5905/5526/8655/22919/140735/1058/54821/54908/6396/151246/81929/147841/25936/80152/55055/79019/9212/5515/5527/81930/378708/57082/23421/1778/55746/1780/2491/51143/79682/6249/4928/64946/3619/5519/54820/23279/5518/1063/25909/23332/401541/9735/5529/11243/1781/…	75	63	ENSG00000117399/ENSG00000142945/ENSG00000104695/ENSG00000122952/ENSG00000089685/ENSG00000134690/ENSG00000080986/ENSG00000167842/ENSG00000154839/ENSG00000166851/ENSG00000169679/ENSG00000123219/ENSG00000138092/ENSG00000156970/ENSG00000086827/ENSG00000149636/ENSG00000164109/ENSG00000166451/ENSG00000143228/ENSG00000090273/ENSG00000166579/ENSG00000120334/ENSG00000007168/ENSG00000129810/ENSG00000138778…	12	ENSG00000085415/ENSG00000117697/ENSG00000078304/ENSG00000069248/ENSG00000153044/ENSG00000072864/ENSG00000030066/ENSG00000105568/ENSG00000153207/ENSG00000074054/ENSG00000160783/ENSG00000082898
R-HSA-2467813	Separation of Sister Chromatids	136/5263	187/8881	7.36685600055699e-05	0.0139145968388957	ENSG00000117399/ENSG00000146670/ENSG00000092010/ENSG00000176014/ENSG00000142945/ENSG00000240065/ENSG00000104695/ENSG00000135476/ENSG00000122952/ENSG00000089685/ENSG00000134690/ENSG00000080986/ENSG00000167842/ENSG00000154839/ENSG00000123416/ENSG00000164611/ENSG00000175166/ENSG00000166851/ENSG00000161057/ENSG00000169679/ENSG00000167553/ENSG00000137267/ENSG00000123219/ENSG00000138092/ENSG00000175063…	CDC20/CDCA5/PSME1/TUBB6/KIF2C/PSMB9/PPP2CB/ESPL1/ZWINT/BIRC5/CDCA8/NDC80/MIS12/SKA1/TUBA1B/PTTG1/PSMD2/PLK1/PSMC2/BUB1/TUBA1C/TUBB2A/CENPK/CENPO/UBE2C/BUB1B/ZW10/DSN1/TUBB4B/MAD2L1/PSMD14/CENPN/NUF2/NUDC/STAG1/PSMC4/NDEL1/PSMC5/TUBB4A/TUBA1A/CENPL/PSMC3/PAFAH1B1/SGO1/CENPE/PSMA7/PSME2/SPC25/RANGAP1/PSMD3/PPP2R5B/SEM1/DYNLL1/MAPRE1/DYNLL2/PSME3/CENPA/ERCC6L/SPDL1/PSMC1/SEC13/EHHADH/WAPL/SGO2/SEH1L…	991/113130/5720/84617/11004/5698/5516/9700/11130/332/55143/10403/79003/220134/10376/9232/5708/5347/5701/699/84790/7280/64105/79172/11065/701/9183/79980/10383/4085/10213/55839/83540/10726/10274/5704/81565/5705/10382/7846/91687/5702/5048/151648/1062/5688/5721/57405/5905/5709/5526/7979/8655/22919/140735/10197/1058/54821/54908/5700/6396/1962/23063/151246/81929/147841/25936/9126/5695/80152/55055/79019…	136	111	ENSG00000117399/ENSG00000146670/ENSG00000176014/ENSG00000142945/ENSG00000104695/ENSG00000135476/ENSG00000122952/ENSG00000089685/ENSG00000134690/ENSG00000080986/ENSG00000167842/ENSG00000154839/ENSG00000123416/ENSG00000164611/ENSG00000175166/ENSG00000166851/ENSG00000161057/ENSG00000169679/ENSG00000167553/ENSG00000137267/ENSG00000123219/ENSG00000138092/ENSG00000175063/ENSG00000156970/ENSG00000086827…	25	ENSG00000092010/ENSG00000240065/ENSG00000104833/ENSG00000167552/ENSG00000100911/ENSG00000113790/ENSG00000085415/ENSG00000117697/ENSG00000108055/ENSG00000078304/ENSG00000141552/ENSG00000069248/ENSG00000153044/ENSG00000072864/ENSG00000030066/ENSG00000204264/ENSG00000095261/ENSG00000105568/ENSG00000153207/ENSG00000074054/ENSG00000072401/ENSG00000053900/ENSG00000160783/ENSG00000082898/ENSG00000166295
R-HSA-70221	Glycogen breakdown (glycogenolysis)	18/5263	18/8881	8.03035077717743e-05	0.0139145968388957	ENSG00000100994/ENSG00000100504/ENSG00000171298/ENSG00000044446/ENSG00000165434/ENSG00000056998/ENSG00000198668/ENSG00000198668/ENSG00000198668/ENSG00000163754/ENSG00000067177/ENSG00000162688/ENSG00000169299/ENSG00000102893/ENSG00000156873/ENSG00000164776/ENSG00000068976/ENSG00000079739	PYGB/PYGL/GAA/PHKA2/PGM2L1/GYG2/CALM1/CALM2/CALM3/GYG1/PHKA1/AGL/PGM2/PHKB/PHKG2/PHKG1/PYGM/PGM1	5834/5836/2548/5256/283209/8908/801/805/808/2992/5255/178/55276/5257/5261/5260/5837/5236	18	6	ENSG00000198668/ENSG00000163754/ENSG00000169299/ENSG00000102893/ENSG00000164776/ENSG00000068976	10	ENSG00000100994/ENSG00000100504/ENSG00000171298/ENSG00000044446/ENSG00000165434/ENSG00000056998/ENSG00000067177/ENSG00000162688/ENSG00000156873/ENSG00000079739
R-HSA-69618	Mitotic Spindle Checkpoint	85/5263	111/8881	8.67628797436989e-05	0.0139145968388957	ENSG00000117399/ENSG00000142945/ENSG00000104695/ENSG00000122952/ENSG00000089685/ENSG00000134690/ENSG00000080986/ENSG00000167842/ENSG00000154839/ENSG00000166851/ENSG00000169679/ENSG00000123219/ENSG00000138092/ENSG00000175063/ENSG00000156970/ENSG00000086827/ENSG00000149636/ENSG00000164109/ENSG00000166451/ENSG00000143228/ENSG00000090273/ENSG00000166579/ENSG00000120334/ENSG00000007168/ENSG00000129810…	CDC20/KIF2C/PPP2CB/ZWINT/BIRC5/CDCA8/NDC80/MIS12/SKA1/PLK1/BUB1/CENPK/CENPO/UBE2C/BUB1B/ZW10/DSN1/MAD2L1/CENPN/NUF2/NUDC/NDEL1/CENPL/PAFAH1B1/SGO1/CENPE/SPC25/RANGAP1/PPP2R5B/DYNLL1/MAPRE1/DYNLL2/CENPA/ERCC6L/SPDL1/SEC13/SGO2/SEH1L/SPC24/NSL1/CENPT/ZWILCH/CENPM/AURKB/PPP2CA/PPP2R5C/KIF18A/CENPS/ANAPC11/KNL1/CDC27/ITGB3BP/DYNC1H1/NUP133/DYNC1I1/CENPI/DYNC1LI1/CENPU/UBE2E1/CLIP1/NUP98/CENPH/INCENP/…	991/11004/5516/11130/332/55143/10403/79003/220134/5347/699/64105/79172/11065/701/9183/79980/4085/55839/83540/10726/81565/91687/5048/151648/1062/57405/5905/5526/8655/22919/140735/1058/54821/54908/6396/151246/81929/147841/25936/80152/55055/79019/9212/5515/5527/81930/378708/51529/57082/996/23421/1778/55746/1780/2491/51143/79682/7324/6249/4928/64946/3619/5519/25906/54820/23279/5518/1063/25909/23332/4…	85	69	ENSG00000117399/ENSG00000142945/ENSG00000104695/ENSG00000122952/ENSG00000089685/ENSG00000134690/ENSG00000080986/ENSG00000167842/ENSG00000154839/ENSG00000166851/ENSG00000169679/ENSG00000123219/ENSG00000138092/ENSG00000175063/ENSG00000156970/ENSG00000086827/ENSG00000149636/ENSG00000164109/ENSG00000166451/ENSG00000143228/ENSG00000090273/ENSG00000166579/ENSG00000120334/ENSG00000007168/ENSG00000129810…	16	ENSG00000085415/ENSG00000117697/ENSG00000078304/ENSG00000141552/ENSG00000069248/ENSG00000153044/ENSG00000072864/ENSG00000030066/ENSG00000105568/ENSG00000153207/ENSG00000074054/ENSG00000072401/ENSG00000053900/ENSG00000160783/ENSG00000082898/ENSG00000166295
R-HSA-5663220	RHO GTPases Activate Formins	103/5263	138/8881	0.000101735208600958	0.0145029191816698	ENSG00000117399/ENSG00000176014/ENSG00000142945/ENSG00000104695/ENSG00000122952/ENSG00000089685/ENSG00000134690/ENSG00000080986/ENSG00000184009/ENSG00000004975/ENSG00000161791/ENSG00000167842/ENSG00000139734/ENSG00000154839/ENSG00000123416/ENSG00000166851/ENSG00000169679/ENSG00000167553/ENSG00000137267/ENSG00000123219/ENSG00000138092/ENSG00000156970/ENSG00000086827/ENSG00000149636/ENSG00000150093…	CDC20/TUBB6/KIF2C/PPP2CB/ZWINT/BIRC5/CDCA8/NDC80/ACTG1/DVL2/FMNL3/MIS12/DIAPH3/SKA1/TUBA1B/PLK1/BUB1/TUBA1C/TUBB2A/CENPK/CENPO/BUB1B/ZW10/DSN1/ITGB1/TUBB4B/MAD2L1/CENPN/NUF2/NUDC/FMNL2/NDEL1/TUBB4A/TUBA1A/CENPL/PAFAH1B1/SGO1/CENPE/SPC25/ACTB/RANGAP1/PPP2R5B/DYNLL1/MAPRE1/DYNLL2/CENPA/ERCC6L/SPDL1/SEC13/EHHADH/SGO2/SEH1L/SPC24/PFN2/NSL1/CENPT/ZWILCH/RHOA/CENPM/AURKB/PPP2CA/PPP2R5C/KIF18A/DVL3/CENP…	991/84617/11004/5516/11130/332/55143/10403/71/1856/91010/79003/81624/220134/10376/5347/699/84790/7280/64105/79172/701/9183/79980/3688/10383/4085/55839/83540/10726/114793/81565/10382/7846/91687/5048/151648/1062/57405/60/5905/5526/8655/22919/140735/1058/54821/54908/6396/1962/151246/81929/147841/5217/25936/80152/55055/387/79019/9212/5515/5527/81930/1857/378708/5216/57082/23421/388/6722/1778/286205/5…	103	74	ENSG00000117399/ENSG00000176014/ENSG00000142945/ENSG00000104695/ENSG00000122952/ENSG00000089685/ENSG00000134690/ENSG00000080986/ENSG00000161791/ENSG00000167842/ENSG00000139734/ENSG00000154839/ENSG00000123416/ENSG00000166851/ENSG00000169679/ENSG00000167553/ENSG00000137267/ENSG00000123219/ENSG00000138092/ENSG00000156970/ENSG00000086827/ENSG00000149636/ENSG00000188229/ENSG00000164109/ENSG00000166451…	29	ENSG00000184009/ENSG00000004975/ENSG00000150093/ENSG00000157827/ENSG00000104833/ENSG00000167552/ENSG00000075624/ENSG00000113790/ENSG00000085415/ENSG00000117697/ENSG00000067560/ENSG00000078304/ENSG00000108518/ENSG00000112658/ENSG00000173611/ENSG00000069248/ENSG00000153044/ENSG00000196405/ENSG00000107404/ENSG00000072864/ENSG00000030066/ENSG00000105568/ENSG00000153207/ENSG00000074054/ENSG00000147202…
R-HSA-2555396	Mitotic Metaphase and Anaphase	143/5263	199/8881	0.000127194463261715	0.0163190496364781	ENSG00000117399/ENSG00000146670/ENSG00000092010/ENSG00000176014/ENSG00000142945/ENSG00000240065/ENSG00000104695/ENSG00000135476/ENSG00000122952/ENSG00000089685/ENSG00000134690/ENSG00000080986/ENSG00000167842/ENSG00000154839/ENSG00000123416/ENSG00000164611/ENSG00000175166/ENSG00000166851/ENSG00000161057/ENSG00000169679/ENSG00000167553/ENSG00000137267/ENSG00000123219/ENSG00000138092/ENSG00000175063…	CDC20/CDCA5/PSME1/TUBB6/KIF2C/PSMB9/PPP2CB/ESPL1/ZWINT/BIRC5/CDCA8/NDC80/MIS12/SKA1/TUBA1B/PTTG1/PSMD2/PLK1/PSMC2/BUB1/TUBA1C/TUBB2A/CENPK/CENPO/UBE2C/BUB1B/ZW10/DSN1/TUBB4B/MAD2L1/PSMD14/CENPN/NUF2/NUDC/STAG1/PSMC4/NDEL1/PSMC5/TUBB4A/ANKLE2/TUBA1A/CENPL/PSMC3/PAFAH1B1/SGO1/CENPE/PSMA7/PSME2/SPC25/LMNA/RANGAP1/PSMD3/PPP2R5B/SEM1/DYNLL1/MAPRE1/DYNLL2/PSME3/CENPA/ERCC6L/SPDL1/PSMC1/SEC13/EHHADH/WAP…	991/113130/5720/84617/11004/5698/5516/9700/11130/332/55143/10403/79003/220134/10376/9232/5708/5347/5701/699/84790/7280/64105/79172/11065/701/9183/79980/10383/4085/10213/55839/83540/10726/10274/5704/81565/5705/10382/23141/7846/91687/5702/5048/151648/1062/5688/5721/57405/4000/5905/5709/5526/7979/8655/22919/140735/10197/1058/54821/54908/5700/6396/1962/23063/151246/81929/147841/25936/9126/5695/80152/…	143	117	ENSG00000117399/ENSG00000146670/ENSG00000176014/ENSG00000142945/ENSG00000104695/ENSG00000135476/ENSG00000122952/ENSG00000089685/ENSG00000134690/ENSG00000080986/ENSG00000167842/ENSG00000154839/ENSG00000123416/ENSG00000164611/ENSG00000175166/ENSG00000166851/ENSG00000161057/ENSG00000169679/ENSG00000167553/ENSG00000137267/ENSG00000123219/ENSG00000138092/ENSG00000175063/ENSG00000156970/ENSG00000086827…	26	ENSG00000092010/ENSG00000240065/ENSG00000104833/ENSG00000167552/ENSG00000100911/ENSG00000160789/ENSG00000113790/ENSG00000085415/ENSG00000117697/ENSG00000108055/ENSG00000078304/ENSG00000141552/ENSG00000069248/ENSG00000153044/ENSG00000072864/ENSG00000030066/ENSG00000204264/ENSG00000095261/ENSG00000105568/ENSG00000153207/ENSG00000074054/ENSG00000072401/ENSG00000053900/ENSG00000160783/ENSG00000082898…
R-HSA-68882	Mitotic Anaphase	142/5263	198/8881	0.000156230743283724	0.0182221857848198	ENSG00000117399/ENSG00000146670/ENSG00000092010/ENSG00000176014/ENSG00000142945/ENSG00000240065/ENSG00000104695/ENSG00000135476/ENSG00000122952/ENSG00000089685/ENSG00000134690/ENSG00000080986/ENSG00000167842/ENSG00000154839/ENSG00000123416/ENSG00000164611/ENSG00000175166/ENSG00000166851/ENSG00000161057/ENSG00000169679/ENSG00000167553/ENSG00000137267/ENSG00000123219/ENSG00000138092/ENSG00000175063…	CDC20/CDCA5/PSME1/TUBB6/KIF2C/PSMB9/PPP2CB/ESPL1/ZWINT/BIRC5/CDCA8/NDC80/MIS12/SKA1/TUBA1B/PTTG1/PSMD2/PLK1/PSMC2/BUB1/TUBA1C/TUBB2A/CENPK/CENPO/UBE2C/BUB1B/ZW10/DSN1/TUBB4B/MAD2L1/PSMD14/CENPN/NUF2/NUDC/STAG1/PSMC4/NDEL1/PSMC5/TUBB4A/ANKLE2/TUBA1A/CENPL/PSMC3/PAFAH1B1/SGO1/CENPE/PSMA7/PSME2/SPC25/LMNA/RANGAP1/PSMD3/PPP2R5B/SEM1/DYNLL1/MAPRE1/DYNLL2/PSME3/CENPA/ERCC6L/SPDL1/PSMC1/SEC13/EHHADH/WAP…	991/113130/5720/84617/11004/5698/5516/9700/11130/332/55143/10403/79003/220134/10376/9232/5708/5347/5701/699/84790/7280/64105/79172/11065/701/9183/79980/10383/4085/10213/55839/83540/10726/10274/5704/81565/5705/10382/23141/7846/91687/5702/5048/151648/1062/5688/5721/57405/4000/5905/5709/5526/7979/8655/22919/140735/10197/1058/54821/54908/5700/6396/1962/23063/151246/81929/147841/25936/9126/5695/80152/…	142	116	ENSG00000117399/ENSG00000146670/ENSG00000176014/ENSG00000142945/ENSG00000104695/ENSG00000135476/ENSG00000122952/ENSG00000089685/ENSG00000134690/ENSG00000080986/ENSG00000167842/ENSG00000154839/ENSG00000123416/ENSG00000164611/ENSG00000175166/ENSG00000166851/ENSG00000161057/ENSG00000169679/ENSG00000167553/ENSG00000137267/ENSG00000123219/ENSG00000138092/ENSG00000175063/ENSG00000156970/ENSG00000086827…	26	ENSG00000092010/ENSG00000240065/ENSG00000104833/ENSG00000167552/ENSG00000100911/ENSG00000160789/ENSG00000113790/ENSG00000085415/ENSG00000117697/ENSG00000108055/ENSG00000078304/ENSG00000141552/ENSG00000069248/ENSG00000153044/ENSG00000072864/ENSG00000030066/ENSG00000204264/ENSG00000095261/ENSG00000105568/ENSG00000153207/ENSG00000074054/ENSG00000072401/ENSG00000053900/ENSG00000160783/ENSG00000082898…
R-HSA-1799339	SRP-dependent cotranslational protein targeting to membrane	84/5263	111/8881	0.000196466597008745	0.0210055536635183	ENSG00000166562/ENSG00000058262/ENSG00000132432/ENSG00000144867/ENSG00000067167/ENSG00000114850/ENSG00000118363/ENSG00000167881/ENSG00000116251/ENSG00000148303/ENSG00000100316/ENSG00000106803/ENSG00000149273/ENSG00000124783/ENSG00000140988/ENSG00000122406/ENSG00000153037/ENSG00000198242/ENSG00000185088/ENSG00000168028/ENSG00000174444/ENSG00000167526/ENSG00000118705/ENSG00000197958/ENSG00000089157…	SEC11C/SEC61A1/SEC61G/SRPRB/TRAM1/SSR3/SPCS2/SRP68/RPL22/RPL7A/RPL3/SEC61B/RPS3/SSR1/RPS2/RPL5/SRP19/RPL23A/RPS27L/RPSA/RPL4/RPL13/RPN2/RPL12/RPLP0/RPL13A/RPL18/RPS15/RPL15/RPS15A/RPS11/SRP72/RPL29/RPS4X/RPL39L/RPL23/RPS6/RPS3A/RPL18A/RPS7/SRPRA/RPL32/SSR4/RPLP2/RPL8/RPLP1/RPL26L1/RPS18/RPS16/RPL6/RPS8/RPL31/RPL14/RPL34/RPS24/RPL10A/RPL28/RPL9/RPS28/SRP9/SPCS3/RPS14/RPL35A/RPL27A/RPL27/DDOST/RPS5…	90701/29927/23480/58477/23471/6747/9789/6730/6146/6130/6122/10952/6188/6745/6187/6125/6728/6147/51065/3921/6124/6137/6185/6136/6175/23521/6141/6209/6138/6210/6205/6731/6159/6191/116832/9349/6194/6189/6142/6201/6734/6161/6748/6181/6132/6176/51121/6222/6217/6128/6202/6160/9045/6164/6229/4736/6158/6133/6234/6726/60559/6208/6165/6157/6155/1650/6193/6729/6135/6230/6727/6184/6746/6129/6134/6143/23478/6…	84	29	ENSG00000166562/ENSG00000058262/ENSG00000132432/ENSG00000144867/ENSG00000067167/ENSG00000114850/ENSG00000118363/ENSG00000167881/ENSG00000106803/ENSG00000124783/ENSG00000153037/ENSG00000185088/ENSG00000118705/ENSG00000174780/ENSG00000163923/ENSG00000182934/ENSG00000180879/ENSG00000037241/ENSG00000143742/ENSG00000129128/ENSG00000244038/ENSG00000100883/ENSG00000140319/ENSG00000163902/ENSG00000163479…	54	ENSG00000116251/ENSG00000148303/ENSG00000100316/ENSG00000149273/ENSG00000140988/ENSG00000122406/ENSG00000198242/ENSG00000168028/ENSG00000174444/ENSG00000167526/ENSG00000197958/ENSG00000089157/ENSG00000142541/ENSG00000063177/ENSG00000115268/ENSG00000174748/ENSG00000134419/ENSG00000142534/ENSG00000162244/ENSG00000198034/ENSG00000125691/ENSG00000137154/ENSG00000145425/ENSG00000105640/ENSG00000171863…
R-HSA-5633007	Regulation of TP53 Activity	113/5263	155/8881	0.000249880490875921	0.0246612822918313	ENSG00000087586/ENSG00000131791/ENSG00000096070/ENSG00000088325/ENSG00000104695/ENSG00000012048/ENSG00000064393/ENSG00000105221/ENSG00000178913/ENSG00000141510/ENSG00000145386/ENSG00000185386/ENSG00000164885/ENSG00000276293/ENSG00000149136/ENSG00000118515/ENSG00000174371/ENSG00000170004/ENSG00000100462/ENSG00000172530/ENSG00000183955/ENSG00000118046/ENSG00000170312/ENSG00000196591/ENSG00000204371…	AURKA/PRKAB2/BRPF3/TPX2/PPP2CB/BRCA1/HIPK2/AKT2/TAF7/TP53/CCNA2/MAPK11/CDK5/PIP4K2B/SSRP1/SGK1/EXO1/CHD3/PRMT5/BANP/KMT5A/STK11/CDK1/HDAC2/EHMT2/PRKAB1/USP2/HDAC1/RNF34/CCNG1/PHF20/TOP3A/MAP2K6/ATM/RFFL/TAF13/PRKAG2/PRR5/TMEM55B/TAF9/ZNF385A/PPP1R13B/RPA2/PPP1R13L/TTC5/RFC4/CDK5R1/AURKB/TP53INP1/PPP2CA/RICTOR/MLST8/TP53RK/PPP2R5C/UBC/TP53BP2/RAD1/BRPF1/EP300/RFC5/RFC3/MAPK14/PLK3/AKT3/PML/NUAK1/P…	6790/5565/27154/22974/5516/672/28996/208/6879/7157/890/5600/1020/8396/6749/6446/9156/1107/10419/54971/387893/6794/983/3066/10919/5564/9099/3065/80196/900/51230/7156/5608/472/117584/6884/51422/55615/90809/6880/25946/23368/6118/10848/91875/5984/8851/9212/94241/5515/253260/64223/112858/5527/7316/7159/5810/7862/2033/5985/5983/1432/1263/10000/5371/9891/5562/83695/51616/23774/5883/207/79837/79813/639/6…	113	66	ENSG00000087586/ENSG00000131791/ENSG00000096070/ENSG00000088325/ENSG00000104695/ENSG00000012048/ENSG00000064393/ENSG00000178913/ENSG00000145386/ENSG00000149136/ENSG00000174371/ENSG00000100462/ENSG00000172530/ENSG00000183955/ENSG00000170312/ENSG00000111725/ENSG00000036672/ENSG00000170633/ENSG00000177302/ENSG00000092871/ENSG00000197780/ENSG00000273841/ENSG00000088808/ENSG00000117748/ENSG00000136319…	47	ENSG00000105221/ENSG00000141510/ENSG00000185386/ENSG00000164885/ENSG00000276293/ENSG00000118515/ENSG00000170004/ENSG00000118046/ENSG00000196591/ENSG00000204371/ENSG00000116478/ENSG00000113328/ENSG00000025293/ENSG00000108984/ENSG00000149311/ENSG00000106617/ENSG00000186654/ENSG00000165782/ENSG00000161642/ENSG00000104881/ENSG00000176749/ENSG00000164938/ENSG00000164327/ENSG00000167965/ENSG00000078304…
R-HSA-5685938	HDR through Single Strand Annealing (SSA)	32/5263	37/8881	0.000323179991166547	0.0288670774244613	ENSG00000012048/ENSG00000174371/ENSG00000177302/ENSG00000149311/ENSG00000002016/ENSG00000117748/ENSG00000163918/ENSG00000012061/ENSG00000113456/ENSG00000111445/ENSG00000133119/ENSG00000171792/ENSG00000172613/ENSG00000163781/ENSG00000175643/ENSG00000178966/ENSG00000197299/ENSG00000152942/ENSG00000165392/ENSG00000104320/ENSG00000138376/ENSG00000175595/ENSG00000164053/ENSG00000020922/ENSG00000136273…	BRCA1/EXO1/TOP3A/ATM/RAD52/RPA2/RFC4/ERCC1/RAD1/RFC5/RFC3/RHNO1/RAD9A/TOPBP1/RMI2/RMI1/BLM/RAD17/WRN/NBN/BARD1/ERCC4/ATRIP/MRE11/HUS1/ABL1/DNA2/ATR/RAD50/RAD9B/BRIP1/RBBP8	672/9156/7156/472/5893/6118/5984/2067/5810/5985/5983/83695/5883/11073/116028/80010/641/5884/7486/4683/580/2072/84126/4361/3364/25/1763/545/10111/144715/83990/5932	32	23	ENSG00000012048/ENSG00000174371/ENSG00000177302/ENSG00000002016/ENSG00000117748/ENSG00000163918/ENSG00000113456/ENSG00000111445/ENSG00000133119/ENSG00000171792/ENSG00000172613/ENSG00000163781/ENSG00000175643/ENSG00000178966/ENSG00000197299/ENSG00000165392/ENSG00000175595/ENSG00000164053/ENSG00000136273/ENSG00000097007/ENSG00000138346/ENSG00000113522/ENSG00000136492	9	ENSG00000149311/ENSG00000012061/ENSG00000152942/ENSG00000104320/ENSG00000138376/ENSG00000020922/ENSG00000175054/ENSG00000151164/ENSG00000101773
R-HSA-2500257	Resolution of Sister Chromatid Cohesion	92/5263	124/8881	0.000337495059522151	0.0288670774244613	ENSG00000134057/ENSG00000117399/ENSG00000146670/ENSG00000176014/ENSG00000142945/ENSG00000104695/ENSG00000122952/ENSG00000089685/ENSG00000134690/ENSG00000080986/ENSG00000167842/ENSG00000154839/ENSG00000123416/ENSG00000166851/ENSG00000169679/ENSG00000167553/ENSG00000137267/ENSG00000123219/ENSG00000138092/ENSG00000156970/ENSG00000086827/ENSG00000149636/ENSG00000188229/ENSG00000164109/ENSG00000166451…	CCNB1/CDC20/CDCA5/TUBB6/KIF2C/PPP2CB/ZWINT/BIRC5/CDCA8/NDC80/MIS12/SKA1/TUBA1B/PLK1/BUB1/TUBA1C/TUBB2A/CENPK/CENPO/BUB1B/ZW10/DSN1/TUBB4B/MAD2L1/CENPN/NUF2/NUDC/STAG1/CCNB2/CDK1/NDEL1/TUBB4A/TUBA1A/CENPL/PAFAH1B1/SGO1/CENPE/SPC25/RANGAP1/PPP2R5B/DYNLL1/MAPRE1/DYNLL2/CENPA/ERCC6L/SPDL1/SEC13/EHHADH/WAPL/SGO2/SEH1L/SPC24/NSL1/SMC3/CENPT/ZWILCH/CENPM/AURKB/PPP2CA/PPP2R5C/KIF18A/CENPS/KNL1/ITGB3BP/DY…	891/991/113130/84617/11004/5516/11130/332/55143/10403/79003/220134/10376/5347/699/84790/7280/64105/79172/701/9183/79980/10383/4085/55839/83540/10726/10274/9133/983/81565/10382/7846/91687/5048/151648/1062/57405/5905/5526/8655/22919/140735/1058/54821/54908/6396/1962/23063/151246/81929/147841/25936/9126/80152/55055/79019/9212/5515/5527/81930/378708/57082/23421/1778/55746/1780/2491/51143/79682/6249/4…	92	76	ENSG00000134057/ENSG00000117399/ENSG00000146670/ENSG00000176014/ENSG00000142945/ENSG00000104695/ENSG00000122952/ENSG00000089685/ENSG00000134690/ENSG00000080986/ENSG00000167842/ENSG00000154839/ENSG00000123416/ENSG00000166851/ENSG00000169679/ENSG00000167553/ENSG00000137267/ENSG00000123219/ENSG00000138092/ENSG00000156970/ENSG00000086827/ENSG00000149636/ENSG00000188229/ENSG00000164109/ENSG00000166451…	16	ENSG00000104833/ENSG00000167552/ENSG00000113790/ENSG00000085415/ENSG00000117697/ENSG00000108055/ENSG00000078304/ENSG00000069248/ENSG00000153044/ENSG00000072864/ENSG00000030066/ENSG00000105568/ENSG00000153207/ENSG00000074054/ENSG00000160783/ENSG00000082898
R-HSA-5419276	Mitochondrial translation termination	66/5263	86/8881	0.000473666827738093	0.0379821587492483	ENSG00000113048/ENSG00000112110/ENSG00000163319/ENSG00000169288/ENSG00000167862/ENSG00000074071/ENSG00000175581/ENSG00000185608/ENSG00000243927/ENSG00000112031/ENSG00000132313/ENSG00000198015/ENSG00000130312/ENSG00000116898/ENSG00000105364/ENSG00000048544/ENSG00000183617/ENSG00000135972/ENSG00000144029/ENSG00000149792/ENSG00000158042/ENSG00000115364/ENSG00000132300/ENSG00000159111/ENSG00000148187…	MRPS27/MRPL18/MRPS18C/MRPL1/MRPL58/MRPS34/MRPL48/MRPL40/MRPS6/MTRF1L/MRPL35/MRPL42/MRPL34/MRPS15/MRPL4/MRPS10/MRPL54/MRPS9/MRPS5/MRPL49/MRPL17/MRPL19/PTCD3/MRPL10/MRRF/MRPL12/MRPL51/MRPL33/MRPL2/MRPS26/MRPS25/MRPS18B/MRPL52/AURKAIP1/MRPL44/MRPL57/MRPS12/MRPL41/MRPL22/GFM2/MRPL14/MRPL37/MRPL43/MRPL38/MRPS11/MRPL15/MRPS30/MRPS33/MRPL9/MRPS31/MRPL46/MRPS22/MRPS35/CHCHD1/MRPL53/MRPL39/MRPS36/MRPL16/M…	23107/29074/51023/65008/3396/65993/51642/64976/64968/54516/51318/28977/64981/64960/51073/55173/116541/64965/64969/740/63875/9801/55037/124995/92399/6182/51258/9553/51069/64949/64432/28973/122704/54998/65080/78988/6183/64975/29093/84340/64928/51253/84545/64978/64963/29088/10884/51650/65005/10240/26589/56945/60488/118487/116540/54148/92259/54948/51263/55052/26284/219927/28998/7818/51116/51081	66	31	ENSG00000112110/ENSG00000163319/ENSG00000169288/ENSG00000167862/ENSG00000175581/ENSG00000185608/ENSG00000112031/ENSG00000132313/ENSG00000183617/ENSG00000111639/ENSG00000243147/ENSG00000131368/ENSG00000172590/ENSG00000173141/ENSG00000182154/ENSG00000164347/ENSG00000181991/ENSG00000137547/ENSG00000090263/ENSG00000143436/ENSG00000102738/ENSG00000259494/ENSG00000172586/ENSG00000204822/ENSG00000154719…	35	ENSG00000113048/ENSG00000074071/ENSG00000243927/ENSG00000198015/ENSG00000130312/ENSG00000116898/ENSG00000105364/ENSG00000048544/ENSG00000135972/ENSG00000144029/ENSG00000149792/ENSG00000158042/ENSG00000115364/ENSG00000132300/ENSG00000159111/ENSG00000148187/ENSG00000262814/ENSG00000112651/ENSG00000125901/ENSG00000204568/ENSG00000175756/ENSG00000135900/ENSG00000128626/ENSG00000082515/ENSG00000180992…
R-HSA-376176	Signaling by ROBO receptors	148/5263	211/8881	0.000604946334488011	0.043345964800245	ENSG00000092010/ENSG00000240065/ENSG00000143322/ENSG00000188153/ENSG00000175166/ENSG00000161057/ENSG00000108349/ENSG00000173402/ENSG00000099250/ENSG00000115233/ENSG00000107758/ENSG00000116251/ENSG00000148303/ENSG00000111196/ENSG00000013275/ENSG00000103363/ENSG00000063660/ENSG00000100316/ENSG00000087191/ENSG00000162385/ENSG00000149273/ENSG00000131236/ENSG00000165916/ENSG00000140988/ENSG00000101182…	PSME1/PSMB9/ABL2/COL4A5/PSMD2/PSMC2/CASC3/DAG1/NRP1/PSMD14/PPP3CB/RPL22/RPL7A/MAGOHB/PSMC4/ELOB/GPC1/RPL3/PSMC5/MAGOH/RPS3/CAP1/PSMC3/RPS2/PSMA7/CXCR4/RPL5/PSME2/ETF1/PSMD3/SEM1/PRKCA/RPL23A/RPS27L/RPSA/RPL4/RPL13/PSME3/SLIT3/SRGAP3/RPL12/EIF4G1/RPLP0/PSMC1/RPL13A/RPL18/ROBO1/PFN2/RPS15/PSMB7/RHOA/RPL15/RPS15A/PSMD6/RPS11/PAK4/RPL29/PSMA1/RNPS1/UBC/RPS4X/RPL39L/RPL23/PAK2/PSMD12/LHX4/RPS6/RPS3A/R…	5720/5698/27/1287/5708/5701/22794/1605/8829/10213/5532/6146/6130/55110/5704/6923/2817/6122/5705/4116/6188/10487/5702/6187/5688/7852/6125/5721/2107/5709/7979/5578/6147/51065/3921/6124/6137/10197/6586/9901/6136/1981/6175/5700/23521/6141/6091/5217/6209/5695/387/6138/6210/9861/6205/10298/6159/5682/10921/7316/6191/116832/9349/5062/5718/89884/6194/6189/6142/5710/6201/56924/106821730/5576/5216/55740/616…	148	60	ENSG00000143322/ENSG00000175166/ENSG00000161057/ENSG00000115233/ENSG00000111196/ENSG00000013275/ENSG00000087191/ENSG00000162385/ENSG00000131236/ENSG00000165916/ENSG00000101182/ENSG00000121966/ENSG00000120705/ENSG00000108344/ENSG00000127922/ENSG00000185088/ENSG00000131467/ENSG00000114867/ENSG00000100764/ENSG00000070087/ENSG00000136930/ENSG00000163636/ENSG00000129084/ENSG00000150991/ENSG00000163923…	86	ENSG00000092010/ENSG00000240065/ENSG00000188153/ENSG00000108349/ENSG00000173402/ENSG00000099250/ENSG00000107758/ENSG00000116251/ENSG00000148303/ENSG00000103363/ENSG00000063660/ENSG00000100316/ENSG00000149273/ENSG00000140988/ENSG00000122406/ENSG00000100911/ENSG00000154229/ENSG00000198242/ENSG00000168028/ENSG00000174444/ENSG00000167526/ENSG00000184347/ENSG00000196220/ENSG00000197958/ENSG00000089157…
R-HSA-5663205	Infectious disease	250/5263	371/8881	0.000608127331570079	0.043345964800245	ENSG00000204389/ENSG00000204388/ENSG00000039068/ENSG00000080824/ENSG00000198431/ENSG00000092010/ENSG00000240065/ENSG00000132182/ENSG00000105486/ENSG00000067715/ENSG00000113070/ENSG00000006125/ENSG00000167658/ENSG00000175166/ENSG00000178913/ENSG00000127022/ENSG00000161057/ENSG00000011007/ENSG00000169100/ENSG00000179218/ENSG00000169604/ENSG00000149136/ENSG00000187608/ENSG00000168496/ENSG00000185359…	HSPA1A/HSPA1B/CDH1/HSP90AA1/TXNRD1/PSME1/PSMB9/NUP210/LIG1/SYT1/HBEGF/AP2B1/EEF2/PSMD2/TAF7/CANX/PSMC2/ELOA/SLC25A6/CALR/ANTXR1/SSRP1/ISG15/FEN1/HGS/PSMD14/MAP2K2/RPL22/RPL7A/HSP90AB1/DNAJC3/PSMC4/ELOB/RPL3/MVB12A/CTNND1/SNAP25/KPNA2/PSMC5/SH3KBP1/NUP58/RPS3/NUP88/GTF2A2/PSMC3/NUP50/RPS2/PSMA7/ERCC2/CXCR4/RPL5/PSME2/RANGAP1/AP2A1/PSMD3/PSIP1/NPM1/MAP2K6/AP2A2/SEM1/CHMP6/RPL23A/RPS27L/NUPL2/VPS4A/…	3303/3304/999/3320/7296/5720/5698/23225/3978/6857/1839/163/1938/5708/6879/821/5701/6924/293/811/84168/6749/9636/2237/9146/10213/5605/6146/6130/3326/5611/5704/6923/6122/93343/1500/6616/3838/5705/30011/9818/6188/4927/2958/5702/10762/6187/5688/2068/7852/6125/5721/5905/160/5709/11168/4869/5608/161/7979/79643/6147/51065/11097/27183/23636/801/805/808/3921/6124/6884/6137/4331/10197/10053/4233/6136/13749…	250	122	ENSG00000204389/ENSG00000204388/ENSG00000080824/ENSG00000198431/ENSG00000113070/ENSG00000006125/ENSG00000175166/ENSG00000178913/ENSG00000127022/ENSG00000161057/ENSG00000011007/ENSG00000179218/ENSG00000149136/ENSG00000168496/ENSG00000185359/ENSG00000115233/ENSG00000096384/ENSG00000102580/ENSG00000013275/ENSG00000182481/ENSG00000087191/ENSG00000139496/ENSG00000108559/ENSG00000140307/ENSG00000165916…	125	ENSG00000039068/ENSG00000092010/ENSG00000240065/ENSG00000132182/ENSG00000105486/ENSG00000067715/ENSG00000167658/ENSG00000169100/ENSG00000169604/ENSG00000187608/ENSG00000126934/ENSG00000116251/ENSG00000148303/ENSG00000103363/ENSG00000100316/ENSG00000141971/ENSG00000198561/ENSG00000132639/ENSG00000147010/ENSG00000149273/ENSG00000140988/ENSG00000104884/ENSG00000122406/ENSG00000100911/ENSG00000196961…
R-HSA-204174	Regulation of pyruvate dehydrogenase (PDH) complex	14/5263	14/8881	0.00065424089821168	0.0441784774950308	ENSG00000168291/ENSG00000172840/ENSG00000004799/ENSG00000005882/ENSG00000150768/ENSG00000067992/ENSG00000131828/ENSG00000091140/ENSG00000164951/ENSG00000186350/ENSG00000110435/ENSG00000152256/ENSG00000112033/ENSG00000090857	PDHB/PDP2/PDK4/PDK2/DLAT/PDK3/PDHA1/DLD/PDP1/RXRA/PDHX/PDK1/PPARD/PDPR	5162/57546/5166/5164/1737/5165/5160/1738/54704/6256/8050/5163/5467/55066	14	2	ENSG00000112033/ENSG00000090857	12	ENSG00000168291/ENSG00000172840/ENSG00000004799/ENSG00000005882/ENSG00000150768/ENSG00000067992/ENSG00000131828/ENSG00000091140/ENSG00000164951/ENSG00000186350/ENSG00000110435/ENSG00000152256
R-HSA-5693579	Homologous DNA Pairing and Strand Exchange	35/5263	42/8881	0.000745962445052889	0.0462123494370136	ENSG00000012048/ENSG00000196584/ENSG00000174371/ENSG00000177302/ENSG00000149311/ENSG00000111247/ENSG00000185379/ENSG00000108384/ENSG00000117748/ENSG00000163918/ENSG00000113456/ENSG00000111445/ENSG00000133119/ENSG00000171792/ENSG00000172613/ENSG00000163781/ENSG00000175643/ENSG00000126215/ENSG00000178966/ENSG00000083093/ENSG00000197299/ENSG00000152942/ENSG00000165392/ENSG00000104320/ENSG00000138376…	BRCA1/XRCC2/EXO1/TOP3A/ATM/RAD51AP1/RAD51D/RAD51C/RPA2/RFC4/RAD1/RFC5/RFC3/RHNO1/RAD9A/TOPBP1/RMI2/XRCC3/RMI1/PALB2/BLM/RAD17/WRN/NBN/BARD1/ATRIP/MRE11/HUS1/DNA2/ATR/RAD50/RAD9B/CHEK1/BRIP1/RBBP8	672/7516/9156/7156/472/10635/5892/5889/6118/5984/5810/5985/5983/83695/5883/11073/116028/7517/80010/79728/641/5884/7486/4683/580/84126/4361/3364/1763/545/10111/144715/1111/83990/5932	35	26	ENSG00000012048/ENSG00000196584/ENSG00000174371/ENSG00000177302/ENSG00000111247/ENSG00000185379/ENSG00000108384/ENSG00000117748/ENSG00000163918/ENSG00000113456/ENSG00000111445/ENSG00000133119/ENSG00000171792/ENSG00000172613/ENSG00000163781/ENSG00000175643/ENSG00000126215/ENSG00000178966/ENSG00000197299/ENSG00000165392/ENSG00000164053/ENSG00000136273/ENSG00000138346/ENSG00000113522/ENSG00000149554…	9	ENSG00000149311/ENSG00000083093/ENSG00000152942/ENSG00000104320/ENSG00000138376/ENSG00000020922/ENSG00000175054/ENSG00000151164/ENSG00000101773
R-HSA-195253	Degradation of beta-catenin by the destruction complex	62/5263	81/8881	0.000790224072565571	0.0462123494370136	ENSG00000092010/ENSG00000240065/ENSG00000104695/ENSG00000065717/ENSG00000175166/ENSG00000161057/ENSG00000113712/ENSG00000115233/ENSG00000152284/ENSG00000013275/ENSG00000087191/ENSG00000184675/ENSG00000116478/ENSG00000055130/ENSG00000165916/ENSG00000101182/ENSG00000100911/ENSG00000181274/ENSG00000108344/ENSG00000068971/ENSG00000127922/ENSG00000131467/ENSG00000140332/ENSG00000100764/ENSG00000138795…	PSME1/PSMB9/PPP2CB/TLE2/PSMD2/PSMC2/CSNK1A1/PSMD14/TCF7L1/PSMC4/PSMC5/AMER1/HDAC1/CUL1/PSMC3/PSMA7/PSME2/FRAT2/PSMD3/PPP2R5B/SEM1/PSME3/TLE3/PSMC1/LEF1/PSMB7/PSMD6/PPP2CA/PPP2R5C/PSMA1/CTBP2/UBC/FRAT1/PSMD12/PSMD4/AXIN1/PSMB6/PSMB3/PSMA5/TCF7L2/PSMC6/PSMD13/TLE4/AES/CTNNB1/PPP2R1B/SKP1/UBB/APC/PSMB1/GSK3B/PSMB8/PSMD7/PSMB2/PSMD5/PPP2R1A/PSMA3/PSMD1/RBX1/PSMD8/PPP2R5E/PSMA6	5720/5698/5516/7089/5708/5701/1452/10213/83439/5704/5705/139285/3065/8454/5702/5688/5721/23401/5709/5526/7979/10197/7090/5700/51176/5695/9861/5515/5527/5682/1488/7316/10023/5718/5710/8312/5694/5691/5686/6934/5706/5719/7091/166/1499/5519/6500/7314/324/5689/2932/5696/5713/5690/5711/5518/5684/5707/9978/5714/5529/5687	62	43	ENSG00000104695/ENSG00000175166/ENSG00000161057/ENSG00000113712/ENSG00000115233/ENSG00000013275/ENSG00000087191/ENSG00000055130/ENSG00000165916/ENSG00000101182/ENSG00000108344/ENSG00000068971/ENSG00000127922/ENSG00000131467/ENSG00000140332/ENSG00000100764/ENSG00000138795/ENSG00000136930/ENSG00000163636/ENSG00000113575/ENSG00000129084/ENSG00000175029/ENSG00000150991/ENSG00000197170/ENSG00000159352…	19	ENSG00000092010/ENSG00000240065/ENSG00000065717/ENSG00000152284/ENSG00000184675/ENSG00000116478/ENSG00000100911/ENSG00000181274/ENSG00000078304/ENSG00000165879/ENSG00000103126/ENSG00000148737/ENSG00000106829/ENSG00000104964/ENSG00000134982/ENSG00000082701/ENSG00000204264/ENSG00000095261/ENSG00000105568
R-HSA-6807070	PTEN Regulation	100/5263	138/8881	0.0007924175273689	0.0462123494370136	ENSG00000092010/ENSG00000240065/ENSG00000102882/ENSG00000106462/ENSG00000105221/ENSG00000175166/ENSG00000141510/ENSG00000161057/ENSG00000111752/ENSG00000108840/ENSG00000115233/ENSG00000134686/ENSG00000170004/ENSG00000141570/ENSG00000013275/ENSG00000177058/ENSG00000087191/ENSG00000196591/ENSG00000057935/ENSG00000103266/ENSG00000155363/ENSG00000116478/ENSG00000165916/ENSG00000101182/ENSG00000100911…	PSME1/PSMB9/MAPK3/EZH2/AKT2/PSMD2/TP53/PSMC2/PHC1/HDAC5/PSMD14/PHC2/CHD3/CBX8/PSMC4/SLC38A9/PSMC5/HDAC2/MTA3/STUB1/MOV10/HDAC1/PSMC3/PSMA7/PSME2/MTA1/PSMD3/SEM1/RRAGB/PSME3/TRIM27/PSMC1/NEDD4/AGO1/RRAGD/TNRC6B/PSMB7/LAMTOR2/PSMD6/MLST8/PSMA1/TNRC6C/LAMTOR3/UBC/AKT3/PSMD12/PML/PPARG/SNAI1/PSMD4/AKT1/PSMB6/PSMB3/CBX6/PSMA5/SCMH1/RRAGA/PSMC6/MKRN1/LAMTOR1/AGO4/RNF146/MTA2/PSMD13/LAMTOR4/RING1/SALL4/…	5720/5698/5595/2146/208/5708/7157/5701/1911/10014/10213/1912/1107/57332/5704/153129/5705/3066/57504/10273/4343/3065/5702/5688/5721/9112/5709/7979/10325/10197/5987/5700/4734/26523/58528/23112/5695/28956/9861/64223/5682/57690/8649/7316/10000/5718/5371/5468/6615/5710/207/5694/5691/23466/5686/22955/10670/5706/23608/55004/192670/81847/9219/5719/389541/6015/57167/5928/3725/8841/7314/84733/6009/5689/569…	100	60	ENSG00000106462/ENSG00000175166/ENSG00000161057/ENSG00000115233/ENSG00000013275/ENSG00000177058/ENSG00000087191/ENSG00000165916/ENSG00000101182/ENSG00000108344/ENSG00000127922/ENSG00000131467/ENSG00000204713/ENSG00000100764/ENSG00000069869/ENSG00000025039/ENSG00000136930/ENSG00000163636/ENSG00000129084/ENSG00000078687/ENSG00000109270/ENSG00000150991/ENSG00000197170/ENSG00000132170/ENSG00000124216…	40	ENSG00000092010/ENSG00000240065/ENSG00000102882/ENSG00000105221/ENSG00000141510/ENSG00000111752/ENSG00000108840/ENSG00000134686/ENSG00000170004/ENSG00000141570/ENSG00000196591/ENSG00000057935/ENSG00000103266/ENSG00000155363/ENSG00000116478/ENSG00000100911/ENSG00000182979/ENSG00000083750/ENSG00000092847/ENSG00000100354/ENSG00000116586/ENSG00000167965/ENSG00000117020/ENSG00000140464/ENSG00000142208…
R-HSA-381119	Unfolded Protein Response (UPR)	72/5263	96/8881	0.000867965929655273	0.0482278205049044	ENSG00000162772/ENSG00000128590/ENSG00000120742/ENSG00000166598/ENSG00000175197/ENSG00000058262/ENSG00000044574/ENSG00000132432/ENSG00000108433/ENSG00000169429/ENSG00000144867/ENSG00000090520/ENSG00000108691/ENSG00000138073/ENSG00000051108/ENSG00000025796/ENSG00000107175/ENSG00000149428/ENSG00000179218/ENSG00000184205/ENSG00000118217/ENSG00000072778/ENSG00000102580/ENSG00000162298/ENSG00000106803…	ATF3/DNAJB9/SERP1/HSP90B1/DDIT3/SEC61A1/HSPA5/SEC61G/GOSR2/CXCL8/SRPRB/DNAJB11/CCL2/PREB/HERPUD1/SEC63/CREB3/HYOU1/CALR/TSPYL2/ATF6/ACADVL/DNAJC3/SYVN1/SEC61B/EDEM1/SSR1/EXOSC5/LMNA/ATP6V0D1/PPP2R5B/EIF2S1/GFPT1/DCP2/MBTPS1/YIF1A/CREB3L2/CTDSP2/ARFGAP1/SEC31A/EXOSC7/EXTL3/PDIA6/NFYA/SRPRA/EXOSC3/EXOSC1/EXOSC9/SHC1/CREB3L3/CREB3L1/ZBTB17/EIF2AK3/CREB3L4/KLHDC3/WIPI1/EXOSC8/MYDGF/CUL7/ERN1/TLN1/FKB…	467/4189/27230/7184/1649/29927/3309/23480/9570/3576/58477/51726/6347/10113/9709/11231/10488/10525/811/64061/22926/37/5611/84447/10952/9695/6745/56915/4000/9114/5526/1965/2673/167227/8720/10897/64764/10106/55738/22872/23016/2137/10130/4800/6734/51010/51013/5393/6464/84699/90993/7709/9451/148327/116138/55062/11340/56005/9820/2081/7094/55033/8570/118460/8681/440/2134/51360/5073/11015/3068/468	72	54	ENSG00000162772/ENSG00000128590/ENSG00000120742/ENSG00000166598/ENSG00000175197/ENSG00000058262/ENSG00000044574/ENSG00000132432/ENSG00000108433/ENSG00000169429/ENSG00000144867/ENSG00000090520/ENSG00000138073/ENSG00000051108/ENSG00000025796/ENSG00000107175/ENSG00000149428/ENSG00000179218/ENSG00000184205/ENSG00000118217/ENSG00000072778/ENSG00000102580/ENSG00000162298/ENSG00000106803/ENSG00000124783…	18	ENSG00000108691/ENSG00000134109/ENSG00000077348/ENSG00000160789/ENSG00000140943/ENSG00000174851/ENSG00000175215/ENSG00000075914/ENSG00000012232/ENSG00000060566/ENSG00000157613/ENSG00000143578/ENSG00000124702/ENSG00000070540/ENSG00000223496/ENSG00000168970/ENSG00000158008/ENSG00000143321
R-HSA-1655829	Regulation of cholesterol biosynthesis by SREBP (SREBF)	44/5263	55/8881	0.000902157203521205	0.0482278205049044	ENSG00000099194/ENSG00000169710/ENSG00000172893/ENSG00000167508/ENSG00000160752/ENSG00000072310/ENSG00000160285/ENSG00000186480/ENSG00000149809/ENSG00000112972/ENSG00000067064/ENSG00000113161/ENSG00000079459/ENSG00000198911/ENSG00000104549/ENSG00000278540/ENSG00000177565/ENSG00000152904/ENSG00000150961/ENSG00000152700/ENSG00000082014/ENSG00000176986/ENSG00000188786/ENSG00000076555/ENSG00000109929…	SCD/FASN/DHCR7/MVD/FDPS/SREBF1/LSS/INSIG1/TM7SF2/HMGCS1/IDI1/HMGCR/FDFT1/SREBF2/SQLE/ACACA/TBL1XR1/GGPS1/SEC24D/SAR1B/SMARCD3/SEC24C/MTF1/ACACB/SC5D/CREBBP/SP1/MVK/SCAP/MBTPS1/CARM1/KPNB1/NFYA/SEC24A/CYP51A1/RAN/RXRA/TGS1/CHD9/ELOVL6/NCOA1/NCOA6/INSIG2/MBTPS2	6319/2194/1717/4597/2224/6720/4047/3638/7108/3157/3422/3156/2222/6721/6713/31/79718/9453/9871/51128/6604/9632/4520/32/6309/1387/6667/4598/22937/8720/10498/3837/4800/10802/1595/5901/6256/96764/80205/79071/8648/23054/51141/51360	44	12	ENSG00000150961/ENSG00000152700/ENSG00000176986/ENSG00000188786/ENSG00000005339/ENSG00000108424/ENSG00000001167/ENSG00000113615/ENSG00000132341/ENSG00000137574/ENSG00000084676/ENSG00000012174	32	ENSG00000099194/ENSG00000169710/ENSG00000172893/ENSG00000167508/ENSG00000160752/ENSG00000072310/ENSG00000160285/ENSG00000186480/ENSG00000149809/ENSG00000112972/ENSG00000067064/ENSG00000113161/ENSG00000079459/ENSG00000198911/ENSG00000104549/ENSG00000278540/ENSG00000177565/ENSG00000152904/ENSG00000082014/ENSG00000076555/ENSG00000109929/ENSG00000185591/ENSG00000110921/ENSG00000114650/ENSG00000140943…
R-HSA-1428517	The citric acid (TCA) cycle and respiratory electron transport	118/5263	166/8881	0.000952466212676317	0.0488805660345486	ENSG00000198938/ENSG00000198840/ENSG00000198888/ENSG00000198899/ENSG00000175567/ENSG00000198727/ENSG00000198763/ENSG00000168291/ENSG00000198804/ENSG00000099624/ENSG00000182054/ENSG00000172340/ENSG00000198712/ENSG00000228253/ENSG00000141526/ENSG00000172840/ENSG00000152234/ENSG00000213619/ENSG00000105953/ENSG00000198886/ENSG00000073578/ENSG00000126602/ENSG00000136521/ENSG00000134333/ENSG00000158864…	COX3/ND3/ND1/ATP6/UCP2/CYTB/ND2/PDHB/COX1/ATP5D/IDH2/SUCLG2/COX2/ATP8/SLC16A3/PDP2/ATP5A1/NDUFS3/OGDH/ND4/SDHA/TRAP1/NDUFB5/LDHA/NDUFS2/D2HGDH/ND6/ND5/UQCRC1/COX18/L2HGDH/NDUFA1/ETFB/LRPPRC/PDK4/ECSIT/PDK2/MDH2/GLO1/BSG/COX5A/ATP5B/NDUFB10/NDUFA10/LDHB/SDHB/UQCRC2/NDUFS1/NDUFA12/TACO1/MPC2/MPC1/DLAT/PDK3/NDUFA13/CS/PDHA1/CYCS/ACO2/ETFDH/NDUFS8/ATP5G2/IDH3G/NDUFC1/NDUFAF4/COQ10A/DLD/NDUFS7/SURF1/A…	4514/4537/4535/4508/7351/4519/4536/5162/4512/513/3418/8801/4513/4509/9123/57546/498/4722/4967/4538/6389/10131/4711/3939/4720/728294/4541/4540/7384/285521/79944/4694/2109/10128/5166/51295/5164/4191/2739/682/9377/506/4716/4705/3945/6390/7385/4719/55967/51204/25874/51660/1737/5165/51079/1431/5160/54205/50/2110/4728/517/3421/4717/29078/93058/1738/374291/6834/539/79133/4709/509/8803/1350/1537/6392/132…	118	23	ENSG00000125356/ENSG00000184752/ENSG00000136463/ENSG00000060762/ENSG00000186010/ENSG00000172115/ENSG00000109390/ENSG00000123545/ENSG00000119013/ENSG00000151366/ENSG00000124172/ENSG00000169020/ENSG00000164182/ENSG00000112033/ENSG00000090266/ENSG00000090857/ENSG00000184076/ENSG00000164405/ENSG00000159199/ENSG00000128609/ENSG00000102078/ENSG00000164919/ENSG00000175564	95	ENSG00000198938/ENSG00000198840/ENSG00000198888/ENSG00000198899/ENSG00000175567/ENSG00000198727/ENSG00000198763/ENSG00000168291/ENSG00000198804/ENSG00000099624/ENSG00000182054/ENSG00000172340/ENSG00000198712/ENSG00000228253/ENSG00000141526/ENSG00000172840/ENSG00000152234/ENSG00000213619/ENSG00000105953/ENSG00000198886/ENSG00000073578/ENSG00000126602/ENSG00000136521/ENSG00000134333/ENSG00000158864…
R-HSA-71406	Pyruvate metabolism and Citric Acid (TCA) cycle	39/5263	48/8881	0.00100506762827822	0.0489165234791621	ENSG00000168291/ENSG00000182054/ENSG00000172340/ENSG00000141526/ENSG00000172840/ENSG00000105953/ENSG00000073578/ENSG00000134333/ENSG00000180902/ENSG00000087299/ENSG00000004799/ENSG00000005882/ENSG00000146701/ENSG00000124767/ENSG00000172270/ENSG00000111716/ENSG00000117118/ENSG00000143158/ENSG00000060762/ENSG00000150768/ENSG00000067992/ENSG00000062485/ENSG00000131828/ENSG00000100412/ENSG00000067829…	PDHB/IDH2/SUCLG2/SLC16A3/PDP2/OGDH/SDHA/LDHA/D2HGDH/L2HGDH/PDK4/PDK2/MDH2/GLO1/BSG/LDHB/SDHB/MPC2/MPC1/DLAT/PDK3/CS/PDHA1/ACO2/IDH3G/DLD/SUCLA2/SDHD/PDP1/RXRA/DLST/PDHX/PDK1/PPARD/IDH3B/PDPR/SLC16A1/NNT/SDHC	5162/3418/8801/9123/57546/4967/6389/3939/728294/79944/5166/5164/4191/2739/682/3945/6390/25874/51660/1737/5165/1431/5160/50/3421/1738/8803/6392/54704/6256/1743/8050/5163/5467/3420/55066/6566/23530/6391	39	3	ENSG00000060762/ENSG00000112033/ENSG00000090857	36	ENSG00000168291/ENSG00000182054/ENSG00000172340/ENSG00000141526/ENSG00000172840/ENSG00000105953/ENSG00000073578/ENSG00000134333/ENSG00000180902/ENSG00000087299/ENSG00000004799/ENSG00000005882/ENSG00000146701/ENSG00000124767/ENSG00000172270/ENSG00000111716/ENSG00000117118/ENSG00000143158/ENSG00000150768/ENSG00000067992/ENSG00000062485/ENSG00000131828/ENSG00000100412/ENSG00000067829/ENSG00000091140…
R-HSA-1268020	Mitochondrial protein import	48/5263	61/8881	0.00105735192332337	0.0489165234791621	ENSG00000166816/ENSG00000144381/ENSG00000138495/ENSG00000152234/ENSG00000104980/ENSG00000169100/ENSG00000173726/ENSG00000170791/ENSG00000177370/ENSG00000110955/ENSG00000100216/ENSG00000134375/ENSG00000062485/ENSG00000074582/ENSG00000250479/ENSG00000100412/ENSG00000127554/ENSG00000067829/ENSG00000106153/ENSG00000150779/ENSG00000168275/ENSG00000163528/ENSG00000102125/ENSG00000130204/ENSG00000125611…	LDHD/HSPD1/COX17/ATP5A1/TIMM44/SLC25A6/TOMM20/CHCHD7/TIMM22/ATP5B/TOMM22/TIMM17A/CS/BCS1L/CHCHD10/ACO2/GFER/IDH3G/CHCHD2/TIMM8B/COA6/CHCHD4/TAZ/TOMM40/CHCHD5/HSPA9/COX19/TIMM8A/CYC1/TIMM23/VDAC1/SAMM50/CHCHD3/SLC25A12/SLC25A13/TIMM10/TIMM17B/TIMM21/TIMM9/MTX1/CMC2/HSCB/TIMM50/DNAJC19/PMPCA/TIMM13/ATP5G1/PAM16	197257/3329/10063/498/10469/293/9804/79145/29928/506/56993/10440/1431/617/400916/50/2671/3421/51142/26521/388753/131474/6901/10452/84269/3313/90639/1678/1537/100287932/7416/25813/54927/8604/10165/26519/10245/29090/26520/4580/56942/150274/92609/131118/23203/26517/516/51025	48	24	ENSG00000144381/ENSG00000138495/ENSG00000104980/ENSG00000170791/ENSG00000177370/ENSG00000134375/ENSG00000074582/ENSG00000127554/ENSG00000106153/ENSG00000150779/ENSG00000168275/ENSG00000102125/ENSG00000130204/ENSG00000113013/ENSG00000240230/ENSG00000126953/ENSG00000265354/ENSG00000106554/ENSG00000134809/ENSG00000075336/ENSG00000100575/ENSG00000103121/ENSG00000099800/ENSG00000159199	24	ENSG00000166816/ENSG00000152234/ENSG00000169100/ENSG00000173726/ENSG00000110955/ENSG00000100216/ENSG00000062485/ENSG00000250479/ENSG00000100412/ENSG00000067829/ENSG00000163528/ENSG00000125611/ENSG00000179091/ENSG00000213585/ENSG00000100347/ENSG00000115840/ENSG00000004864/ENSG00000126768/ENSG00000173171/ENSG00000100209/ENSG00000105197/ENSG00000205981/ENSG00000165688/ENSG00000217930
R-HSA-5368286	Mitochondrial translation initiation	65/5263	86/8881	0.00107848843265898	0.0489165234791621	ENSG00000113048/ENSG00000112110/ENSG00000163319/ENSG00000169288/ENSG00000167862/ENSG00000074071/ENSG00000175581/ENSG00000185608/ENSG00000243927/ENSG00000103707/ENSG00000132313/ENSG00000198015/ENSG00000130312/ENSG00000116898/ENSG00000105364/ENSG00000048544/ENSG00000183617/ENSG00000135972/ENSG00000144029/ENSG00000149792/ENSG00000085760/ENSG00000158042/ENSG00000115364/ENSG00000132300/ENSG00000159111…	MRPS27/MRPL18/MRPS18C/MRPL1/MRPL58/MRPS34/MRPL48/MRPL40/MRPS6/MTFMT/MRPL35/MRPL42/MRPL34/MRPS15/MRPL4/MRPS10/MRPL54/MRPS9/MRPS5/MRPL49/MTIF2/MRPL17/MRPL19/PTCD3/MRPL10/MRPL12/MRPL51/MRPL33/MRPL2/MRPS26/MRPS25/MRPS18B/MRPL52/AURKAIP1/MRPL44/MRPL57/MRPS12/MRPL41/MRPL22/MRPL14/MRPL37/MRPL43/MRPL38/MRPS11/MRPL15/MRPS30/MRPS33/MRPL9/MRPS31/MRPL46/MRPS22/MRPS35/CHCHD1/MRPL53/MRPL39/MRPS36/MRPL16/MRPL30…	23107/29074/51023/65008/3396/65993/51642/64976/64968/123263/51318/28977/64981/64960/51073/55173/116541/64965/64969/740/4528/63875/9801/55037/124995/6182/51258/9553/51069/64949/64432/28973/122704/54998/65080/78988/6183/64975/29093/64928/51253/84545/64978/64963/29088/10884/51650/65005/10240/26589/56945/60488/118487/116540/54148/92259/54948/51263/55052/26284/219927/28998/7818/51116/51081	65	30	ENSG00000112110/ENSG00000163319/ENSG00000169288/ENSG00000167862/ENSG00000175581/ENSG00000185608/ENSG00000132313/ENSG00000183617/ENSG00000085760/ENSG00000111639/ENSG00000243147/ENSG00000131368/ENSG00000172590/ENSG00000173141/ENSG00000182154/ENSG00000181991/ENSG00000137547/ENSG00000090263/ENSG00000143436/ENSG00000102738/ENSG00000259494/ENSG00000172586/ENSG00000204822/ENSG00000154719/ENSG00000242485…	35	ENSG00000113048/ENSG00000074071/ENSG00000243927/ENSG00000103707/ENSG00000198015/ENSG00000130312/ENSG00000116898/ENSG00000105364/ENSG00000048544/ENSG00000135972/ENSG00000144029/ENSG00000149792/ENSG00000158042/ENSG00000115364/ENSG00000132300/ENSG00000159111/ENSG00000262814/ENSG00000112651/ENSG00000125901/ENSG00000204568/ENSG00000175756/ENSG00000135900/ENSG00000128626/ENSG00000082515/ENSG00000180992…
R-HSA-5368287	Mitochondrial translation	69/5263	92/8881	0.00110567356266228	0.0489165234791621	ENSG00000113048/ENSG00000112110/ENSG00000163319/ENSG00000169288/ENSG00000178952/ENSG00000167862/ENSG00000074071/ENSG00000175581/ENSG00000185608/ENSG00000243927/ENSG00000112031/ENSG00000103707/ENSG00000132313/ENSG00000198015/ENSG00000130312/ENSG00000116898/ENSG00000105364/ENSG00000048544/ENSG00000183617/ENSG00000135972/ENSG00000144029/ENSG00000149792/ENSG00000085760/ENSG00000158042/ENSG00000115364…	MRPS27/MRPL18/MRPS18C/MRPL1/TUFM/MRPL58/MRPS34/MRPL48/MRPL40/MRPS6/MTRF1L/MTFMT/MRPL35/MRPL42/MRPL34/MRPS15/MRPL4/MRPS10/MRPL54/MRPS9/MRPS5/MRPL49/MTIF2/MRPL17/MRPL19/PTCD3/MRPL10/MRRF/MRPL12/MRPL51/MRPL33/MRPL2/MRPS26/MRPS25/MRPS18B/MRPL52/AURKAIP1/MRPL44/MRPL57/MRPS12/MRPL41/MRPL22/GFM2/MRPL14/MRPL37/MRPL43/MRPL38/MRPS11/MRPL15/MRPS30/MRPS33/MRPL9/MRPS31/MRPL46/MRPS22/MRPS35/CHCHD1/MRPL53/MRPL3…	23107/29074/51023/65008/7284/3396/65993/51642/64976/64968/54516/123263/51318/28977/64981/64960/51073/55173/116541/64965/64969/740/4528/63875/9801/55037/124995/92399/6182/51258/9553/51069/64949/64432/28973/122704/54998/65080/78988/6183/64975/29093/84340/64928/51253/84545/64978/64963/29088/10884/51650/65005/10240/26589/56945/60488/118487/116540/54148/92259/54948/51263/55052/26284/219927/28998/7818/…	69	32	ENSG00000112110/ENSG00000163319/ENSG00000169288/ENSG00000167862/ENSG00000175581/ENSG00000185608/ENSG00000112031/ENSG00000132313/ENSG00000183617/ENSG00000085760/ENSG00000111639/ENSG00000243147/ENSG00000131368/ENSG00000172590/ENSG00000173141/ENSG00000182154/ENSG00000164347/ENSG00000181991/ENSG00000137547/ENSG00000090263/ENSG00000143436/ENSG00000102738/ENSG00000259494/ENSG00000172586/ENSG00000204822…	37	ENSG00000113048/ENSG00000178952/ENSG00000074071/ENSG00000243927/ENSG00000103707/ENSG00000198015/ENSG00000130312/ENSG00000116898/ENSG00000105364/ENSG00000048544/ENSG00000135972/ENSG00000144029/ENSG00000149792/ENSG00000158042/ENSG00000115364/ENSG00000132300/ENSG00000159111/ENSG00000148187/ENSG00000262814/ENSG00000112651/ENSG00000125901/ENSG00000204568/ENSG00000175756/ENSG00000135900/ENSG00000128626…
